# Supplementary material for: Crystal structures of four co-crystals of (E)-1,2-di(pyridin-4-yl)ethene with 4-alk­oxy­benzoic acids: 4-meth­oxy­benzoic acid–(E)-1,2-di(pyridin-4-yl)ethene (2/1), 4-eth­oxy­benzoic acid–(E)-1,2-di(pyridin-4-yl)ethene (2/1), 4-n-propoxybenzoic acid–(E)-1,2-di(pyridin-4-yl)ethene (2/1) and 4-n-but­oxy­benzoic acid–(E)-1,2-di(pyridin-4-yl)ethene (2/1)
Source: Acta Crystallogr E Crystallogr Commun. 2016 Oct 28;72(Pt 11):1666–71. doi: 10.1107/S2056989016017138 (PMC5095858; doi:10.1107/S2056989016017138)
Supplement: Supplementary file 1 [file e-72-01666-sup1.cif]

##############################################################################
#                                                                            #
# This CIF contains the data in a paper accepted for publication in          #
# Acta Crystallographica Section E. It conforms to the requirements of       #
# Notes for Authors for Acta Crystallographica Section E, and has been       #
# peer reviewed under the auspices of the IUCr Commission on Journals.       #
#                                                                            #
# Full details of the Crystallographic Information File format               #
# are given in the paper "The Crystallographic Information File (CIF):       #
# a New Standard Archive File for Crystallography" by S. R. Hall, F. H.      #
# Allen and I. D. Brown [Acta Cryst. (1991), A47, 655-685].                  #
#                                                                            #
# The current version of the core CIF dictionary is obtainable from          #
# ftp://ftp.iucr.org/pub/cif_core.dic.                                       #
#                                                                            #
# Software is freely available for graphical display of the structure(s)     #
# in this CIF. For information consult the CIF software page                 #
# http://www.iucr.org/resources/cif/software.                                #
#                                                                            #
# This file may be used for bona fide research purposes within the           #
# scientific community so long as proper attribution is given to the journal # 
# article from which it was obtained.                                        #
#                                                                            #
##############################################################################
data_General
_audit_creation_method     'by CrystalStructure 4.0'
_journal_date_recd_electronic     2016-10-05
_journal_date_accepted     2016-10-25
_journal_name_full     'Acta Crystallographica, Section E'
_journal_year     2016
_journal_volume     72
_journal_issue     11
_journal_page_first     1666
_journal_page_last     1671
_journal_paper_category     GO
_journal_paper_doi     10.1107/S2056989016017138
_journal_coeditor_code     LH5826
_publ_contact_author_name     ' Prof. Hiroyuki Ishida'
_publ_contact_author_address
;
Department of Chemistry
Faculty of Science
Okayama University
Okayama 700-8530
Japan
;
_publ_contact_author_email     ' ishidah@cc.okayama-u.ac.jp '
_publ_contact_author_fax     ' 81-86-251-7832'
_publ_contact_author_phone     ' 81-86-251-7832'
_publ_section_title
;
Crystal structures of four co-crystals of (<i>E</i>)-1,2-di(pyridin-4-yl)ethene
with 4-alkoxybenzoic acids: 4-methoxybenzoic
acid--(<i>E</i>)-1,2-di(pyridin-4-yl)ethene (2/1), 4-ethoxybenzoic
acid--(<i>E</i>)-1,2-di(pyridin-4-yl)ethene (2/1), 4-<i>n</i>-propoxybenzoic
acid--(<i>E</i>)-1,2-di(pyridin-4-yl)ethene (2/1) and 4-<i>n</i>-butoxybenzoic
acid--(<i>E</i>)-1,2-di(pyridin-4-yl)ethene (2/1)
;
loop_
    _publ_author_name
    _publ_author_address
    'Tabuchi, Yohei'
;
Department of Chemistry
Faculty of Science
Okayama University
Okayama 700-8530
Japan
;
    'Gotoh, Kazuma'
;
Department of Chemistry
Faculty of Science
Okayama University
Okayama 700-8530
Japan
;
    'Ishida, Hiroyuki'
;
Department of Chemistry
Faculty of Science
Okayama University
Okayama 700-8530
Japan
;
_publ_section_synopsis
;
Crystal structures of four co-crystals of (<i>E</i>)-1,2-di(pyridin-4-yl)ethene
with 4-alkoxybenzoic acids have been determined. Each compound comprises two
acid molecules and one base molecule, which are held together by O---H...N
hydrogen bonds, forming a linear hydrogen-bonded 2:1 unit.
;
data_I
_chemical_name_systematic
;
4-Methoxybenzoic acid--(<i>E</i>)-1,2-di(pyridin-4-yl)ethene (2/1)
;
_chemical_formula_moiety     '2(C8 H8 O3), C12 H10 N2'
_chemical_formula_sum     'C28 H26 N2 O6'
_chemical_formula_iupac     '2C8 H8 O3, C12 H10 N2'
_chemical_formula_weight     486.52
_chemical_melting_point     ?
_symmetry_cell_setting     monoclinic
_symmetry_space_group_name_H-M     'P 1 21/n 1'
_symmetry_space_group_name_Hall     '-P 2yn'
_shelx_space_group_comment
;
The symmetry employed for this shelxl refinement is uniquely defined
by the following loop, which should always be used as a source of
symmetry information in preference to the above space-group names.
They are only intended as comments.
;
loop_
    _space_group_symop_operation_xyz
    'x, y, z'
    '-x+1/2, y+1/2, -z+1/2'
    '-x, -y, -z'
    'x-1/2, -y-1/2, z-1/2'
_cell_length_a     11.259(4)
_cell_length_b     7.2693(17)
_cell_length_c     14.758(4)
_cell_angle_alpha     90.0000
_cell_angle_beta     105.706(15)
_cell_angle_gamma     90.0000
_cell_volume     1162.8(6)
_cell_formula_units_Z     2
_cell_measurement_reflns_used     12695
_cell_measurement_theta_min     3.15
_cell_measurement_theta_max     30.05
_cell_measurement_temperature     93.0(10)
_exptl_crystal_description     block
_exptl_crystal_colour     colorless
_exptl_crystal_size_max     0.310
_exptl_crystal_size_mid     0.300
_exptl_crystal_size_min     0.100
_exptl_crystal_density_diffrn     1.389
_exptl_crystal_density_meas     ?
_exptl_crystal_density_method     'not measured'
_exptl_crystal_F_000     512.00
_exptl_absorpt_coefficient_mu     0.098
_exptl_absorpt_correction_type     multi-scan
_exptl_absorpt_process_details
;
(<i>ABSCOR</i>; Higashi, 1995)
;
_exptl_absorpt_correction_T_min     0.896
_exptl_absorpt_correction_T_max     0.990
_diffrn_ambient_temperature     93(2)
_diffrn_radiation_type     'Mo K\a'
_diffrn_radiation_wavelength     0.71075
_diffrn_measurement_device_type     'Rigaku R-AXIS RAPIDII'
_diffrn_measurement_method     \w
_diffrn_detector_area_resol_mean     10.000
_diffrn_reflns_number     11262
_diffrn_reflns_av_R_equivalents     0.0146
_diffrn_reflns_theta_min     3.148
_diffrn_reflns_theta_max     27.483
_diffrn_reflns_theta_full     25.242
_diffrn_measured_fraction_theta_max     0.999
_diffrn_measured_fraction_theta_full     0.999
_diffrn_reflns_limit_h_min     -14
_diffrn_reflns_limit_h_max     14
_diffrn_reflns_limit_k_min     -9
_diffrn_reflns_limit_k_max     8
_diffrn_reflns_limit_l_min     -19
_diffrn_reflns_limit_l_max     19
_diffrn_standards_number     0
_diffrn_standards_interval_count     .
_diffrn_standards_decay_%     ?
_reflns_number_total     2674
_reflns_number_gt     2437
_reflns_threshold_expression     'I > 2\s(I)'
_refine_ls_structure_factor_coef     Fsqd
_refine_ls_matrix_type     full
_refine_ls_R_factor_all     0.0393
_refine_ls_R_factor_gt     0.0365
_refine_ls_wR_factor_gt     0.0970
_refine_ls_wR_factor_ref     0.0991
_refine_ls_goodness_of_fit_ref     1.101
_refine_ls_restrained_S_all     1.101
_refine_ls_number_reflns     2674
_refine_ls_number_parameters     168
_refine_ls_number_restraints     0
_refine_ls_hydrogen_treatment     mixed
_refine_ls_weighting_scheme     calc
_refine_ls_weighting_details
              'w=1/[\s^2^(Fo^2^)+(0.0554P)^2^+0.3311P] where P=(Fo^2^+2Fc^2^)/3'
_atom_sites_solution_hydrogens     mixed
_atom_sites_solution_primary     direct
_atom_sites_solution_secondary     difmap
_refine_ls_shift/su_max     0.000
_refine_ls_shift/su_mean     0.000
_refine_diff_density_max     0.285
_refine_diff_density_min     -0.304
_refine_ls_extinction_method     none
_refine_ls_extinction_coef     .
loop_
    _atom_type_symbol
    _atom_type_description
    _atom_type_scat_dispersion_real
    _atom_type_scat_dispersion_imag
    _atom_type_scat_source
    'C' 'C' 0.0033 0.0016
                         'International Tables Vol C Tables 4.2.6.8 and 6.1.1.4'
    'H' 'H' 0.0000 0.0000
                         'International Tables Vol C Tables 4.2.6.8 and 6.1.1.4'
    'O' 'O' 0.0106 0.0060
                         'International Tables Vol C Tables 4.2.6.8 and 6.1.1.4'
    'N' 'N' 0.0061 0.0033
                         'International Tables Vol C Tables 4.2.6.8 and 6.1.1.4'
_computing_data_collection
;
RAPID-AUTO (Rigaku, 2006)
;
_computing_cell_refinement
;
RAPID-AUTO (Rigaku, 2006)
;
_computing_data_reduction
;
RAPID-AUTO (Rigaku, 2006)
;
_computing_structure_solution
;
<i>Il Milione</i> (Burla <i>et al.</i>,  2007)
;
_computing_structure_refinement
;
SHELXL2014 (Sheldrick, 2015)
;
_computing_molecular_graphics
;
ORTEP-3 for Windows (Farrugia, 2012)
;
_computing_publication_material
;
CrystalStructure (Rigaku, 2010) and PLATON (Spek, 2015)
;
loop_
    _atom_site_type_symbol
    _atom_site_label
    _atom_site_fract_x
    _atom_site_fract_y
    _atom_site_fract_z
    _atom_site_U_iso_or_equiv
    _atom_site_adp_type
    _atom_site_calc_flag
    _atom_site_occupancy
    _atom_site_disorder_assembly
    _atom_site_disorder_group
    O O1 0.07932(7) 0.45344(11) 0.29896(5) 0.02040(18) Uani d 1 . .
    O O2 -0.04269(7) 0.29971(11) 0.17718(5) 0.02025(18) Uani d 1 . .
    O O3 -0.38497(6) 0.33362(10) 0.45442(5) 0.01748(17) Uani d 1 . .
    N N1 0.22710(8) 0.49461(12) 0.19037(6) 0.0198(2) Uani d 1 . .
    C C1 -0.11584(8) 0.36124(13) 0.31108(6) 0.0137(2) Uani d 1 . .
    C C2 -0.10070(8) 0.46264(13) 0.39320(7) 0.0143(2) Uani d 1 . .
    H H2 -0.0288 0.5358 0.4154 0.017 Uiso calc 1 . .
    C C3 -0.18891(9) 0.45914(13) 0.44362(6) 0.0146(2) Uani d 1 . .
    H H3 -0.1775 0.5289 0.4998 0.017 Uiso calc 1 . .
    C C4 -0.29405(8) 0.35178(13) 0.41034(7) 0.0143(2) Uani d 1 . .
    C C5 -0.31129(9) 0.25306(14) 0.32684(7) 0.0173(2) Uani d 1 . .
    H H5 -0.3842 0.1825 0.3036 0.021 Uiso calc 1 . .
    C C6 -0.22277(9) 0.25724(14) 0.27769(7) 0.0166(2) Uani d 1 . .
    H H6 -0.2349 0.1890 0.2210 0.020 Uiso calc 1 . .
    C C7 -0.02356(9) 0.36617(13) 0.25543(7) 0.0148(2) Uani d 1 . .
    C C8 -0.36144(10) 0.40882(15) 0.54742(7) 0.0194(2) Uani d 1 . .
    H H8A -0.2817 0.3640 0.5861 0.029 Uiso calc 1 . .
    H H8B -0.4269 0.3705 0.5757 0.029 Uiso calc 1 . .
    H H8C -0.3597 0.5434 0.5441 0.029 Uiso calc 1 . .
    C C9 0.17790(9) 0.54944(14) 0.10152(7) 0.0196(2) Uani d 1 . .
    H H9 0.0931 0.5823 0.0829 0.023 Uiso calc 1 . .
    C C10 0.24464(9) 0.56063(14) 0.03539(7) 0.0177(2) Uani d 1 . .
    H H10 0.2061 0.6007 -0.0269 0.021 Uiso calc 1 . .
    C C11 0.36946(9) 0.51212(13) 0.06160(7) 0.0155(2) Uani d 1 . .
    C C12 0.42043(9) 0.45621(14) 0.15457(7) 0.0179(2) Uani d 1 . .
    H H12 0.5051 0.4229 0.1756 0.022 Uiso calc 1 . .
    C C13 0.34688(10) 0.44970(15) 0.21567(7) 0.0195(2) Uani d 1 . .
    H H13 0.3830 0.4115 0.2787 0.023 Uiso calc 1 . .
    C C14 0.44046(9) 0.52048(14) -0.00820(7) 0.0171(2) Uani d 1 . .
    H H14 0.3980 0.5582 -0.0701 0.021 Uiso calc 1 . .
    H H1 0.1344(19) 0.463(3) 0.2554(14) 0.064(6) Uiso d 1 . .
loop_
    _atom_site_aniso_label
    _atom_site_aniso_U_11
    _atom_site_aniso_U_22
    _atom_site_aniso_U_33
    _atom_site_aniso_U_12
    _atom_site_aniso_U_13
    _atom_site_aniso_U_23
    O1 0.0160(4) 0.0290(4) 0.0188(4) -0.0048(3) 0.0093(3) -0.0038(3)
    O2 0.0205(4) 0.0259(4) 0.0163(3) 0.0010(3) 0.0083(3) -0.0027(3)
    O3 0.0145(3) 0.0221(4) 0.0183(3) -0.0021(3) 0.0087(3) -0.0021(3)
    N1 0.0206(4) 0.0212(4) 0.0215(4) -0.0045(3) 0.0123(3) -0.0041(3)
    C1 0.0136(4) 0.0150(4) 0.0132(4) 0.0024(3) 0.0047(3) 0.0026(3)
    C2 0.0118(4) 0.0170(4) 0.0138(4) 0.0001(3) 0.0028(3) 0.0014(3)
    C3 0.0144(4) 0.0174(4) 0.0120(4) 0.0013(3) 0.0038(3) -0.0005(3)
    C4 0.0129(4) 0.0157(4) 0.0155(4) 0.0022(3) 0.0063(3) 0.0027(3)
    C5 0.0157(4) 0.0171(5) 0.0194(5) -0.0031(4) 0.0054(4) -0.0021(4)
    C6 0.0183(5) 0.0170(5) 0.0151(4) -0.0006(4) 0.0055(3) -0.0023(4)
    C7 0.0157(4) 0.0147(4) 0.0148(4) 0.0027(3) 0.0054(3) 0.0024(3)
    C8 0.0207(5) 0.0228(5) 0.0179(5) -0.0004(4) 0.0106(4) -0.0013(4)
    C9 0.0163(5) 0.0207(5) 0.0237(5) -0.0013(4) 0.0089(4) -0.0033(4)
    C10 0.0178(5) 0.0183(5) 0.0180(4) -0.0017(4) 0.0066(4) -0.0014(4)
    C11 0.0170(5) 0.0149(4) 0.0167(4) -0.0037(4) 0.0081(4) -0.0029(4)
    C12 0.0165(5) 0.0216(5) 0.0172(5) -0.0017(4) 0.0070(4) -0.0011(4)
    C13 0.0214(5) 0.0228(5) 0.0160(4) -0.0032(4) 0.0083(4) -0.0013(4)
    C14 0.0188(5) 0.0198(5) 0.0146(4) -0.0023(4) 0.0076(3) -0.0007(4)
_geom_special_details
;
 All esds (except the esd in the dihedral angle between two l.s. planes)
 are estimated using the full covariance matrix.  The cell esds are taken
 into account individually in the estimation of esds in distances, angles
 and torsion angles; correlations between esds in cell parameters are only
 used when they are defined by crystal symmetry.  An approximate (isotropic)
 treatment of cell esds is used for estimating esds involving l.s. planes.
;
loop_
    _geom_bond_atom_site_label_1
    _geom_bond_atom_site_label_2
    _geom_bond_site_symmetry_2
    _geom_bond_distance
    _geom_bond_publ_flag
    O1 C7 . 1.3244(12) ?
    O1 H1 . 1.01(2) ?
    O2 C7 . 1.2160(12) ?
    O3 C4 . 1.3599(11) ?
    O3 C8 . 1.4338(12) ?
    N1 C9 . 1.3385(14) ?
    N1 C13 . 1.3388(15) ?
    C1 C2 . 1.3889(14) ?
    C1 C6 . 1.3938(14) ?
    C1 C7 . 1.4890(13) ?
    C2 C3 . 1.3931(13) ?
    C2 H2 . 0.9500 ?
    C3 C4 . 1.3917(14) ?
    C3 H3 . 0.9500 ?
    C4 C5 . 1.3934(14) ?
    C5 C6 . 1.3826(14) ?
    C5 H5 . 0.9500 ?
    C6 H6 . 0.9500 ?
    C8 H8A . 0.9800 ?
    C8 H8B . 0.9800 ?
    C8 H8C . 0.9800 ?
    C9 C10 . 1.3859(14) ?
    C9 H9 . 0.9500 ?
    C10 C11 . 1.3981(15) ?
    C10 H10 . 0.9500 ?
    C11 C12 . 1.3967(14) ?
    C11 C14 . 1.4661(13) ?
    C12 C13 . 1.3804(14) ?
    C12 H12 . 0.9500 ?
    C13 H13 . 0.9500 ?
    C14 C14 3_665 1.330(2) ?
    C14 H14 . 0.9500 ?
loop_
    _geom_angle_atom_site_label_1
    _geom_angle_atom_site_label_2
    _geom_angle_atom_site_label_3
    _geom_angle_site_symmetry_1
    _geom_angle_site_symmetry_3
    _geom_angle
    _geom_angle_publ_flag
    C7 O1 H1 . . 109.4(11) ?
    C4 O3 C8 . . 116.93(8) ?
    C9 N1 C13 . . 117.66(9) ?
    C2 C1 C6 . . 119.12(9) ?
    C2 C1 C7 . . 121.96(9) ?
    C6 C1 C7 . . 118.88(9) ?
    C1 C2 C3 . . 121.30(9) ?
    C1 C2 H2 . . 119.4 ?
    C3 C2 H2 . . 119.4 ?
    C4 C3 C2 . . 118.88(9) ?
    C4 C3 H3 . . 120.6 ?
    C2 C3 H3 . . 120.6 ?
    O3 C4 C3 . . 124.35(9) ?
    O3 C4 C5 . . 115.49(9) ?
    C3 C4 C5 . . 120.16(9) ?
    C6 C5 C4 . . 120.33(9) ?
    C6 C5 H5 . . 119.8 ?
    C4 C5 H5 . . 119.8 ?
    C5 C6 C1 . . 120.18(9) ?
    C5 C6 H6 . . 119.9 ?
    C1 C6 H6 . . 119.9 ?
    O2 C7 O1 . . 123.90(9) ?
    O2 C7 C1 . . 122.92(9) ?
    O1 C7 C1 . . 113.16(8) ?
    O3 C8 H8A . . 109.5 ?
    O3 C8 H8B . . 109.5 ?
    H8A C8 H8B . . 109.5 ?
    O3 C8 H8C . . 109.5 ?
    H8A C8 H8C . . 109.5 ?
    H8B C8 H8C . . 109.5 ?
    N1 C9 C10 . . 123.22(10) ?
    N1 C9 H9 . . 118.4 ?
    C10 C9 H9 . . 118.4 ?
    C9 C10 C11 . . 119.11(9) ?
    C9 C10 H10 . . 120.4 ?
    C11 C10 H10 . . 120.4 ?
    C12 C11 C10 . . 117.39(9) ?
    C12 C11 C14 . . 123.02(9) ?
    C10 C11 C14 . . 119.58(9) ?
    C13 C12 C11 . . 119.47(10) ?
    C13 C12 H12 . . 120.3 ?
    C11 C12 H12 . . 120.3 ?
    N1 C13 C12 . . 123.14(10) ?
    N1 C13 H13 . . 118.4 ?
    C12 C13 H13 . . 118.4 ?
    C14 C14 C11 3_665 . 125.27(12) ?
    C14 C14 H14 3_665 . 117.4 ?
    C11 C14 H14 . . 117.4 ?
loop_
    _geom_torsion_atom_site_label_1
    _geom_torsion_atom_site_label_2
    _geom_torsion_atom_site_label_3
    _geom_torsion_atom_site_label_4
    _geom_torsion_site_symmetry_1
    _geom_torsion_site_symmetry_2
    _geom_torsion_site_symmetry_3
    _geom_torsion_site_symmetry_4
    _geom_torsion
    _geom_torsion_publ_flag
    C6 C1 C2 C3 . . . . 1.38(14) ?
    C7 C1 C2 C3 . . . . 178.85(8) ?
    C1 C2 C3 C4 . . . . -0.14(14) ?
    C8 O3 C4 C3 . . . . -9.37(13) ?
    C8 O3 C4 C5 . . . . 170.34(9) ?
    C2 C3 C4 O3 . . . . 178.32(8) ?
    C2 C3 C4 C5 . . . . -1.37(14) ?
    O3 C4 C5 C6 . . . . -178.08(9) ?
    C3 C4 C5 C6 . . . . 1.64(15) ?
    C4 C5 C6 C1 . . . . -0.37(15) ?
    C2 C1 C6 C5 . . . . -1.12(14) ?
    C7 C1 C6 C5 . . . . -178.67(8) ?
    C2 C1 C7 O2 . . . . -169.44(9) ?
    C6 C1 C7 O2 . . . . 8.04(14) ?
    C2 C1 C7 O1 . . . . 9.13(13) ?
    C6 C1 C7 O1 . . . . -173.39(8) ?
    C13 N1 C9 C10 . . . . 0.34(15) ?
    N1 C9 C10 C11 . . . . 0.23(15) ?
    C9 C10 C11 C12 . . . . -0.64(14) ?
    C9 C10 C11 C14 . . . . 178.99(9) ?
    C10 C11 C12 C13 . . . . 0.50(14) ?
    C14 C11 C12 C13 . . . . -179.11(9) ?
    C9 N1 C13 C12 . . . . -0.49(15) ?
    C11 C12 C13 N1 . . . . 0.07(16) ?
    C12 C11 C14 C14 . . . 3_665 -1.01(19) ?
    C10 C11 C14 C14 . . . 3_665 179.39(13) ?
loop_
    _geom_hbond_atom_site_label_D
    _geom_hbond_atom_site_label_H
    _geom_hbond_atom_site_label_A
    _geom_hbond_site_symmetry_A
    _geom_hbond_distance_DH
    _geom_hbond_distance_HA
    _geom_hbond_distance_DA
    _geom_hbond_angle_DHA
    _geom_hbond_publ_flag
    O1 H1 N1 . 1.01(2) 1.61(2) 2.6210(15) 175.0(17) y
    C8 H8B O2 4_566 0.98 2.56 3.4993(18) 162 y
    C10 H10 O2 3_565 0.95 2.57 3.4900(18) 162 y
_shelx_hkl_file
;
   0   0   3    0.66    0.61
   0   0   3   -0.41    0.68
   0   0  -3    3.87    0.64
   0   0   4 3321.24   45.91
   0   0   4 3274.37   45.45
   0   0  -4 3333.98   46.02
   0   0  -4 3277.86   44.94
   0   0   5   -0.57    0.87
   0   0   5    1.50    1.29
   0   0  -5    0.49    0.88
   0   0  -5    4.57    0.76
   0   0   6    3.65    1.67
   0   0   6    2.12    0.78
   0   0  -6    1.19    0.79
   0   0   7    0.78    1.01
   0   0   7    0.32    0.83
   0   0   811837.42  184.69
   0   0   811538.65  181.74
   0   0   9    0.24    1.80
   0   0   9    0.82    1.35
   0   0  10  237.48    4.59
   0   0  10  249.70    4.30
   0   0  11   -0.04    2.61
   0   0  11    0.51    1.17
   0   0  12  138.08    3.64
   0   0  12  137.73    4.19
   0   0  13   -0.58    2.98
   0   0  13    0.96    2.22
   0   0  14  814.59   12.51
   0   0  14  789.86   13.08
   0   0  15    0.12    1.48
   0   0  15   -1.32    2.00
   0   0  16   29.04    2.11
   0   0  16   18.55    4.55
   0   0  17   -0.50    2.40
   0   0  17    1.37    2.29
   0   0  17    0.41    1.63
   0   0  18  332.73    7.45
   0   0  18  303.71    7.38
   0   0  18  332.21    6.44
   0   1   1  188.55    2.72
   0  -1  -1  194.75    2.30
   0  -1  -1  190.20    2.69
   0   1   2 4172.85   58.11
   0  -1   2 4219.81   58.58
   0  -1  -2 4167.81   57.94
   0  -1  -2 4066.06   54.92
   0   1   3  305.98    4.17
   0   1   3  288.18    4.45
   0  -1   3  288.59    4.41
   0  -1  -3  284.59    5.30
   0  -1  -3  287.87    4.01
   0   1   4  515.19    6.62
   0   1   4  498.25    7.11
   0  -1   4  485.27    6.97
   0  -1  -4  509.23    6.96
   0  -1  -4  490.12    7.01
   0   1   5 1643.71   22.41
   0   1   5 1795.21   24.64
   0  -1   5 1776.86   24.56
   0  -1   5 1787.47   23.65
   0  -1  -5 1807.23   24.00
   0  -1  -5 1762.30   24.20
   0   1   6 2097.70   29.15
   0   1   6 2116.81   28.68
   0  -1   6 1901.14   27.73
   0  -1   6 2108.87   28.02
   0  -1  -6 2137.36   28.99
   0  -1  -6 2087.11   29.03
   0   1   7 2631.54   37.25
   0   1   7 2707.40   37.58
   0  -1   7 2647.59   36.56
   0  -1   7 2604.70   37.17
   0  -1  -7 2639.45   37.34
   0  -1  -7 2699.41   37.50
   0   1   8  624.88   10.30
   0  -1   8  619.99    9.46
   0  -1   8  621.53    8.44
   0  -1  -8  624.48    9.39
   0   1   9    0.41    1.25
   0   1   9    0.16    1.04
   0  -1   9    2.71    2.52
   0  -1   9   -0.40    1.31
   0  -1  -9    1.66    1.34
   0   1  10  188.20    5.07
   0   1  10  187.61    3.65
   0  -1  10  188.38    3.98
   0  -1  10  185.46    4.14
   0  -1 -10  184.30    3.96
   0   1  11  270.29    6.00
   0   1  11  261.58    5.02
   0  -1  11  268.17    4.33
   0  -1  11  262.84    5.40
   0   1  12    0.49    2.76
   0   1  12    1.07    1.45
   0  -1  12    2.16    1.06
   0  -1  12    0.24    3.39
   0   1  13  436.41    7.66
   0   1  13  437.60    8.78
   0  -1  13  430.26    8.07
   0  -1  13  446.05    6.92
   0   1  14   -0.29    1.67
   0   1  14   -0.14    1.71
   0  -1  14    0.53    1.15
   0  -1  14    3.89    2.20
   0   1  15   -0.55    3.01
   0   1  15    1.29    1.70
   0  -1  15    0.00    3.90
   0  -1  15   -0.10    1.18
   0   1  16   71.56    4.65
   0   1  16   68.87    3.23
   0   1  16   69.45    3.04
   0  -1  16   74.98    2.36
   0  -1  16   53.12    3.74
   0  -1  16   70.26    3.78
   0   1  17   30.52    4.49
   0   1  17   22.51    2.55
   0   1  17   22.67    2.46
   0  -1  17   22.19    3.36
   0  -1  17   18.11    1.73
   0  -1  17   21.70    3.22
   0   1  18   24.78    2.64
   0   1  18   28.52    2.95
   0   1  18   19.60    4.57
   0  -1  18   13.70    5.90
   0  -1  18   22.37    3.64
   0   2   021150.10  343.57
   0  -2   021126.27  342.27
   0  -2   021392.80  347.62
   0   2   115649.08  247.81
   0  -2   115795.99  248.41
   0  -2  -115624.96  246.47
   0  -2  -115479.37  240.60
   0   2   2 5146.81   73.81
   0  -2   2 5090.55   72.74
   0  -2  -2 5085.72   73.02
   0  -2  -2 4917.86   67.86
   0   2   3 1791.25   24.68
   0  -2   3 1775.85   24.33
   0  -2  -3 1748.67   22.20
   0  -2  -3 1744.49   24.08
   0   2   4   90.11    3.23
   0   2   4   87.18    1.38
   0  -2   4   92.31    2.23
   0  -2  -4   86.01    1.41
   0  -2  -4   90.98    2.28
   0   2   5   31.25    1.05
   0   2   5   31.78    1.66
   0  -2   5   32.95    1.66
   0  -2  -5   34.32    1.68
   0  -2  -5   33.08    1.07
   0   2   6  372.02    6.08
   0   2   6  379.49    5.41
   0  -2   6  362.40    5.89
   0  -2  -6  365.10    5.97
   0  -2  -6  371.30    5.33
   0   2   7  545.97    8.48
   0   2   7  558.42    7.51
   0  -2   7  542.81    9.71
   0  -2   7  538.41    6.93
   0  -2  -7  522.56    8.24
   0  -2  -7  547.91    7.86
   0   2   8   48.54    2.24
   0   2   8   49.85    1.97
   0  -2   8   48.05    2.34
   0  -2   8   48.69    1.08
   0  -2  -8   51.13    2.29
   0   2   9  428.91    6.28
   0   2   9  409.09    8.36
   0  -2   9  409.67    7.21
   0  -2   9  412.19    5.99
   0  -2  -9  405.31    7.08
   0   2  10  457.01    6.85
   0   2  10  427.60    7.48
   0  -2  10  423.36    9.36
   0  -2  10  422.66    6.34
   0  -2 -10  423.78    7.57
   0   2  11   11.48    2.05
   0   2  11    8.61    1.25
   0  -2  11    9.38    2.32
   0  -2  11    8.57    0.85
   0  -2 -11    9.86    2.18
   0   2  12  508.39   10.58
   0   2  12  524.47    8.09
   0  -2  12  530.92    8.03
   0  -2  12  521.96    9.38
   0  -2 -12  531.59    9.17
   0   2  13   57.57    3.29
   0   2  13   63.51    3.08
   0  -2  13   72.54    5.54
   0  -2  13   75.36    1.77
   0   2  14  238.56    7.26
   0   2  14  243.46    4.71
   0  -2  14  246.02    6.24
   0  -2  14  248.14    4.69
   0   2  15   26.76    2.17
   0   2  15   49.05    3.55
   0   2  15   41.38    2.89
   0  -2  15   48.72    3.57
   0  -2  15   47.09    2.27
   0   2  16   28.32    2.18
   0   2  16   29.50    3.79
   0   2  16   23.61    2.86
   0  -2  16   34.10    3.74
   0  -2  16   35.30    5.98
   0   2  17   70.17    3.02
   0   2  17   74.75    5.61
   0   2  17   69.50    4.42
   0  -2  17   76.44    7.36
   0  -2  17   70.27    4.40
   0   2  18   18.91    2.48
   0   2  18   18.61    2.39
   0   2  18   18.20    2.95
   0  -2  18   17.73    3.92
   0  -2  18   16.47    3.85
   0  -3   0    0.56    0.68
   0  -3   0    1.21    0.94
   0   3   1 6929.35  102.56
   0  -3   1 6903.75  101.28
   0  -3   1 6902.43  102.18
   0  -3   1 6834.37  101.14
   0  -3  -1 7000.77  103.60
   0  -3  -1 6720.18   97.80
   0   3   2  822.75   11.75
   0  -3   2  824.96   11.51
   0  -3   2  813.99   10.96
   0  -3   2  807.63   11.97
   0  -3  -2  824.51   12.74
   0  -3  -2  830.68   10.67
   0   3   3  391.35    6.17
   0  -3   3  389.34    5.76
   0  -3   3  397.78    6.06
   0  -3  -3  387.79    7.28
   0  -3  -3  389.47    4.82
   0   3   4  818.68   13.01
   0  -3   4  827.01   11.95
   0  -3  -4  822.02   13.17
   0  -3  -4  881.05   10.85
   0   3   5  292.62    5.14
   0  -3   5  294.51    5.11
   0  -3  -5  287.35    6.32
   0  -3  -5  281.54    3.52
   0   3   6    0.56    0.54
   0   3   6    1.29    1.48
   0  -3   6    0.49    2.45
   0  -3  -6    0.49    0.54
   0  -3  -6   -1.80    2.66
   0   3   7  551.07    7.07
   0   3   7  550.59    8.90
   0  -3   7  542.39    8.83
   0  -3  -7  549.78    8.96
   0   3   8  299.08    4.54
   0   3   8  292.89    5.73
   0  -3   8  287.42    5.69
   0  -3  -8  288.57    5.71
   0   3   9    9.92    2.25
   0   3   9   14.66    1.40
   0  -3   9   16.18    0.95
   0  -3   9   22.28    4.01
   0  -3  -9   16.15    2.37
   0   3  10  110.99    3.65
   0   3  10  104.95    2.67
   0  -3  10  112.55    3.85
   0  -3  10  106.07    1.99
   0  -3 -10  109.37    3.81
   0   3  11   37.60    1.36
   0   3  11   40.29    2.80
   0  -3  11   43.74    3.14
   0  -3  11   37.14    1.24
   0  -3 -11   36.40    2.98
   0   3  12  807.21   15.47
   0   3  12  798.64   11.43
   0  -3  12  838.46   11.01
   0  -3  12  814.15   13.84
   0  -3 -12  801.23   13.55
   0   3  13   26.55    1.50
   0   3  13   25.49    2.91
   0  -3  13   28.76    0.89
   0  -3  13   35.29    3.40
   0  -3 -13   28.03    5.03
   0   3  14  208.19    3.97
   0   3  14  211.52    4.08
   0   3  14  211.72    7.72
   0  -3  14  213.05    8.67
   0  -3  14  202.64    6.16
   0  -3  14  220.83    3.60
   0  -3 -14  200.31    5.46
   0   3  15    1.14    1.29
   0   3  15    0.59    1.38
   0   3  15    0.47    2.46
   0  -3  15   -0.16    3.11
   0  -3  15    2.75    2.97
   0   3  16    4.65    2.59
   0   3  16    5.38    2.72
   0   3  16    6.42    4.81
   0  -3  16    6.80    6.13
   0  -3  16    7.83    3.43
   0   3  17   19.54    3.22
   0   3  17   18.09    1.89
   0   3  17   18.78    3.24
   0  -3  17   25.46    4.11
   0  -3  17    8.91    6.76
   0  -4   0 3611.24   51.54
   0  -4   0 3622.70   51.88
   0  -4   0 3651.31   52.59
   0  -4   1   77.53    2.98
   0  -4   1   75.86    2.75
   0  -4   1   73.63    1.91
   0  -4  -1   78.33    1.59
   0  -4  -1   79.15    2.36
   0  -4  -1   78.19    1.58
   0   4   2  341.73    7.09
   0  -4   2  337.45    5.43
   0  -4   2  344.72    6.06
   0  -4   2  345.31    6.40
   0  -4  -2  341.28    5.90
   0  -4  -2  349.55    4.67
   0   4   3 1972.72   28.56
   0  -4   3 2024.85   28.81
   0  -4   3 2035.16   28.71
   0  -4   3 2034.85   28.97
   0  -4  -3 1933.14   25.24
   0  -4  -3 2002.85   28.94
   0   4   4    9.42    1.85
   0  -4   4   11.64    1.67
   0  -4   4   11.98    2.68
   0  -4   4   12.60    1.45
   0  -4  -4   14.58    3.17
   0  -4  -4   13.49    0.45
   0   4   5  593.43    9.55
   0  -4   5  592.99    9.41
   0  -4   5  591.66    8.00
   0  -4   5  593.00    9.43
   0  -4  -5  574.60    9.43
   0   4   6 1143.38   19.00
   0  -4   6 1171.52   15.46
   0  -4   6 1155.69   17.36
   0  -4  -6 1128.93   17.29
   0   4   7  361.21    6.87
   0  -4   7  375.87    5.33
   0  -4   7  361.73    6.73
   0  -4  -7  366.25    7.10
   0   4   8  178.66    4.67
   0  -4   8  186.73    2.88
   0  -4   8  184.83    4.64
   0  -4  -8  193.43    4.86
   0   4   9  100.81    1.76
   0   4   9   80.06    1.30
   0   4   9   94.42    3.77
   0  -4   9  104.47    1.76
   0  -4   9   99.43    5.75
   0  -4  -9   99.47    6.16
   0   4  10  480.24    9.05
   0   4  10  496.43    6.91
   0   4  10  490.77    6.79
   0  -4  10  449.05    5.74
   0  -4  10  487.03    9.14
   0  -4  10  504.12    6.37
   0  -4 -10  488.64   11.38
   0   4  11   77.82    1.98
   0   4  11   79.74    2.03
   0   4  11   79.81    5.91
   0  -4  11   62.45    3.92
   0  -4  11   87.76    6.18
   0  -4 -11   83.21    3.90
   0   4  12    3.44    1.32
   0   4  12    4.02    1.29
   0   4  12    2.90    2.74
   0  -4  12    5.11    3.08
   0  -4  12    4.96    2.89
   0  -4 -12    4.00    2.88
   0   4  13  451.82    9.36
   0   4  13  450.46    6.61
   0   4  13  457.83    7.23
   0  -4  13  465.19    9.95
   0  -4  13  454.97    9.58
   0  -4 -13  454.30    9.40
   0   4  14  220.31    3.72
   0   4  14  221.03    8.77
   0   4  14  211.44    4.40
   0  -4  14  213.47    9.82
   0  -4  14  233.92    9.51
   0  -4 -14  222.56    8.92
   0   4  15  520.74   10.60
   0  -4  15  526.40   11.25
   0  -4  15  528.43   11.34
   0  -4 -15  453.97    9.74
   0   4  16    5.74    3.28
   0  -4  16    3.94    3.96
   0  -4  16    4.51    6.51
   0  -5   0   -0.46    0.81
   0  -5   0    1.49    2.26
   0  -5   0    0.83    1.50
   0  -5   1  570.02    9.29
   0  -5   1  574.68    9.45
   0  -5   1  561.63    8.77
   0  -5  -1  582.19    8.80
   0  -5  -1  563.48    9.10
   0  -5  -1  580.54    8.04
   0  -5   2  180.55    3.58
   0  -5   2  185.29    3.69
   0  -5   2  185.29    4.70
   0  -5  -2  183.24    5.79
   0  -5  -2  189.31    3.44
   0  -5  -2  188.52    3.35
   0   5   3  443.04    7.70
   0  -5   3  444.03    7.36
   0  -5   3  444.23    7.28
   0  -5   3  444.81    6.81
   0  -5  -3  457.72    6.27
   0  -5  -3  442.25    6.11
   0  -5  -3  439.85    7.73
   0   5   4   59.55    2.86
   0  -5   4   52.17    3.80
   0  -5   4   62.59    2.56
   0  -5   4   59.16    2.65
   0  -5  -4   59.56    1.07
   0  -5  -4   60.29    2.92
   0  -5  -4   55.50    0.99
   0   5   5  807.49   13.09
   0  -5   5  801.82   12.69
   0  -5   5  814.56   14.33
   0  -5   5  824.49   11.49
   0  -5  -5  805.66   15.00
   0   5   6    1.12    2.17
   0  -5   6    0.76    0.76
   0  -5   6    1.46    1.98
   0  -5   6    1.71    1.87
   0  -5  -6   -0.60    2.28
   0   5   7   12.45    2.66
   0  -5   7   13.50    0.85
   0  -5   7   23.15    2.57
   0  -5   7   15.32    2.49
   0  -5  -7   13.74    2.82
   0   5   8  148.98    6.78
   0  -5   8  142.86    6.54
   0  -5   8  137.87    4.40
   0  -5   8  148.59    2.69
   0  -5  -8  138.42    4.73
   0   5   9  303.59    9.05
   0  -5   9  299.98    9.07
   0  -5   9  306.97    4.31
   0  -5   9  297.72    6.69
   0  -5  -9  305.21    9.37
   0   5  10   22.22    5.31
   0  -5  10   18.37    5.37
   0  -5  10   18.06    3.12
   0  -5 -10   17.88    3.30
   0   5  11  314.01    7.44
   0  -5  11  329.60    7.64
   0  -5  11  324.28    7.59
   0  -5 -11  319.34    7.61
   0   5  12   44.01    3.94
   0  -5  12   48.99    4.17
   0  -5  12   53.96    6.63
   0  -5 -12   52.93    4.11
   0   5  13    0.79    3.02
   0  -5  13   -1.31    3.34
   0  -5  13    0.93    3.13
   0  -5 -13    4.61    5.43
   0   5  14   66.66    7.46
   0  -5  14   80.73    8.33
   0  -5 -14   68.08    4.70
   0   5  15   90.96    5.22
   0  -5  15  100.80    5.62
   0  -5  15   97.09    5.68
   0  -5 -15   88.59    5.37
   0  -6   0  331.04    7.87
   0  -6   0  346.17    5.63
   0  -6   0  342.95    5.49
   0  -6   1  604.46    9.18
   0  -6   1  605.91    9.34
   0  -6   1  598.06    9.74
   0  -6  -1  620.63    8.93
   0  -6  -1  594.74   10.02
   0  -6  -1  608.85    8.67
   0  -6   2  226.58    4.45
   0  -6   2  232.51    5.89
   0  -6   2  232.84    4.59
   0  -6  -2  239.01    7.21
   0  -6  -2  234.64    4.15
   0  -6  -2  238.76    4.28
   0  -6   3   40.66    2.24
   0  -6   3   47.21    3.80
   0  -6   3   43.00    3.14
   0  -6  -3   41.30    1.49
   0  -6  -3   44.96    3.00
   0  -6  -3   41.75    1.03
   0  -6   4    2.75    2.12
   0  -6   4    1.18    3.03
   0  -6   4    0.40    1.82
   0  -6  -4    0.77    4.10
   0  -6  -4    2.21    0.48
   0  -6  -4    1.01    0.49
   0  -6   5  236.76    4.98
   0  -6   5  226.65    5.14
   0  -6   5  229.20    5.21
   0  -6  -5  232.04    5.86
   0   6   6    6.17    2.71
   0  -6   6    6.18    3.92
   0  -6   6    7.36    2.22
   0  -6   6    3.52    1.78
   0  -6  -6    8.75    2.80
   0   6   7  518.10    9.91
   0  -6   7  500.08   11.46
   0  -6   7  533.09    7.63
   0  -6   7  515.70    9.59
   0  -6  -7  530.42   12.70
   0   6   8   65.38    4.01
   0  -6   8   72.52    2.08
   0  -6   8   69.01    3.69
   0  -6   8   68.74    3.70
   0  -6  -8   72.03    4.14
   0   6   9   57.09    4.20
   0  -6   9   61.27    3.77
   0  -6   9   59.93    6.06
   0  -6   9   59.93    1.56
   0  -6  -9   61.27    6.87
   0   6  10   46.88    4.17
   0  -6  10   52.15    3.80
   0  -6  10   54.74    3.98
   0  -6 -10   50.58    4.28
   0   6  11   45.49    4.20
   0  -6  11   47.75    4.14
   0  -6  11   45.63    4.10
   0  -6 -11   48.85    4.40
   0   6  12   87.93    5.02
   0  -6  12   87.55    4.93
   0  -6  12   98.37    5.09
   0  -6 -12   89.85    5.13
   0   6  13  228.15    7.23
   0  -6  13  228.52    7.15
   0  -6  13  231.65    7.55
   0  -6 -13  225.37   10.70
   0  -6  14    2.01    6.64
   0  -6  14   -0.35    3.62
   0  -6 -14    2.25    3.73
   0  -7   0   -0.49    1.79
   0  -7   0   -0.25    1.12
   0  -7   0   -0.07    1.06
   0  -7   1   85.99    4.60
   0  -7   1   79.92    3.48
   0  -7   1   84.94    2.61
   0  -7  -1   84.88    2.85
   0  -7  -1   79.93    3.32
   0  -7  -1   83.88    3.02
   0  -7   2  129.06    5.01
   0  -7   2  128.69    4.52
   0  -7   2  127.43    4.71
   0  -7  -2  127.41    2.44
   0  -7  -2  130.08    3.05
   0  -7  -2  129.32    6.31
   0  -7   3  122.31    5.16
   0  -7   3  120.84    4.99
   0  -7   3  121.99    3.35
   0  -7  -3  119.94    2.03
   0  -7  -3  127.14    4.52
   0  -7  -3  125.26    2.57
   0  -7   4 2934.17   46.55
   0  -7   4 2881.74   42.70
   0  -7   4 2876.92   45.89
   0  -7  -4 2908.69   48.20
   0  -7  -4 2634.23   35.16
   0  -7  -4 2546.71   34.02
   0  -7   5   25.18    2.69
   0  -7   5   28.81    2.84
   0  -7   5   25.15    2.66
   0  -7  -5   21.46    3.53
   0  -7   6   26.46    2.85
   0  -7   6   30.61    2.52
   0  -7   6   32.52    4.77
   0  -7  -6   34.69    6.22
   0  -7   7    3.34    2.66
   0  -7   7    8.08    1.87
   0  -7   7    4.72    4.40
   0  -7  -7    4.54    3.33
   0  -7   8   10.03    1.66
   0  -7   8    6.27    2.95
   0  -7   8   11.62    2.92
   0  -7  -8    6.43    6.18
   0  -7   9    2.95    2.86
   0  -7   9    1.70    5.07
   0  -7  -9    2.30    3.53
   0  -7  10    8.20    5.87
   0  -7  10    2.93    5.68
   0  -7 -10    8.07    6.79
   0  -7  11   37.94    7.07
   0  -7  11   38.61    4.10
   0  -7 -11   34.22    4.65
   0  -7  12   15.32    6.85
   0  -7  12   17.89    7.15
   0  -7 -12   21.70    4.66
   0  -8   0    8.04    1.40
   0  -8   0    8.42    1.52
   0  -8   0    6.31    2.56
   0  -8   1  500.18    9.21
   0  -8   1  509.07    9.49
   0  -8   1  498.17    8.33
   0  -8  -1  498.06    8.60
   0  -8  -1  477.64    9.46
   0  -8  -1  502.37    8.51
   0  -8   2  243.68    5.46
   0  -8   2  252.74    5.11
   0  -8   2  251.91    6.63
   0  -8  -2  237.98    3.88
   0  -8  -2  250.50    8.78
   0  -8  -2  239.44    3.94
   0  -8   3  168.07    4.22
   0  -8   3  164.25    5.93
   0  -8   3  168.11    4.25
   0  -8  -3  159.31    5.52
   0  -8   4   79.58    5.23
   0  -8   4   80.24    2.87
   0  -8   4   77.33    3.34
   0  -8  -4  103.81    4.69
   0  -8   5  223.27    7.54
   0  -8   5  230.43    5.87
   0  -8   5  222.11    5.52
   0  -8  -5  223.23    6.70
   0  -8   6    2.42    2.44
   0  -8   6    2.20    2.54
   0  -8   6    3.83    2.48
   0  -8  -6    2.54    3.42
   0  -8   7   66.85    6.11
   0  -8   7   58.82    5.99
   0  -8  -7   72.36    7.80
   0  -8   8    1.94    2.63
   0  -8   8   -2.59    2.51
   0  -8  -8    1.75    3.30
   0  -8   9    0.43    2.76
   0  -8   9   -0.09    2.78
   0  -8  -9   -2.25    6.04
   0  -9   0    0.89    4.25
   0  -9   1   91.78    4.39
   0  -9   1   91.85    4.23
   0  -9   1   89.24    6.07
   0  -9  -1   89.96    6.85
   0  -9   2  800.92   13.28
   0  -9   2  824.42   16.17
   0  -9   2  811.31   13.23
   0  -9  -2  790.61   15.04
   0  -9   3   13.14    2.20
   0  -9   3    5.39    3.96
   0  -9   3    4.72    4.01
   0  -9  -3   14.92    3.64
   0  -9   4   -6.12    3.57
   0  -9   4    2.07    1.87
   0  -9   4    0.87    3.72
   0  -9  -4    1.55    3.24
   0  -9   5    2.53    3.94
   0  -9   5    0.15    1.78
   0  -9   5    6.44    4.14
   0  -9  -5   -1.31    5.96
  -1   0  18    0.13    2.46
  -1   0  18    1.53    2.53
  -1   0  17   17.32    4.54
  -1   0  17   22.89    1.95
  -1   0  17   19.99    2.86
  -1   0  16    0.77    3.38
  -1   0  16   -0.77    2.09
  -1   0  16   -0.24    2.40
  -1   0  15  394.40    7.55
  -1   0  15  392.46    9.36
  -1   0  15  395.71    7.85
  -1   0  14    1.72    1.80
  -1   0  14   -0.21    1.93
  -1   0  14   -0.39    1.26
  -1   0  13 1431.53   22.06
  -1   0  13 1448.22   22.24
  -1   0  13 1467.30   23.70
  -1   0  12   -0.14    1.13
  -1   0  12    2.07    2.73
  -1   0  11  385.77    6.10
  -1   0  11  389.01    6.67
   1   0 -10    1.10    1.04
  -1   0  10   -0.45    1.29
  -1   0  10    0.51    0.98
   1   0  -9 3052.09   42.92
  -1   0   9 3061.79   43.83
  -1   0   9 2940.48   42.36
   1   0  -8    0.31    0.86
  -1   0   8    5.96    0.88
  -1   0   8    0.35    1.13
   1   0  -7  424.98    6.60
  -1   0   7  434.65    6.11
  -1   0   7  421.86    6.28
   1   0  -6    0.69    0.68
  -1   0   6    4.06    1.18
  -1   0   6    0.51    1.52
   1   0  -5 1156.58   15.54
  -1   0   5 1165.91   15.23
  -1   0   5 1133.91   15.27
   1   0  -4   -0.09    0.58
  -1   0   4    1.43    1.03
  -1   0   4    0.79    0.87
   1   0  -3  805.27   10.44
  -1   0   3  798.12   10.40
   1   0   2    3.00    0.69
  -1   0  -2    1.82    1.24
   1   0   3 1400.27   18.69
  -1   0  -3 1347.11   18.81
   1   0   4    1.77    1.65
   1   0   4    4.02    0.94
  -1   0  -4    1.72    1.66
   1   0   5 1715.25   23.50
   1   0   5 1713.01   23.32
  -1   0  -5 1713.10   23.53
   1   0   6    0.43    0.98
   1   0   6   -0.66    1.57
  -1   0  -6    0.71    1.72
   1   0   7   13.78    1.40
   1   0   7   13.40    1.27
  -1   0  -7   12.66    2.32
   1   0   8   -0.02    1.23
   1   0   8    1.01    1.09
  -1   0  -8    2.21    2.21
   1   0   9 2562.90   36.74
   1   0   9 2573.75   37.32
  -1   0  -9 2595.58   38.92
   1   0  10   -1.71    2.69
   1   0  10    2.60    1.33
  -1   0 -10    0.21    1.64
   1   0  11  275.36    5.45
   1   0  11  275.25    5.01
   1   0  12   -0.79    1.38
   1   0  12    0.18    1.74
   1   0  13    1.28    1.52
   1   0  13    0.87    1.88
   1   0  14   -1.69    2.10
   1   0  14   -1.30    1.59
   1   0  15  735.62   12.00
   1   0  15  749.70   12.84
   1   0  16    0.21    1.79
   1   0  16    3.61    2.38
   1   0  17    2.70    1.86
   1   0  17    1.73    2.57
   1   0  18    0.84    2.62
   1   0  18   -0.25    4.21
   1   0  18   -0.14    1.81
  -1   1  18  526.55    9.93
  -1   1  18  549.78   10.12
  -1  -1  18  550.94   11.01
  -1  -1  18  537.71   10.97
  -1   1  17   65.64    3.13
  -1   1  17   59.59    3.14
  -1   1  17   63.12    2.97
  -1  -1  17   59.92    6.18
  -1  -1  17   67.46    3.84
  -1   1  16    2.30    3.41
  -1   1  16    2.20    1.85
  -1   1  16    1.40    3.24
  -1  -1  16    2.90    1.22
  -1  -1  16    2.43    4.33
  -1  -1  16    0.67    2.64
  -1   1  15   64.41    4.26
  -1   1  15   64.23    2.88
  -1   1  15   67.81    4.22
  -1  -1  15   66.24    5.41
  -1  -1  15   66.36    2.84
  -1  -1  15   60.40    3.63
  -1   1  14 1042.81   16.22
  -1   1  14 1011.33   17.26
  -1   1  14 1030.17   16.13
  -1  -1  14 1048.94   17.00
  -1  -1  14 1027.27   16.99
  -1  -1  14 1076.74   16.11
  -1   1  13   77.18    4.05
  -1   1  13   73.78    2.72
  -1   1  13   75.46    2.59
  -1  -1  13   71.60    3.42
  -1  -1  13   72.14    3.25
  -1  -1  13   73.78    2.71
  -1   1  12    7.43    1.73
  -1   1  12    9.07    2.70
  -1   1  12   16.12    1.77
  -1  -1  12   13.13    1.08
  -1  -1  12   -0.03    2.25
   1  -1 -12    5.22    3.11
  -1  -1  12   15.36    2.31
  -1   1  11   23.59    1.81
  -1   1  11   22.19    1.63
   1  -1 -11   24.40    3.16
  -1  -1  11   27.41    3.67
  -1  -1  11   24.35    1.12
  -1   1  10  939.07   14.81
  -1   1  10  926.91   13.36
   1  -1 -10  914.55   13.56
  -1  -1  10  904.09   15.15
  -1  -1  10  938.81   13.20
  -1   1   9   27.41    1.37
  -1   1   9   26.35    1.61
   1  -1  -9   26.46    1.70
  -1  -1   9   28.91    0.98
  -1  -1   9   28.14    1.90
  -1   1   8  365.74    6.10
  -1   1   8  358.84    5.73
   1  -1  -8  368.26    5.84
  -1  -1   8  366.13    6.02
  -1  -1   8  371.02    5.36
  -1   1   7 1983.51   27.73
  -1   1   7 2034.75   28.39
   1  -1  -7 1999.72   27.91
  -1  -1   7 1970.46   28.83
  -1  -1   7 2065.19   27.54
  -1   1   6  131.28    2.65
  -1   1   6  132.24    3.36
   1  -1  -6  133.06    2.58
  -1  -1   6  133.07    2.75
  -1  -1   6  136.32    2.13
  -1   1   5  776.47   10.07
  -1   1   5  782.33   10.77
   1  -1  -5  768.17   10.60
  -1  -1   5  822.57   10.18
  -1   1   4   47.16    1.00
  -1   1   4   47.20    0.93
  -1   1   4   47.67    1.52
  -1  -1   4   47.18    1.73
   1  -1  -4   45.62    1.51
  -1   1   3  288.88    3.60
  -1   1   3  284.34    5.09
   1  -1  -3  280.09    4.23
  -1  -1   3  283.50    5.34
   1   1  -2 1206.78   15.87
  -1   1   2 1138.99   14.02
   1   1  -2 1130.57   13.82
   1  -1  -2 1220.35   15.95
  -1  -1   2 1210.08   15.90
   1  -1  -2 1105.13   13.59
   1   1  -1   66.73    1.35
   1   1  -1   68.19    1.38
  -1   1   1   67.41    1.14
   1  -1  -1   67.35    1.10
  -1  -1   1   66.95    1.03
  -1  -1   1   64.70    1.88
   1   1   0   61.28    1.17
   1   1   0   59.48    1.22
  -1   1   0   61.04    1.44
   1  -1   0   61.33    1.06
  -1  -1   0   61.55    1.17
  -1  -1   0   61.21    1.61
   1   1   112598.80  192.82
  -1   1  -112525.48  191.43
   1   1   112806.47  195.14
   1  -1   112339.69  188.43
  -1  -1  -112627.69  191.85
  -1  -1  -112529.34  191.70
   1   1   238824.22  676.15
   1   1   240335.75  699.87
  -1   1  -237418.03  653.48
  -1  -1  -239952.05  693.35
   1  -1   239099.26  680.50
  -1  -1  -238950.22  679.70
   1   1   3 6284.57   90.28
   1   1   3 6339.27   92.32
  -1   1  -3 6338.42   92.27
   1  -1   3 6319.39   92.00
  -1  -1  -3 6506.06   93.28
  -1  -1  -3 6293.47   91.64
   1   1   4 2713.59   37.67
  -1   1  -4 2712.91   37.67
   1   1   4 2600.63   35.43
   1  -1   4 2649.43   36.83
  -1  -1  -4 2605.06   36.25
  -1  -1  -4 2639.59   35.89
   1   1   5   16.48    1.57
   1   1   5   23.54    2.31
  -1   1  -5   19.02    2.37
   1  -1   5   18.45    1.42
  -1  -1  -5   21.24    1.42
  -1  -1  -5   18.35    1.60
   1   1   6 2905.40   41.08
   1   1   6 2745.77   38.94
  -1   1  -6 2914.50   41.33
   1  -1   6 2898.12   41.16
  -1  -1  -6 2927.89   41.39
  -1  -1  -6 2795.29   39.71
   1   1   7  818.77   11.91
   1   1   7  828.49   11.65
  -1   1  -7  829.96   12.20
   1  -1   7  813.97   11.15
  -1  -1  -7  820.00   11.53
   1  -1   7  810.69   11.90
   1   1   8  123.31    4.05
   1   1   8  123.12    2.64
  -1   1  -8  120.27    3.15
   1  -1   8  119.45    2.42
  -1  -1  -8  122.50    3.58
   1  -1   8  123.33    3.11
   1   1   9  472.75    7.72
   1   1   9  489.38    7.54
   1  -1   9  484.00    9.47
   1  -1   9  481.00    7.91
  -1  -1  -9  486.94    8.52
   1   1  10 1808.29   26.13
   1   1  10 1763.55   25.96
   1  -1  10 1791.59   26.61
   1  -1  10 1750.12   24.74
  -1  -1 -10 1783.45   26.92
   1   1  11   72.74    2.53
   1   1  11   72.81    4.20
   1  -1  11   77.73    3.10
   1  -1  11   72.21    3.10
   1   1  12   46.93    3.52
   1   1  12   54.04    2.55
   1  -1  12   56.33    2.94
   1  -1  12   50.99    1.92
   1   1  13  173.51    4.19
   1   1  13  169.95    4.07
   1  -1  13  172.89    3.51
   1  -1  13  165.83    4.60
   1   1  14  379.81    7.21
   1   1  14  395.48    7.32
   1  -1  14  382.67    6.46
   1  -1  14  395.94    7.95
   1   1  15  481.24   10.41
   1   1  15  510.99   10.81
   1  -1  15  527.46   12.18
   1  -1  15  515.20    9.47
   1   1  16  403.65    7.84
   1   1  16  400.97    9.58
   1  -1  16  402.39    8.23
   1  -1  16  405.50    8.68
   1   1  17  240.81    7.68
   1   1  17  260.37    5.94
   1  -1  17  195.64    8.50
   1  -1  17  272.15    5.30
   1  -1  17  202.08    8.76
  -1   2  18    2.02    3.18
  -1   2  18    0.84    1.98
  -1  -2  18    1.15    3.34
  -1  -2  18    3.71    3.28
  -1   2  17  430.76    8.58
  -1   2  17  389.57    8.69
  -1   2  17  427.59    7.83
  -1  -2  17  435.03   12.15
  -1  -2  17  439.91    9.67
  -1   2  16   14.64    3.30
  -1   2  16   12.69    1.86
  -1   2  16   10.05    4.24
  -1  -2  16   15.43    5.79
  -1  -2  16   13.71    3.26
  -1   2  15   26.71    2.08
  -1   2  15   31.81    2.66
  -1   2  15   25.55    3.13
  -1  -2  15   36.30    3.37
  -1  -2  15   31.23    3.51
  -1   2  14  491.23   10.57
  -1   2  14  492.73    9.26
  -1   2  14  501.55    8.05
  -1  -2  14  489.32   11.84
  -1  -2  14  525.69    7.28
   1  -2 -14  494.31    8.96
  -1  -2  14  492.61    9.54
  -1   2  13   18.25    2.36
  -1   2  13   17.88    1.66
  -1   2  13   22.00    1.55
  -1  -2  13   17.53    4.76
   1  -2 -13   22.28    2.37
  -1  -2  13   17.85    2.92
  -1  -2  13   19.97    1.37
  -1   2  12   18.91    2.43
  -1   2  12   17.03    2.33
  -1   2  12   18.45    2.15
  -1  -2  12   23.13    4.42
   1  -2 -12   17.69    2.30
  -1  -2  12   17.68    1.22
  -1  -2  12   20.42    2.71
  -1   2  11   -0.52    0.93
  -1   2  11    0.79    2.75
  -1   2  11    0.60    0.99
  -1  -2  11   -1.04    1.98
   1  -2 -11    0.72    2.95
  -1  -2  11   -0.91    1.92
  -1  -2  11    0.51    0.78
  -1   2  10  450.27    7.20
  -1   2  10  431.29    7.39
  -1   2  10  433.08    6.45
  -1  -2  10  426.53    7.55
  -1  -2  10  438.88    5.96
   1  -2 -10  432.24    8.88
  -1   2   9  136.74    3.04
  -1   2   9  142.03    3.36
  -1  -2   9  141.66    2.16
  -1  -2   9  137.64    3.54
   1  -2  -9  147.69    4.84
  -1   2   8   13.98    1.65
  -1   2   8   13.99    0.81
  -1  -2   8   15.36    0.58
  -1  -2   8   15.62    1.83
   1  -2  -8   12.63    1.66
  -1   2   7 3701.75   51.36
  -1   2   7 3715.32   51.42
  -1   2   7 3908.34   56.42
  -1  -2   7 3743.12   54.41
   1  -2  -7 3800.93   54.93
  -1  -2   7 3536.28   47.33
  -1   2   6 1858.19   24.64
  -1   2   6 1937.31   25.72
  -1   2   6 1926.60   28.14
  -1  -2   6 1923.00   27.26
  -1  -2   6 1902.66   26.95
   1  -2  -6 1881.48   27.48
  -1   2   5 1152.75   16.18
  -1   2   5 1187.00   15.02
   1  -2  -5 1152.11   16.18
  -1  -2   5 1161.54   16.41
  -1   2   4  418.89    6.34
  -1   2   4  402.36    4.60
   1  -2  -4  419.56    7.24
  -1  -2   4  424.63    6.41
  -1  -2   4  444.75    5.21
  -1   2   3  207.67    3.59
   1  -2  -3  204.50    3.57
  -1  -2   3  211.69    2.87
  -1  -2   3  210.83    3.59
   1   2  -2 2638.92   35.57
   1  -2  -2 2597.09   33.68
   1  -2  -2 2781.00   38.52
  -1  -2   2 2790.39   38.44
  -1  -2   2 2719.38   36.68
   1   2  -1 2036.11   27.11
  -1   2   1 1937.50   25.18
   1   2  -1 2052.74   27.68
   1  -2  -1 2083.35   28.40
  -1  -2   1 2022.53   27.00
  -1  -2   1 2097.86   28.29
   1  -2  -1 1875.86   24.39
   1   2   012476.53  192.26
   1   2   012519.85  192.91
  -1   2   012382.41  189.59
   1  -2   013431.61  205.94
  -1  -2   012420.38  191.55
  -1  -2   012518.25  193.95
   1   2   151521.28  924.61
   1   2   150058.51  901.94
  -1   2  -150481.09  908.01
  -1  -2  -150094.48  902.69
   1  -2   150247.70  904.64
  -1  -2  -150464.44  904.41
   1   2   212687.28  196.85
  -1   2  -212563.70  194.44
   1   2   212679.61  194.21
   1  -2   212590.33  194.80
  -1  -2  -212399.90  189.28
  -1  -2  -212599.81  195.61
   1   2   3 4290.70   59.72
   1   2   3 4716.80   68.67
  -1   2  -3 4589.84   65.70
   1  -2   3 4548.69   65.14
  -1  -2  -3 4568.21   66.71
  -1  -2  -3 4301.21   60.29
   1   2   4 1362.28   20.09
   1   2   4 1411.28   18.47
  -1   2  -4 1398.95   20.48
   1  -2   4 1327.52   19.65
  -1  -2  -4 1489.24   19.37
  -1  -2  -4 1403.97   19.67
   1   2   5 3988.82   58.67
  -1   2  -5 3922.20   56.43
   1   2   5 3724.22   51.97
   1  -2   5 4007.73   57.73
  -1  -2  -5 3931.02   56.69
  -1  -2  -5 3784.89   52.70
   1   2   6  332.86    5.66
  -1   2  -6  336.30    5.64
   1   2   6  336.14    5.30
   1  -2   6  337.70    5.71
  -1  -2  -6  337.51    5.76
  -1  -2  -6  338.41    5.28
   1   2   7 1672.65   24.20
   1   2   7 1702.74   23.99
   1  -2   7 1647.22   25.12
  -1  -2  -7 1666.02   25.44
  -1  -2  -7 1711.77   23.35
   1   2   8 2240.87   34.19
   1   2   8 2282.47   32.67
   1  -2   8 2216.54   32.49
  -1  -2  -8 2271.59   32.49
  -1  -2  -8 2258.25   33.00
   1   2   9 1150.84   17.46
   1   2   9 1181.59   16.68
   1  -2   9 1158.31   15.86
   1  -2   9 1146.93   17.47
  -1  -2  -9 1151.34   16.23
  -1  -2  -9 1156.83   17.52
   1   2  10    1.46    2.05
   1   2  10    2.76    3.31
   1  -2  10    2.05    0.94
   1  -2  10    4.29    2.09
  -1  -2 -10   -0.68    2.00
  -1  -2 -10    2.47    2.02
   1   2  11  596.00   10.07
   1   2  11  549.73    9.59
   1  -2  11  592.41   10.32
   1  -2  11  592.62    8.51
   1   2  12   -0.39    2.25
   1   2  12    0.43    3.31
   1  -2  12    0.26    2.25
   1  -2  12    1.43    1.64
   1   2  13    0.21    2.38
   1   2  13    0.76    2.01
   1  -2  13    0.31    0.99
   1  -2  13    0.83    2.37
   1   2  14  594.12   10.59
   1   2  14  595.70    9.73
   1  -2  14  596.31   11.15
   1  -2  14  597.02    8.98
   1   2  15   21.13    4.60
   1   2  15   20.96    2.07
   1  -2  15   18.06    2.41
   1  -2  15   14.99    5.58
   1   2  16   21.07    3.67
   1   2  16   16.39    2.86
   1  -2  16   18.77    2.42
   1  -2  16   21.30    3.51
   1   2  17    2.73    1.95
   1   2  17   -0.17    2.49
   1  -2  17    0.81    5.53
  -1   3  17   12.61    1.74
  -1   3  17   16.40    1.81
  -1  -3  17   11.73    3.91
  -1  -3  17   16.65    3.93
  -1   3  16  542.30    8.78
  -1   3  16  552.37   10.63
  -1   3  16  533.65    9.55
  -1  -3  16  542.10   11.43
  -1  -3  16  549.30   11.36
  -1   3  15 1029.90   16.27
  -1   3  15 1038.84   19.65
  -1   3  15 1032.39   16.12
  -1  -3  15  957.49   19.54
  -1  -3  15 1043.28   20.96
   1  -3 -15 1037.81   19.46
  -1   3  14  218.08    5.59
  -1   3  14  221.06    4.03
  -1   3  14  222.46    3.98
  -1  -3  14  228.18    6.21
  -1  -3  14  219.93    6.22
   1  -3 -14  221.12    7.89
  -1   3  13   65.20    3.36
  -1   3  13   63.36    1.86
  -1   3  13   63.11    2.55
  -1  -3  13   62.09    3.85
  -1  -3  13   63.16    3.84
   1  -3 -13   66.60    5.49
  -1   3  12 1061.18   15.54
  -1   3  12 1018.37   14.88
  -1   3  12 1068.77   18.93
  -1  -3  12 1067.77   17.44
  -1  -3  12 1070.09   19.74
   1  -3 -12 1069.03   19.04
  -1   3  11   77.78    2.40
  -1   3  11   76.94    3.27
  -1   3  11   78.41    2.28
  -1  -3  11   81.15    5.61
  -1  -3  11   73.30    5.82
   1  -3 -11   80.86    3.43
  -1   3  10   -0.58    1.89
  -1   3  10    0.29    1.08
  -1   3  10    0.79    0.60
  -1  -3  10   -2.40    2.15
  -1  -3  10    0.04    1.97
   1  -3 -10   -0.82    1.97
  -1   3   9  164.54    4.10
  -1   3   9  157.64    2.77
  -1   3   9  159.05    2.38
  -1  -3   9  158.67    4.21
  -1  -3   9  162.46    4.29
   1  -3  -9  172.22    5.92
  -1   3   8   26.97    2.18
  -1   3   8   23.13    0.92
  -1   3   8   24.86    0.98
  -1  -3   8   23.19    2.20
  -1  -3   8   23.24    2.36
   1  -3  -8   20.92    3.70
  -1   3   7   28.01    0.70
  -1   3   7   28.41    3.39
  -1  -3   7   26.99    2.11
  -1  -3   7   24.75    3.63
   1  -3  -7   23.37    3.50
  -1   3   6 1225.63   17.88
  -1  -3   6 1212.17   17.74
   1  -3  -6 1221.70   17.85
  -1  -3   6 1230.74   17.88
  -1  -3   6 1243.35   15.33
  -1   3   5 2519.60   36.13
   1  -3  -5 2513.40   36.13
  -1  -3   5 2498.01   33.12
  -1  -3   5 2539.66   36.37
  -1   3   4  664.08    9.88
   1  -3  -4  670.68   10.00
  -1  -3   4  678.47    9.99
  -1  -3   4  700.19    9.19
   1  -3  -3   43.42    2.93
  -1  -3   3   40.20    1.67
  -1  -3   3   41.69    1.49
   1   3  -2 4784.75   67.79
   1  -3  -2 5014.31   72.67
   1  -3  -2 4554.37   63.34
   1  -3  -2 4662.48   64.69
  -1  -3   2 4908.05   69.59
  -1  -3   2 5014.54   72.14
   1   3  -1  246.02    4.43
   1  -3  -1  234.80    3.23
   1  -3  -1  243.81    5.04
  -1  -3   1  237.64    3.69
  -1  -3   1  239.01    3.79
   1   3   0  612.27    8.32
   1   3   0  640.29    9.00
   1  -3   0  630.16    8.43
   1  -3   0  629.10    8.97
  -1  -3   0  612.28    8.70
  -1  -3   0  629.26    9.13
   1   3   1   -0.19    1.05
   1   3   1   -0.13    0.59
   1  -3   1    1.12    1.37
  -1  -3  -1    0.40    0.60
  -1  -3  -1    0.91    1.04
   1   3   2   38.05    1.75
   1   3   2   35.86    1.39
   1  -3   2   44.44    2.37
  -1  -3  -2   36.56    0.95
   1   3   3    2.18    0.89
   1   3   3    1.99    2.36
   1  -3   3    6.91    2.08
  -1  -3  -3    1.76    0.51
   1   3   4  222.08    3.08
   1   3   4  219.90    4.27
   1  -3   4  225.21    4.12
  -1  -3  -4  219.29    4.34
  -1  -3  -4  235.07    3.52
   1   3   5   21.00    1.97
   1   3   5   23.98    0.78
   1  -3   5   26.29    1.79
  -1  -3  -5   25.07    0.77
  -1  -3  -5   25.58    2.04
   1   3   6 1510.15   22.12
   1   3   6 1533.21   20.76
   1  -3   6 1376.85   21.53
  -1  -3  -6 1516.44   22.25
  -1  -3  -6 1574.38   20.77
   1   3   7   13.08    2.06
   1   3   7   13.33    1.37
   1  -3   7   13.22    2.01
  -1  -3  -7   18.95    2.18
  -1  -3  -7   14.20    0.79
   1   3   8   79.34    4.77
   1   3   8   76.38    1.69
   1  -3   8   73.97    3.00
  -1  -3  -8   72.12    3.17
  -1  -3  -8   78.62    2.20
   1   3   9  207.93    4.88
   1   3   9  210.74    4.17
   1  -3   9  208.26    5.00
  -1  -3  -9  208.85    7.09
  -1  -3  -9  210.79    3.46
   1   3  10  168.56    3.89
   1   3  10  164.90    4.56
   1  -3  10  165.37    3.39
   1  -3  10  166.83    4.73
  -1  -3 -10  175.64    3.88
  -1  -3 -10  164.95    4.68
   1   3  11    1.10    1.04
   1   3  11   -1.03    3.86
   1  -3  11    1.77    1.33
   1  -3  11    1.39    2.45
  -1  -3 -11    2.98    2.34
   1   3  12  625.20   11.08
   1   3  12  620.34    9.32
   1  -3  12  634.17   11.50
   1  -3  12  633.17    9.46
   1   3  13   32.45    5.36
   1   3  13   43.69    2.88
   1  -3  13   41.15    2.02
   1  -3  13   44.33    3.62
   1   3  14   22.22    2.79
   1   3  14   24.72    3.01
   1  -3  14   24.49    1.83
   1  -3  14   29.82    3.56
   1   3  15   63.46    3.58
   1   3  15   72.80    6.06
   1  -3  15   67.34    4.37
   1   3  16   33.43    2.13
   1   3  16   32.71    3.52
   1  -3  16   38.63    6.78
   1   3  17   61.83    6.38
   1   3  17   55.99    2.59
   1   3  17   52.40    4.12
   1  -3  17   59.83    4.82
   1  -3  17   51.46    4.98
  -1  -4  17  312.65    9.06
  -1  -4  17  328.96    8.95
   1  -4 -16  177.83    6.03
  -1  -4  16  178.21    6.60
  -1  -4  16  183.71   10.16
  -1   4  15  126.78    4.98
   1  -4 -15  120.00    4.97
  -1  -4  15  129.37    5.68
  -1  -4  15  129.54    8.53
  -1   4  14  143.86    2.53
  -1   4  14  158.93    5.19
  -1   4  14  142.75    2.53
  -1  -4  14  156.97    5.58
  -1  -4  14  147.05    5.69
   1  -4 -14  149.86    5.26
  -1   4  13   42.14    1.16
  -1   4  13   43.30    1.63
  -1   4  13   40.13    5.79
  -1  -4  13   48.01    3.93
  -1  -4  13   45.66    6.61
   1  -4 -13   40.30    3.67
  -1   4  12  157.54    7.23
  -1   4  12  151.86    2.68
  -1   4  12  152.23    2.63
  -1  -4  12  156.61    7.65
  -1  -4  12  155.91    7.78
   1  -4 -12  157.45    5.00
  -1   4  11  297.04    4.04
  -1   4  11  303.12    4.22
  -1   4  11  301.01    6.65
  -1  -4  11  311.69    7.01
  -1  -4  11  297.72    6.80
   1  -4 -11  290.81    6.76
  -1   4  10   88.71    3.75
  -1  -4  10   93.43    3.98
   1  -4 -10   91.53    3.84
  -1  -4  10   97.36    3.85
  -1   4   9  569.21   10.04
  -1  -4   9  576.79   10.18
   1  -4  -9  564.24   12.04
  -1  -4   9  567.92    9.96
  -1   4   8    3.26    2.13
   1  -4  -8    3.88    3.83
  -1  -4   8    4.41    3.76
  -1  -4   8    2.08    3.58
  -1   4   7  202.18    6.53
  -1  -4   7  212.48    2.80
   1  -4  -7  202.27    6.57
  -1  -4   7  199.87    4.57
  -1  -4   7  204.70    6.47
  -1   4   6 2062.40   30.48
  -1  -4   6 2066.44   30.44
   1  -4  -6 2046.65   31.97
  -1  -4   6 2099.52   30.94
  -1  -4   6 2156.72   28.79
  -1   4   5  180.92    4.14
   1  -4  -5  182.20    5.65
  -1  -4   5  188.48    2.76
  -1  -4   5  186.59    5.42
  -1  -4   5  181.67    3.99
   1  -4  -4   20.70    3.30
  -1  -4   4   21.05    0.94
  -1  -4   4   21.93    1.75
   1  -4  -3  699.80    8.65
   1  -4  -3  680.41   11.58
   1  -4  -3  698.19    8.69
  -1  -4   3  695.03   11.31
  -1  -4   3  692.04    9.53
   1  -4  -2  167.59    2.66
   1  -4  -2  170.51    4.82
   1  -4  -2  170.22    2.42
  -1  -4   2  172.25    3.77
  -1  -4   2  172.27    3.31
   1   4  -1  779.74   11.05
   1  -4  -1  770.59   10.64
   1  -4  -1  787.41   12.62
   1  -4  -1  794.07   11.01
  -1  -4   1  783.82   11.14
  -1  -4   1  795.49   11.24
   1   4   0   11.75    2.30
   1  -4   0   11.74    2.40
   1  -4   0   11.61    0.94
   1  -4   0   10.63    1.64
  -1  -4   0   13.85    1.42
  -1  -4   0   13.69    1.76
   1   4   1 3695.07   53.60
   1  -4   1 3751.04   54.03
   1  -4   1 3791.49   54.94
  -1  -4  -1 3663.02   51.57
  -1  -4  -1 3705.55   53.82
   1   4   213198.45  211.65
   1   4   212779.22  199.84
   1  -4   213433.89  213.82
   1  -4   213307.43  209.68
  -1  -4  -212966.10  201.49
  -1  -4  -213247.24  210.38
   1   4   3 1738.22   23.58
   1   4   3 1748.60   25.53
   1  -4   3 1774.61   25.38
   1  -4   3 1774.37   24.73
  -1  -4  -3 1793.32   24.29
  -1  -4  -3 1775.10   25.89
   1   4   4  398.75    5.62
   1   4   4  396.65    8.37
   1  -4   4  398.19    6.71
  -1  -4  -4  396.95    5.52
  -1  -4  -4  410.44    8.69
   1   4   5   56.55    2.78
   1   4   5   59.44    1.52
   1  -4   5   60.89    2.54
  -1  -4  -5   62.04    2.85
  -1  -4  -5   61.77    1.45
   1   4   6   86.88    1.83
   1   4   6   82.62    3.22
   1  -4   6   88.59    4.64
  -1  -4  -6   93.25    1.50
  -1  -4  -6   84.35    3.38
   1   4   7    0.88    1.95
   1   4   7    0.42    0.85
   1  -4   7    1.29    1.90
  -1  -4  -7    0.35    0.44
  -1  -4  -7   -1.00    3.65
   1   4   8  199.20    2.95
   1   4   8  195.60    5.03
   1  -4   8  201.32    4.95
  -1  -4  -8  202.92    2.97
  -1  -4  -8  199.34    5.19
   1   4   9  211.87    3.71
   1   4   9  206.32    5.33
   1  -4   9  208.40    5.28
  -1  -4  -9  218.99    3.28
  -1  -4  -9  210.74    5.59
   1   4  10  194.05    7.34
   1   4  10  191.51    3.08
   1  -4  10  195.29    5.28
  -1  -4 -10  196.30    7.65
   1   4  11   56.11    2.16
   1   4  11   49.51    3.56
   1  -4  11   55.04    1.80
   1  -4  11   54.60    5.95
  -1  -4 -11   56.69    3.67
   1   4  12   17.15    3.11
   1   4  12   17.72    1.16
   1  -4  12   21.90    3.28
   1  -4  12   16.12    1.29
  -1  -4 -12   16.42    3.20
   1   4  13   42.19    6.02
   1   4  13   42.37    2.38
   1  -4  13   40.44    6.34
   1   4  14  200.29    3.70
   1   4  14  214.33    6.13
   1  -4  14  211.91    6.59
   1   4  15   30.46    6.16
   1  -4  15   22.21    4.33
   1  -4  15   27.55    6.95
   1   4  16   37.60    4.00
   1  -4  16   30.25    4.74
   1  -4  16   28.59    4.45
   1  -5 -15   71.33    7.94
  -1  -5  15   57.11    8.21
  -1  -5  15   59.23    5.25
   1  -5 -14  621.45   15.57
  -1  -5  14  640.41   13.15
  -1  -5  14  668.58   13.34
   1  -5 -13 1176.67   20.31
  -1  -5  13 1176.27   20.33
  -1  -5  13 1160.60   23.62
   1  -5 -12  113.58    5.07
  -1  -5  12  117.06    7.92
  -1  -5  12  115.97    4.96
  -1   5  11  827.79   14.65
   1  -5 -11  847.69   14.98
  -1  -5  11  846.74   15.00
  -1  -5  11  842.91   14.84
  -1   5  10    9.19    2.99
  -1  -5  10    8.55    2.96
   1  -5 -10   10.22    3.12
  -1  -5  10    7.79    4.93
  -1   5   9  123.16    4.42
   1  -5  -9  125.42    6.79
  -1  -5   9  122.47    6.59
  -1  -5   9  122.16    4.27
   1  -5  -8  220.06    5.63
  -1  -5   8  223.06    7.54
  -1  -5   8  205.48    2.72
  -1  -5   8  226.17    5.39
   1  -5  -7   14.83    2.75
  -1  -5   7   11.17    2.50
  -1  -5   7   12.62    0.64
  -1  -5   7   12.80    3.99
   1  -5  -6  807.94   13.39
  -1  -5   6  812.66   13.11
  -1  -5   6  825.12   13.18
  -1  -5   6  823.61   11.53
   1  -5  -5    5.53    2.25
  -1  -5   5    4.63    0.86
  -1  -5   5    5.72    1.85
  -1  -5   5    3.60    1.87
   1  -5  -4   40.46    4.42
  -1  -5   4   37.93    3.71
  -1  -5   4   38.46    3.49
  -1  -5   4   39.23    1.47
   1  -5  -3 2503.54   33.67
   1  -5  -3 2482.50   33.27
   1  -5  -3 2449.75   36.37
  -1  -5   3 2510.37   36.69
  -1  -5   3 2497.03   35.36
  -1  -5   3 2482.67   36.17
   1  -5  -2   22.78    2.13
   1  -5  -2   19.98    0.86
   1  -5  -2   17.97    1.22
  -1  -5   2   18.31    1.49
  -1  -5   2   20.04    1.69
   1  -5  -1  135.51    3.42
   1  -5  -1  142.39    3.05
   1  -5  -1  143.36    3.16
  -1  -5   1  139.86    2.99
  -1  -5   1  133.20    3.06
   1   5   0   -0.06    1.41
   1  -5   0    1.35    1.46
   1  -5   0    1.51    0.95
  -1  -5   0    1.75    2.45
  -1  -5   0    1.05    1.76
   1   5   1 1228.10   18.24
   1  -5   1 1251.83   17.71
   1  -5   1 1220.96   18.95
   1  -5   1 1254.23   18.71
   1  -5   1 1225.55   19.07
  -1  -5  -1 1267.06   18.23
  -1  -5  -1 1232.23   18.36
   1   5   2 1534.27   24.27
   1  -5   2 1527.02   22.03
   1  -5   2 1567.52   23.69
   1  -5   2 1536.58   22.17
  -1  -5  -2 1513.65   24.21
  -1  -5  -2 1544.07   21.64
   1   5   3    8.79    2.13
   1  -5   3   10.03    1.38
   1  -5   3   10.14    1.75
   1  -5   3    9.87    1.67
  -1  -5  -3   13.91    2.24
  -1  -5  -3   11.10    1.27
   1   5   4  680.10   12.89
   1  -5   4  658.17   10.59
   1  -5   4  690.66   11.00
  -1  -5  -4  678.10    9.21
  -1  -5  -4  681.03   13.26
   1   5   5  959.73   12.34
   1   5   5  965.19   15.43
   1  -5   5  969.39   16.63
   1  -5   5  984.21   13.90
  -1  -5  -5  975.36   15.69
  -1  -5  -5  994.69   13.04
   1   5   6  125.29    1.89
   1   5   6  128.66    4.21
   1  -5   6  133.51    2.60
   1  -5   6  133.70    3.96
  -1  -5  -6  129.97    6.65
  -1  -5  -6  145.54    2.16
   1   5   7   57.04    3.36
   1  -5   7   52.72    2.17
   1  -5   7   60.33    3.05
  -1  -5  -7   55.02    3.53
  -1  -5  -7   49.17    0.91
   1   5   8  167.54    4.99
   1  -5   8  182.49    3.55
   1  -5   8  182.98    6.89
  -1  -5  -8  173.35    5.16
   1   5   9   97.40    4.15
   1  -5   9   95.76    4.00
   1  -5   9  102.33    2.43
  -1  -5  -9   93.13    6.73
   1   5  10   69.04    1.32
   1   5  10   69.02    4.00
   1  -5  10   70.70    3.89
   1  -5  10   73.85    1.97
  -1  -5 -10   80.39    4.22
   1   5  11    7.90    0.53
   1   5  11    8.17    3.13
   1   5  11    8.16    0.81
   1  -5  11    5.64    5.26
   1  -5  11    6.61    0.59
   1  -5  11    9.44    0.61
  -1  -5 -11    8.46    3.30
   1   5  12   13.47    5.66
   1  -5  12   12.61    3.33
   1  -5  12    4.28    3.51
  -1  -5 -12    7.82    5.94
   1   5  13    4.97    3.40
   1  -5  13    6.23    5.99
   1  -5  13    4.17    3.65
  -1  -5 -13    3.96    3.45
   1   5  14   16.36    3.84
   1  -5  14   18.19    4.27
   1  -5  14   13.26    4.07
   1   5  15   48.00    7.69
   1  -5  15   57.33    8.47
   1  -5  15   42.62    8.14
   1  -6 -14  266.21   11.56
  -1  -6  14  264.59    8.22
  -1  -6  14  268.05    7.94
   1  -6 -13   41.19    4.54
  -1  -6  13   38.90    4.48
  -1  -6  13   43.80    7.66
   1  -6 -12    5.11    3.68
  -1  -6  12    6.73    3.54
  -1  -6  12    6.90    6.19
   1  -6 -11  160.08    5.98
  -1  -6  11  160.73    8.61
  -1  -6  11  156.96    8.37
   1  -6 -10  564.13   14.26
  -1  -6  10  553.22   13.61
  -1  -6  10  574.83   11.21
   1  -6  -9  161.35    5.64
  -1  -6   9  157.60    5.14
  -1  -6   9  163.55    7.51
   1  -6  -8  286.86    6.93
  -1  -6   8  288.95    6.63
  -1  -6   8  288.85    6.64
  -1  -6   8  278.95    4.13
   1  -6  -7    5.91    4.96
  -1  -6   7    7.68    2.51
  -1  -6   7    7.75    4.03
  -1  -6   7    6.65    0.80
   1  -6  -6    5.73    2.70
  -1  -6   6    4.17    2.11
  -1  -6   6    4.20    2.23
  -1  -6   6    4.77    0.93
   1  -6  -5  321.12    6.96
  -1  -6   5  333.04    6.01
  -1  -6   5  328.43    6.53
  -1  -6   5  322.19    7.93
   1  -6  -4  127.95    6.29
  -1  -6   4  121.82    3.60
  -1  -6   4  120.04    3.51
  -1  -6   4  128.20    2.83
   1  -6  -3 1142.50   15.23
   1  -6  -3 1147.07   18.26
   1  -6  -3 1159.21   15.56
  -1  -6   3 1179.53   19.17
  -1  -6   3 1174.77   17.95
  -1  -6   3 1154.04   16.91
   1  -6  -2  311.44    6.34
   1  -6  -2  318.12    5.21
   1  -6  -2  298.51    4.30
  -1  -6   2  300.87    5.48
  -1  -6   2  305.23    5.50
  -1  -6   2  299.33    6.83
   1  -6  -1    1.02    3.27
   1  -6  -1    1.11    0.96
  -1  -6   1    1.80    1.33
  -1  -6   1    2.17    1.57
  -1  -6   1    1.71    2.15
   1  -6   0   17.66    2.29
   1  -6   0   19.08    2.16
   1  -6   0   15.68    2.11
  -1  -6   0   16.28    2.44
  -1  -6   0   17.55    2.06
  -1  -6   0   23.59    1.44
   1  -6   1  215.94    6.07
   1  -6   1  219.51    4.14
   1  -6   1  214.94    4.03
  -1  -6  -1  218.97    3.75
  -1  -6  -1  208.57    6.56
  -1  -6  -1  221.23    3.82
   1   6   2 1697.75   25.99
   1  -6   2 1716.83   25.54
   1  -6   2 1748.15   25.69
   1  -6   2 1727.35   25.32
  -1  -6  -2 1730.72   24.83
  -1  -6  -2 1714.61   26.44
   1   6   3  317.09    6.57
   1  -6   3  322.93    6.05
   1  -6   3  323.83    7.00
   1  -6   3  316.49    5.96
  -1  -6  -3  321.31    4.64
  -1  -6  -3  315.59    6.73
   1   6   4    1.61    2.36
   1  -6   4    1.05    3.19
   1  -6   4    0.28    1.32
   1  -6   4    0.99    1.82
  -1  -6  -4    0.91    2.49
  -1  -6  -4    1.50    0.89
  -1  -6  -4    0.93    0.54
   1   6   5  310.52    6.81
   1  -6   5  306.89    6.24
   1  -6   5  312.59    5.27
   1  -6   5  309.00    6.34
  -1  -6  -5  312.46    7.03
  -1  -6  -5  332.39    4.51
  -1  -6  -5  328.83    4.43
   1   6   6  220.72    8.21
   1  -6   6  229.90    7.39
   1  -6   6  218.06    7.08
   1  -6   6  225.71    4.87
  -1  -6  -6  218.65    5.92
   1   6   7   21.50    5.47
   1  -6   7   23.69    2.14
   1  -6   7   24.08    4.87
   1  -6   7   25.35    4.66
  -1  -6  -7   27.72    3.41
   1   6   8   35.53    5.97
   1  -6   8   39.80    5.49
   1  -6   8   36.46    1.39
   1  -6   8   39.17    3.21
  -1  -6  -8   39.44    3.84
   1   6   9   68.63    6.92
   1  -6   9   70.58    3.95
   1  -6   9   73.60    6.56
   1  -6   9   76.91    2.38
  -1  -6  -9   75.05    7.35
   1   6  10   25.34    6.29
   1  -6  10   25.28    5.78
   1  -6  10   22.07    5.94
  -1  -6 -10   26.03    3.99
   1   6  11    1.93    5.78
   1  -6  11    3.69    3.10
   1  -6  11    1.49    5.58
  -1  -6 -11    2.64    6.09
   1   6  12    4.14    3.55
   1  -6  12    3.63    3.50
   1  -6  12    0.42    5.91
  -1  -6 -12    1.90    3.63
   1   6  13    2.31    3.46
   1  -6  13   -0.05    3.49
   1  -6  13    0.49    3.47
  -1  -6 -13   -1.11    3.58
   1  -7 -12   35.06    7.94
  -1  -7  12   26.92    4.22
  -1  -7  12   26.63    4.30
   1  -7 -11   85.39    5.45
  -1  -7  11   80.90    7.78
  -1  -7  11   85.14    4.94
   1  -7 -10  742.73   14.72
  -1  -7  10  731.06   14.07
  -1  -7  10  737.36   14.02
   1  -7  -9  214.26   10.01
  -1  -7   9  219.11    8.73
  -1  -7   9  214.49    6.22
   1  -7  -8   27.95    3.93
  -1  -7   8   28.71    3.31
  -1  -7   8   27.87    3.27
   1  -7  -7    1.30    3.01
  -1  -7   7    1.47    1.52
  -1  -7   7    1.37    2.53
  -1  -7   7    1.72    4.11
   1  -7  -6   37.37    5.93
  -1  -7   6   23.38    2.85
  -1  -7   6   28.38    2.78
  -1  -7   6   30.78    2.35
   1  -7  -5    6.60    2.90
  -1  -7   5    4.53    2.19
  -1  -7   5    5.49    2.20
  -1  -7   5    5.33    2.24
   1  -7  -4    6.01    5.08
  -1  -7   4   11.53    1.54
  -1  -7   4    3.37    3.59
  -1  -7   4    3.99    2.15
   1  -7  -3   52.38    1.46
   1  -7  -3   46.34    1.51
   1  -7  -3   44.69    3.36
  -1  -7   3   47.67    2.48
  -1  -7   3   48.07    2.56
  -1  -7   3   48.33    2.25
   1  -7  -2   33.31    4.83
   1  -7  -2   32.07    1.75
   1  -7  -2   33.90    1.86
  -1  -7   2   29.83    2.16
  -1  -7   2   30.10    2.14
  -1  -7   2   32.15    1.97
   1  -7  -1   19.43    2.57
   1  -7  -1   20.23    1.21
   1  -7  -1   25.46    2.11
  -1  -7   1   22.89    2.17
  -1  -7   1   21.80    2.74
  -1  -7   1   23.28    1.81
   1  -7   0   51.37    1.88
   1  -7   0   48.08    1.78
   1  -7   0   54.10    4.53
  -1  -7   0   48.64    2.86
  -1  -7   0   45.99    2.80
  -1  -7   0   50.47    1.94
   1  -7   1    0.91    2.30
   1  -7   1    3.45    1.95
   1  -7   1    2.88    2.48
  -1  -7  -1    2.68    1.95
  -1  -7  -1    3.90    1.88
  -1  -7  -1    3.94    3.79
   1  -7   2 1055.95   16.67
   1  -7   2 1045.75   16.07
   1  -7   2 1037.51   15.80
  -1  -7  -2 1080.01   19.74
  -1  -7  -2 1046.30   15.49
  -1  -7  -2 1080.08   15.13
   1  -7   3   20.54    3.40
   1  -7   3   18.11    2.10
   1  -7   3   19.78    2.19
  -1  -7  -3   16.74    1.54
  -1  -7  -3   18.06    0.98
  -1  -7  -3   16.93    1.61
  -1  -7  -3   16.65    3.11
   1  -7   4  102.00    4.41
   1  -7   4  105.07    3.56
   1  -7   4   99.78    5.42
  -1  -7  -4   98.19    2.08
  -1  -7  -4   99.15    2.07
  -1  -7  -4  106.27    4.65
  -1  -7  -4   97.91    1.67
   1  -7   5  516.93    9.69
   1  -7   5  508.67    9.32
   1  -7   5  506.51    9.40
  -1  -7  -5  533.68   10.62
   1   7   6  153.31    5.40
   1  -7   6  157.33    6.74
   1  -7   6  160.98    4.54
   1  -7   6  166.29    4.76
  -1  -7  -6  163.26    5.70
   1   7   7   -1.08    2.76
   1  -7   7   -1.58    3.95
   1  -7   7   -0.11    2.39
   1  -7   7    0.34    1.89
  -1  -7  -7    0.50    5.02
   1   7   8  128.39    5.30
   1  -7   8  125.37    3.55
   1  -7   8  117.46    6.94
   1  -7   8  115.68    4.69
  -1  -7  -8  121.30    5.44
   1   7   9  361.32    8.80
   1  -7   9  365.39    8.36
   1  -7   9  356.22    8.33
  -1  -7  -9  364.08   12.19
   1   7  10  150.11    6.11
   1  -7  10  154.66    5.71
   1  -7  10  152.20    5.58
  -1  -7 -10  160.63    6.35
   1   7  11    4.34    3.88
   1  -7  11    3.92    5.90
   1  -7  11    4.77    3.57
  -1  -7 -11    4.27    4.03
   1  -8 -10   10.93    4.40
  -1  -8  10   10.06    3.58
  -1  -8  10    4.97    3.73
   1  -8  -9    1.55    4.01
  -1  -8   9    6.08    5.60
  -1  -8   9    4.13    5.34
   1  -8  -8   13.57    7.22
  -1  -8   8   19.84    3.33
  -1  -8   8   21.24    3.39
   1  -8  -7   12.41    3.97
  -1  -8   7   13.40    2.94
  -1  -8   7   10.99    3.01
   1  -8  -6  120.18    8.13
  -1  -8   6  115.59    6.25
  -1  -8   6  118.64    2.85
  -1  -8   6  111.19    4.32
   1  -8  -5   10.76    3.51
  -1  -8   5   13.14    2.49
  -1  -8   5    5.64    4.33
  -1  -8   5   11.70    1.68
   1  -8  -4  152.93    8.05
  -1  -8   4  152.99    6.16
  -1  -8   4  155.52    5.11
  -1  -8   4  146.93    4.27
   1  -8  -3    3.49    2.75
  -1  -8   3    1.14    1.84
  -1  -8   3    1.36    3.21
  -1  -8   3    0.38    3.04
   1  -8  -2   52.47    3.60
   1  -8  -2   53.66    1.50
   1  -8  -2   49.39    2.22
  -1  -8   2   50.72    2.52
  -1  -8   2   54.84    2.80
  -1  -8   2   49.76    2.62
   1  -8  -1  574.77   13.00
   1  -8  -1  581.96    8.80
   1  -8  -1  571.38    8.52
  -1  -8   1  583.25   10.81
  -1  -8   1  573.26    9.38
  -1  -8   1  572.95   10.32
   1  -8   0  182.70    4.84
   1  -8   0  191.05    5.06
   1  -8   0  177.10    3.55
  -1  -8   0  181.95    4.94
  -1  -8   0  189.02    5.06
  -1  -8   0  185.54    3.81
   1  -8   1   73.18    2.46
   1  -8   1   85.65    2.72
   1  -8   1   78.64    3.43
  -1  -8  -1   83.55    3.85
  -1  -8  -1   77.60    3.12
  -1  -8  -1   78.03    2.28
   1  -8   2  997.72   16.29
   1  -8   2 1026.61   17.60
   1  -8   2 1004.07   17.00
  -1  -8  -2  970.97   14.76
  -1  -8  -2 1008.89   19.84
  -1  -8  -2 1012.17   14.45
   1  -8   3  184.24    6.33
   1  -8   3  187.62    6.32
   1  -8   3  194.22    6.26
  -1  -8  -3  183.72    5.78
   1  -8   4  841.46   16.06
   1  -8   4  829.68   14.08
   1  -8   4  836.91   15.13
  -1  -8  -4  840.62   15.57
   1  -8   5    6.62    2.98
   1  -8   5    3.79    2.43
   1  -8   5    4.09    2.38
  -1  -8  -5    4.42    5.96
   1  -8   6  256.92    8.42
   1  -8   6  245.23    6.11
   1  -8   6  253.59    5.00
  -1  -8  -6  240.23    7.22
   1  -8   7    0.02    2.57
   1  -8   7    3.08    2.54
  -1  -8  -7   -1.78    3.48
   1  -8   8   60.85    4.17
   1  -8   8   60.75    6.47
  -1  -8  -8   57.41    8.27
   1  -8   9    8.94    3.53
   1  -8   9    8.97    3.38
  -1  -8  -9   14.71    4.39
   1  -9  -5   12.64    4.06
  -1  -9   5   15.52    2.70
  -1  -9   5   12.90    2.81
   1  -9  -4  276.65    7.66
  -1  -9   4  275.62    6.39
  -1  -9   4  276.51    8.01
  -1  -9   4  285.55    5.94
   1  -9  -3  142.43    8.35
  -1  -9   3  134.47    5.58
  -1  -9   3  121.90    5.84
  -1  -9   3  131.51    5.79
   1  -9  -2  311.13    7.72
  -1  -9   2  313.29    8.02
  -1  -9   2  302.62    6.08
  -1  -9   2  315.44    8.69
   1  -9  -1   14.06    3.17
  -1  -9   1   16.05    4.57
  -1  -9   1   15.74    1.90
  -1  -9   1   14.77    3.31
   1  -9   0    0.24    4.29
  -1  -9   0    1.14    2.48
   1  -9   1  224.44    7.99
   1  -9   1  224.25    4.59
   1  -9   1  226.60    6.13
  -1  -9  -1  231.76    8.76
   1  -9   2   13.56    2.22
   1  -9   2   18.74    4.60
   1  -9   2   17.05    2.12
  -1  -9  -2   12.81    6.03
   1  -9   3  543.56    9.82
   1  -9   3  587.04   12.12
   1  -9   3  566.68   12.20
  -1  -9  -3  547.82   11.43
   1  -9   4  398.92    9.88
   1  -9   4  412.24    9.78
   1  -9   4  415.89   10.42
  -1  -9  -4  415.78    9.80
   1  -9   5  247.51    5.41
   1  -9   5  253.03    6.30
   1  -9   5  226.12    7.86
  -1  -9  -5  246.24    7.65
  -2   0  18   24.20    3.07
  -2   0  18   24.62    4.78
  -2   0  17    1.19    3.67
  -2   0  17    0.20    3.96
  -2   0  16  139.51    4.19
  -2   0  16  126.83    4.16
  -2   0  15   -1.42    3.27
  -2   0  15    0.29    1.82
  -2   0  14   11.01    3.76
  -2   0  14    7.25    2.09
  -2   0  13    1.08    1.83
  -2   0  13    1.82    1.92
   2   0 -12 2613.17   38.19
  -2   0  12 2495.73   37.48
  -2   0  12 2574.24   38.26
   2   0 -11    0.42    1.09
  -2   0  11    2.32    1.04
  -2   0  11   -0.32    1.47
  -2   0  11   -0.30    1.55
   2   0 -10   95.44    2.94
  -2   0  10   91.63    2.58
  -2   0  10   90.02    2.61
  -2   0  10   94.00    2.10
   2   0  -9    0.34    0.81
  -2   0   9    0.02    1.16
  -2   0   9    0.04    1.87
   2   0  -8    9.86    0.88
  -2   0   8    9.65    1.20
  -2   0   8    8.92    1.26
   2   0  -7    2.02    1.18
  -2   0   7    0.05    1.01
   2   0  -6    8.05    0.73
  -2   0   6    9.81    1.09
   2   0  -5    0.97    0.56
  -2   0   5   -0.26    0.87
   2   0  -4 4770.95   67.61
  -2   0   4 4820.15   69.09
   2   0  -3    0.18    0.85
  -2   0   3    0.75    0.89
   2   0  -2 3820.75   52.77
  -2   0   2 3872.67   53.55
   2   0  -1    8.74    0.77
  -2   0   1    7.61    0.80
   2   0   0 2860.68   38.68
  -2   0   0 2902.87   39.87
   2   0   1    0.27    0.85
  -2   0  -1    1.33    0.87
   2   0   2  397.35    5.82
  -2   0  -2  409.95    6.76
   2   0   3    0.89    0.96
  -2   0  -3    1.71    0.97
   2   0   4 2956.46   42.43
  -2   0  -4 3553.32   49.56
   2   0   5   -0.15    0.97
  -2   0  -5   -0.08    0.97
   2   0   6 5676.74   83.06
   2   0   6 5823.89   85.40
  -2   0  -6 5210.49   78.03
   2   0   7   -0.20    1.17
   2   0   7    0.84    1.22
  -2   0  -7    1.06    1.24
   2   0   8 2661.62   39.27
   2   0   8 2692.18   38.89
  -2   0  -8 2634.07   38.20
   2   0   9   -0.57    1.45
   2   0   9   -0.65    2.29
  -2   0  -9    1.15    1.49
   2   0  10  365.49    6.59
   2   0  10  354.05    6.22
  -2   0 -10  358.16    6.50
   2   0  11    0.54    1.70
   2   0  11    0.70    1.48
  -2   0 -11   -0.61    1.76
   2   0  12    8.38    1.80
   2   0  12    4.23    3.59
  -2   0 -12   10.71    2.16
   2   0  13    2.32    2.03
   2   0  13    0.40    1.66
   2   0  14    2.17    1.83
   2   0  14    2.07    2.22
   2   0  15    1.32    3.63
   2   0  15   -0.23    1.66
   2   0  16  713.63   12.83
   2   0  16  693.65   11.79
   2   0  17   -0.40    4.47
   2   0  17    0.81    1.94
  -2   1  18    0.17    1.87
  -2   1  18    1.84    3.32
  -2  -1  18   -0.09    4.44
  -2  -1  18   -1.20    2.51
  -2   1  17  596.86   10.61
  -2   1  17  608.08   10.44
  -2  -1  17  559.46   12.92
  -2  -1  17  582.32   11.23
  -2   1  16   50.22    4.33
  -2   1  16   49.93    4.16
  -2  -1  16   48.63    3.55
  -2  -1  16   52.90    5.40
  -2   1  15  296.10    5.91
  -2   1  15  267.29    6.92
  -2  -1  15  312.53    6.71
  -2  -1  15  296.17    8.74
  -2   1  14  289.89    6.89
  -2   1  14  288.74    5.69
   2  -1 -14  293.23    7.02
  -2  -1  14  285.13    6.39
  -2  -1  14  292.55    6.30
  -2   1  13 2564.05   39.37
  -2   1  13 2609.31   38.69
  -2   1  13 2656.48   38.98
  -2  -1  13 2563.49   39.18
   2  -1 -13 2615.86   38.58
  -2  -1  13 2551.20   39.05
  -2   1  12  374.87    7.69
  -2   1  12  395.78    6.61
  -2   1  12  386.58    6.67
  -2  -1  12  382.12    7.23
  -2  -1  12  373.10    7.21
   2  -1 -12  386.55    6.70
  -2   1  11 1034.33   15.00
  -2   1  11 1031.15   15.22
  -2   1  11 1013.51   15.81
  -2  -1  11 1030.39   17.33
   2  -1 -11 1020.72   16.19
  -2  -1  11 1007.90   15.54
  -2   1  10   -0.59    1.17
  -2   1  10    0.30    1.79
  -2   1  10    1.14    1.88
  -2  -1  10    1.06    2.72
  -2  -1  10    1.83    1.48
   2  -1 -10   -0.47    1.22
  -2   1   9  836.96   11.78
  -2   1   9  848.32   12.27
  -2   1   9  834.08   11.82
  -2  -1   9  835.29   12.61
   2  -1  -9  826.54   12.81
  -2  -1   9  834.43   13.60
  -2   1   8  581.13    8.21
   2   1  -8  594.07    7.62
  -2   1   8  583.04    8.52
  -2   1   8  587.62    8.34
   2  -1  -8  581.11    8.53
  -2  -1   8  571.06    8.82
  -2   1   7  634.38    8.69
   2   1  -7  649.76    8.39
  -2   1   7  635.13    8.75
   2  -1  -7  636.63    9.12
  -2  -1   7  632.30   10.33
  -2   1   6  664.40    9.38
  -2  -1   6  653.52    9.53
   2  -1  -6  646.62    9.12
  -2   1   5 2003.30   26.66
   2  -1  -5 1963.36   27.55
  -2  -1   5 1972.77   27.38
   2   1  -4 1473.56   20.17
  -2   1   4 1521.88   19.81
   2  -1  -4 1500.06   19.91
   2  -1  -4 1468.01   20.55
  -2  -1   4 1479.81   20.36
   2   1  -3   81.15    3.03
  -2   1   3   86.18    1.99
   2  -1  -3   81.67    1.47
  -2  -1   3   87.78    2.22
   2   1  -2   19.36    1.40
  -2   1   2   23.04    0.86
  -2  -1   2   26.02    2.43
   2  -1  -2   21.24    0.86
  -2   1   1 2415.10   32.75
   2   1  -1 2463.52   33.48
   2  -1  -1 2408.32   32.14
  -2  -1   1 2495.89   33.91
   2   1   0   86.05    1.95
  -2   1   0   84.50    1.77
  -2  -1   0   84.84    1.99
   2  -1   0   85.07    2.47
   2   1   1 2010.69   27.09
  -2   1  -1 1852.54   25.99
   2  -1   1 2094.69   28.21
  -2  -1  -1 2010.27   27.06
   2   1   215630.85  247.03
   2   1   215634.52  246.01
  -2   1  -215894.00  251.01
   2  -1   215858.59  250.38
  -2  -1  -215591.46  245.53
   2   1   3 3968.61   57.35
   2   1   3 3926.30   55.20
  -2   1  -3 4016.94   57.00
  -2  -1  -3 3971.64   55.78
   2  -1   3 4064.20   57.57
   2   1   4  316.60    5.37
   2   1   4  317.17    6.03
  -2   1  -4  318.70    5.08
   2  -1   4  315.35    5.01
  -2  -1  -4  300.09    5.19
   2   1   5  115.00    3.76
   2   1   5  116.42    2.40
  -2   1  -5  116.77    3.70
   2  -1   5  121.67    2.73
  -2  -1  -5  120.59    2.35
   2   1   6   39.38    1.85
  -2   1  -6   29.54    2.92
   2   1   6   31.06    1.46
   2  -1   6   29.42    1.80
  -2  -1  -6   31.37    2.28
   2   1   7 1916.13   27.08
   2   1   7 1892.07   27.14
  -2   1  -7 1885.12   28.38
  -2  -1  -7 1959.53   27.54
   2  -1   7 1927.13   27.68
   2   1   8   78.42    2.62
   2   1   8   84.49    2.36
  -2   1  -8   80.81    4.17
   2  -1   8   79.50    3.12
   2  -1   8   83.64    2.79
  -2  -1  -8   77.92    2.33
   2   1   9   53.79    3.33
  -2   1  -9   58.24    4.26
   2   1   9   59.86    2.50
   2  -1   9   58.06    2.69
  -2  -1  -9   56.78    2.18
   2  -1   9   56.77    2.05
  -2   1 -10 1267.51   19.45
   2   1  10 1290.81   20.40
   2   1  10 1213.52   18.63
   2  -1  10 1278.13   18.49
  -2  -1 -10 1277.82   20.20
   2  -1  10 1275.28   19.57
   2   1  11  317.47    7.64
   2   1  11  307.68    7.17
  -2   1 -11  317.42    6.44
   2  -1  11  261.17    7.74
  -2  -1 -11  309.30    7.27
   2  -1  11  308.88    5.44
   2   1  12    2.42    2.97
   2   1  12    0.19    3.25
   2  -1  12    1.81    2.39
   2  -1  12    2.53    2.27
  -2  -1 -12    2.86    3.06
   2   1  13  138.12    4.01
   2   1  13  145.61    3.95
   2  -1  13  148.75    4.59
   2  -1  13  146.87    3.46
   2   1  14  124.92    3.86
   2   1  14  120.04    3.93
   2  -1  14  123.35    3.23
   2  -1  14  128.96    4.47
   2   1  15   34.13    4.56
   2   1  15   33.56    2.79
   2  -1  15   36.81    3.53
   2  -1  15   39.13    3.44
   2   1  16  134.12    4.34
   2   1  16  137.01    4.34
   2  -1  16  123.46    7.38
   2  -1  16  137.41    5.07
   2   1  17   10.18    2.65
   2   1  17   13.21    2.72
   2  -1  17   10.59    1.96
   2  -1  17   13.64    3.37
  -2   2  18  170.71    4.34
  -2   2  18  136.18    5.33
  -2  -2  18  173.98    8.73
  -2  -2  18  175.01    6.00
  -2   2  17  108.80    3.39
  -2   2  17  125.56    3.42
  -2  -2  17  110.94    5.13
  -2  -2  17  110.74    4.99
  -2   2  16 1637.63   24.65
  -2   2  16 1553.40   23.69
   2  -2 -16 1649.56   25.92
  -2  -2  16 1621.98   26.57
  -2  -2  16 1604.38   26.49
  -2   2  15  738.68   12.77
  -2   2  15  740.46   11.52
   2  -2 -15  754.44   12.68
  -2  -2  15  736.05   13.26
  -2  -2  15  736.08   15.75
  -2   2  14  707.07   10.94
  -2   2  14  713.95   11.89
   2  -2 -14  709.18   11.92
  -2  -2  14  707.91   12.56
  -2  -2  14  716.54   12.60
  -2   2  13   99.77    3.50
  -2   2  13  117.83    2.87
  -2  -2  13  119.69    4.27
  -2  -2  13  115.40    6.33
   2  -2 -13  116.39    5.39
  -2   2  12 1943.73   28.42
  -2   2  12 1822.47   27.80
  -2   2  12 1858.73   26.62
  -2  -2  12 1849.99   30.21
  -2  -2  12 1847.92   28.46
   2  -2 -12 1898.71   30.00
  -2   2  11  294.91    4.79
  -2   2  11  299.28    4.76
  -2   2  11  291.84    5.65
  -2  -2  11  287.78    7.75
  -2  -2  11  290.44    6.17
   2  -2 -11  301.74    5.87
  -2   2  10    1.59    0.84
  -2   2  10    1.09    1.55
  -2   2  10    1.33    1.57
  -2  -2  10    2.66    1.98
  -2  -2  10    0.66    3.20
   2  -2 -10    1.61    1.60
  -2   2   9    8.39    0.81
  -2   2   9    5.39    0.87
  -2   2   9    7.79    1.62
  -2  -2   9    8.98    3.12
   2  -2  -9    7.82    2.80
  -2  -2   9    9.17    1.95
  -2   2   8 3407.33   47.29
  -2   2   8 3343.36   46.93
   2  -2  -8 3416.10   49.50
  -2  -2   8 3377.34   49.46
  -2   2   7    0.75    0.47
  -2   2   7    0.65    0.49
   2  -2  -7    0.46    2.16
  -2  -2   7    0.90    1.40
  -2   2   6  239.35    3.42
  -2   2   6  241.55    3.40
   2  -2  -6  238.00    4.22
  -2  -2   6  236.78    4.35
  -2   2   5    0.86    0.51
   2  -2  -5    1.19    1.15
  -2  -2   5    1.42    1.23
   2   2  -4 3165.38   42.28
   2   2  -4 3605.71   50.98
  -2   2   4 3274.66   43.81
   2  -2  -4 3541.85   50.02
  -2  -2   4 3587.33   51.61
   2  -2  -4 3283.09   43.95
   2   2  -3  316.82    4.97
   2   2  -3  323.21    4.34
  -2   2   3  323.16    4.08
   2  -2  -3  325.73    4.15
  -2  -2   3  316.71    4.99
   2  -2  -3  313.60    4.96
   2   2  -2  454.71    6.40
   2   2  -2  438.61    6.43
  -2   2   2  466.21    6.10
  -2  -2   2  446.54    6.57
   2  -2  -2  457.38    6.05
   2   2  -110966.62  167.49
   2   2  -111164.33  169.55
  -2   2   110904.73  164.63
  -2  -2   111169.49  170.68
   2  -2  -111069.18  167.17
   2   2   0  136.76    3.20
  -2   2   0  134.87    2.29
   2   2   0  142.93    3.46
   2  -2   0  129.40    2.81
  -2  -2   0  137.62    2.60
  -2  -2   0  134.27    2.51
   2   2   1   59.71    2.85
  -2   2  -1   60.77    1.62
   2   2   1   54.71    2.19
   2  -2   1   51.59    2.33
  -2  -2  -1   59.97    1.90
  -2  -2  -1   58.82    1.53
   2   2   2 3428.26   48.43
   2   2   2 3251.48   45.68
  -2   2  -2 3432.60   49.14
  -2  -2  -2 3236.08   44.81
   2  -2   2 3405.32   47.80
  -2  -2  -2 3387.54   47.85
   2   2   3 1060.83   14.97
  -2   2  -3 1085.51   15.18
   2   2   3 1058.10   14.14
   2  -2   3 1073.01   15.00
  -2  -2  -3 1057.45   14.95
  -2  -2  -3 1053.49   14.05
   2   2   4 1988.21   28.20
   2   2   4 2010.95   27.37
  -2   2  -4 2004.90   28.24
   2  -2   4 2009.64   28.27
  -2  -2  -4 2009.67   28.43
  -2  -2  -4 2082.26   28.22
   2   2   5    3.29    1.53
   2   2   5    4.06    1.51
  -2   2  -5    4.14    1.44
   2  -2   5    3.43    1.41
  -2  -2  -5    4.22    1.58
  -2  -2  -5    3.89    1.48
   2   2   6  144.06    3.37
   2   2   6  142.98    2.68
  -2   2  -6  144.61    3.34
   2  -2   6  138.88    3.31
  -2  -2  -6  141.55    3.28
   2   2   7 1022.75   15.12
   2   2   7 1004.78   15.03
  -2   2  -7 1019.42   16.61
  -2  -2  -7 1037.64   14.47
   2  -2   7 1016.17   15.19
   2   2   8  143.36    2.93
   2   2   8  149.31    5.26
  -2   2  -8  147.65    3.88
  -2  -2  -8  146.08    3.81
   2   2   9  901.32   14.17
   2   2   9  914.31   13.41
  -2   2  -9  896.29   14.20
  -2  -2  -9  937.70   14.55
   2  -2   9  920.52   14.52
   2   2  10  417.02    9.47
   2   2  10  404.82    6.67
   2  -2  10  405.28    7.32
   2  -2  10  413.95    7.82
  -2  -2 -10  413.77    6.76
   2   2  11  176.94    4.61
   2   2  11  178.10    4.99
   2  -2  11  183.14    4.48
   2  -2  11  182.32    7.00
  -2  -2 -11  180.85    3.86
   2   2  12  279.57    6.50
   2   2  12  269.50    6.05
   2  -2  12  281.46    6.44
   2  -2  12  271.68    4.80
  -2  -2 -12  282.02    6.54
   2   2  13  206.47    5.80
   2   2  13  196.38    7.23
   2  -2  13  197.19    5.68
   2  -2  13  205.30    4.93
   2   2  14  299.42    7.40
   2   2  14  298.94    6.70
   2  -2  14  293.40    5.16
   2  -2  14  307.40    7.31
   2   2  15   11.82    2.78
   2   2  15    8.96    2.10
   2  -2  15   11.30    3.32
   2  -2  15   11.12    1.59
   2   2  16  146.35    4.87
   2   2  16  146.17    4.18
   2  -2  16  149.69    5.50
   2  -2  16  142.71    4.67
   2   2  17  149.11    6.12
   2   2  17  162.22    7.53
   2  -2  17  155.31    6.02
  -2  -3  18   19.08    4.41
  -2  -3  18   22.96    4.23
  -2   3  17 1207.88   19.29
  -2   3  17 1208.76   19.05
   2  -3 -17 1286.06   21.36
  -2  -3  17 1236.97   24.81
  -2  -3  17 1253.71   24.96
  -2   3  16    3.87    1.43
  -2   3  16    3.29    2.19
   2  -3 -16    3.09    2.64
  -2  -3  16    0.97    3.38
  -2  -3  16    5.37    3.44
  -2   3  15   38.64    1.83
  -2   3  15   44.53    1.75
   2  -3 -15   46.99    3.39
  -2  -3  15   45.39    4.11
  -2  -3  15   44.02    4.08
  -2   3  14   53.29    2.59
  -2   3  14   58.69    2.71
   2  -3 -14   58.97    3.48
  -2  -3  14   63.29    4.07
  -2  -3  14   53.39    4.23
  -2   3  13 1852.79   26.93
  -2   3  13 1981.54   27.66
   2  -3 -13 1874.99   31.08
  -2  -3  13 1850.57   29.30
  -2  -3  13 1863.99   31.96
  -2   3  12   94.26    2.01
  -2   3  12   97.66    2.55
   2  -3 -12   99.59    5.60
  -2  -3  12   94.09    4.00
  -2  -3  12   83.52    6.28
  -2   3  11   13.95    1.45
  -2   3  11   13.28    1.35
   2  -3 -11   14.21    4.15
  -2  -3  11   19.62    4.76
  -2  -3  11   17.56    4.59
  -2   3  10   15.19    1.14
  -2   3  10   17.32    1.26
   2  -3 -10   19.04    2.33
  -2  -3  10   21.98    4.24
  -2  -3  10   18.07    4.37
  -2   3   9  484.80    6.55
  -2   3   9  435.97    5.95
   2  -3  -9  496.46    8.48
  -2  -3   9  502.00   10.44
  -2  -3   9  489.05   10.06
  -2   3   8 1136.57   14.52
  -2  -3   8 1154.22   17.51
   2  -3  -8 1152.92   17.32
  -2   3   7 1290.03   15.85
  -2  -3   7 1474.73   21.62
   2  -3  -7 1480.23   21.59
   2  -3  -6  581.66    9.13
  -2  -3   6  587.10    9.24
   2  -3  -5 2908.35   41.97
  -2  -3   5 2931.07   43.35
   2  -3  -4 1609.30   23.99
  -2  -3   4 1619.44   22.97
   2   3  -3  152.92    2.74
   2   3  -3  152.83    3.09
   2  -3  -3  152.47    3.22
   2  -3  -3  153.35    2.07
  -2  -3   3  154.53    2.80
  -2  -3   3  156.20    3.12
   2   3  -2  696.62    9.95
   2   3  -2  714.88    9.62
  -2   3   2  704.56    9.20
   2  -3  -2  700.65   11.18
  -2  -3   2  698.09    9.41
   2  -3  -2  716.05    9.33
  -2  -3   2  712.26   10.21
   2   3  -1   99.44    2.07
   2   3  -1   99.16    2.18
  -2   3   1   97.97    1.70
   2  -3  -1  100.34    1.71
  -2  -3   1  101.71    2.24
  -2  -3   1  100.38    2.85
   2   3   0  484.83    7.62
   2   3   0  507.19    8.18
  -2   3   0  495.12    6.85
   2  -3   0  499.95    6.87
  -2  -3   0  496.04    7.07
  -2  -3   0  506.89    7.40
   2   3   1 1142.48   15.50
   2   3   1 1155.77   16.27
  -2   3  -1 1148.26   15.77
   2  -3   1 1131.48   16.12
  -2  -3  -1 1159.91   15.67
  -2  -3  -1 1142.36   16.12
   2   3   2   66.72    1.59
   2   3   2   67.56    3.42
  -2   3  -2   66.51    1.96
  -2  -3  -2   67.74    3.54
  -2  -3  -2   67.49    1.57
   2   3   314111.41  221.82
   2   3   313900.60  222.61
  -2   3  -314297.71  228.17
   2  -3   313298.55  213.03
  -2  -3  -313769.76  216.60
  -2  -3  -314101.73  224.00
   2   3   4 8138.70  125.73
   2   3   4 8148.52  122.25
  -2   3  -4 8120.36  123.55
   2  -3   4 8206.01  124.87
  -2  -3  -4 7814.95  117.29
  -2  -3  -4 8074.58  123.22
   2   3   5  811.92   11.62
   2   3   5  798.10   13.67
  -2   3  -5  810.34   12.26
   2  -3   5  790.80   11.99
  -2  -3  -5  801.05   13.83
  -2  -3  -5  847.96   12.00
   2   3   6  299.83    5.18
  -2   3  -6  298.83    5.61
   2   3   6  303.44    5.79
   2  -3   6  300.12    5.59
  -2  -3  -6  298.08    5.06
  -2  -3  -6  289.13    5.77
   2   3   7  550.28    9.26
  -2   3  -7  562.95    9.26
   2   3   7  561.36    8.66
   2  -3   7  473.81    9.83
  -2  -3  -7  502.72    7.88
  -2  -3  -7  561.40   11.16
   2   3   8   65.87    4.83
   2   3   8   60.10    1.77
   2  -3   8   60.27    3.00
  -2  -3  -8   66.39    3.18
  -2  -3  -8   62.65    1.74
   2   3   9  250.12    4.28
   2   3   9  250.16    5.70
   2  -3   9  253.85    5.74
  -2  -3  -9  263.84    4.32
   2   3  10    8.94    1.34
   2   3  10   11.71    4.37
   2  -3  10    8.01    4.57
  -2  -3 -10   25.47    2.30
   2   3  11 1442.06   21.81
   2   3  11 1429.45   22.78
   2  -3  11 1439.19   21.13
   2  -3  11 1454.04   23.16
  -2  -3 -11 1432.03   20.72
   2   3  12   77.54    3.51
   2   3  12   78.60    5.85
   2  -3  12   74.98    3.97
   2  -3  12   71.78    2.87
  -2  -3 -12   73.66    3.44
   2   3  13    2.39    1.47
   2   3  13    3.58    2.66
   2  -3  13    2.94    1.88
   2  -3  13    4.73    5.09
   2   3  14   60.93    2.38
   2   3  14   57.84    6.04
   2  -3  14   54.97    4.15
   2  -3  14   54.91    2.73
   2   3  15   64.47    4.00
   2   3  15   65.22    2.59
   2  -3  15   48.03    7.37
   2   3  16  158.18    5.49
   2   3  16  153.15    5.48
   2  -3  16  152.22    6.14
   2  -4 -17  625.09   12.52
  -2  -4  17  635.94   13.67
  -2  -4  17  629.73   16.82
   2  -4 -16   74.22    4.58
  -2  -4  16   79.52    5.33
  -2  -4  16   79.38    8.27
   2  -4 -15  280.22    7.16
  -2  -4  15  285.39    7.81
  -2  -4  15  287.27   10.99
  -2   4  14  405.70    6.03
  -2   4  14  439.16    6.40
   2  -4 -14  438.25    9.14
  -2  -4  14  449.52   12.67
  -2  -4  14  445.06    9.73
  -2   4  13   76.24    1.64
  -2   4  13   87.34    1.76
   2  -4 -13   86.54    4.13
  -2  -4  13   85.65    4.41
  -2  -4  13   89.41    4.61
  -2   4  12  178.60    2.50
   2  -4 -12  215.89    5.72
  -2  -4  12  205.69    5.83
  -2  -4  12  205.28    8.29
   2  -4 -11  241.77    5.90
  -2  -4  11  248.45    6.13
  -2  -4  11  253.84    6.22
   2  -4 -10  991.27   16.09
  -2  -4  10  994.62   16.34
  -2  -4  10  994.37   16.15
   2  -4  -9  724.00   12.13
  -2  -4   9  717.74   14.18
  -2  -4   9  718.39   12.16
   2  -4  -8    0.61    2.06
  -2  -4   8   -0.64    2.00
  -2  -4   8    1.64    2.05
   2  -4  -7  293.11    5.99
  -2  -4   7  288.60    5.85
   2  -4  -6  224.66    4.90
  -2  -4   6  221.72    6.35
   2  -4  -5  866.14   13.31
  -2  -4   5  868.68   11.27
  -2  -4   5  880.66   14.61
   2  -4  -4  171.02    3.92
  -2  -4   4  159.16    4.87
  -2  -4   4  153.89    3.07
   2   4  -3  295.81    5.01
   2  -4  -3  297.68    3.71
   2  -4  -3  301.20    5.41
   2  -4  -3  294.08    3.88
  -2  -4   3  298.62    5.19
  -2  -4   3  296.18    5.08
   2   4  -2 1031.92   14.91
   2  -4  -2 1034.67   16.32
   2  -4  -2 1024.39   13.65
  -2  -4   2 1005.33   15.46
  -2  -4   2 1037.14   14.41
   2   4  -1  255.55    4.34
   2   4  -1  255.95    4.30
   2  -4  -1  268.06    4.77
   2  -4  -1  261.63    4.28
  -2  -4   1  259.84    4.40
  -2  -4   1  262.43    4.43
   2   4   0  930.87   13.84
   2   4   0  938.59   13.56
   2  -4   0  947.66   12.99
   2  -4   0  945.19   13.77
  -2  -4   0  957.45   13.79
  -2  -4   0  940.18   13.98
   2   4   1  396.73    6.54
   2   4   1  403.16    6.58
   2  -4   1  410.17    6.18
  -2  -4  -1  412.74    6.08
  -2  -4  -1  400.83    6.62
   2   4   2 3493.67   50.17
   2   4   2 3502.67   52.81
   2  -4   2 3574.89   51.46
  -2  -4  -2 3548.94   50.03
  -2  -4  -2 3541.01   53.16
   2   4   3 3115.57   45.88
   2   4   3 3177.72   44.45
   2  -4   3 3133.12   45.54
  -2  -4  -3 3106.37   45.73
  -2  -4  -3 3152.43   44.66
   2   4   4 2530.24   37.49
   2   4   4 2624.20   36.92
   2  -4   4 2590.15   37.84
  -2  -4  -4 2612.81   35.94
  -2  -4  -4 2550.38   37.76
   2   4   5  368.10    6.85
   2   4   5  364.86    5.83
   2  -4   5  363.29    6.57
  -2  -4  -5  359.29    5.64
  -2  -4  -5  354.93    6.88
   2   4   6  638.54   10.80
   2   4   6  651.29    8.95
   2  -4   6  659.05   10.77
  -2  -4  -6  642.65   10.94
  -2  -4  -6  643.61    9.28
   2   4   7    0.84    1.35
   2   4   7    0.51    2.18
   2  -4   7    0.89    2.00
  -2  -4  -7    0.99    1.23
  -2  -4  -7    0.01    2.36
   2   4   8  357.43    9.35
   2   4   8  354.61    5.24
   2  -4   8  338.12    9.04
  -2  -4  -8  349.20    7.33
  -2  -4  -8  329.36    5.43
   2   4   9  122.34    4.28
   2   4   9  121.39    3.12
   2  -4   9  133.19    4.27
  -2  -4  -9  122.11    2.36
  -2  -4  -9  128.09    4.58
   2   4  10   25.23    3.09
   2   4  10   23.19    1.32
   2  -4  10   23.08    3.09
  -2  -4 -10   23.52    1.24
  -2  -4 -10   21.99    3.23
   2   4  11  270.41    9.12
   2   4  11  271.59    4.55
   2  -4  11  266.71    9.08
  -2  -4 -11  283.36    4.63
   2   4  12    0.59    1.70
   2   4  12    0.35    2.50
   2  -4  12    0.07    1.38
   2  -4  12   -2.22    2.58
   2   4  13    3.33    3.07
   2   4  13    4.81    1.30
   2  -4  13    6.00    3.25
   2  -4  13    6.45    1.00
   2   4  14    0.77    3.16
   2   4  14    2.55    2.29
   2  -4  14    3.00    3.43
   2   4  15   61.75    4.48
   2  -4  15   62.01    4.80
   2  -5 -16 1957.80   33.05
  -2  -5  16 1921.60   37.25
  -2  -5  16 1842.76   32.23
   2  -5 -15  115.21    5.45
  -2  -5  15  108.67    5.60
  -2  -5  15  119.82    5.96
   2  -5 -14   60.12    4.52
  -2  -5  14   73.74    4.99
  -2  -5  14   58.42    7.61
   2  -5 -13   76.97    4.47
  -2  -5  13   73.77    4.74
  -2  -5  13   70.50    4.51
   2  -5 -12  349.56    8.09
  -2  -5  12  361.65    8.32
  -2  -5  12  341.01    8.05
   2  -5 -11  108.96    7.18
  -2  -5  11  114.82    4.74
  -2  -5  11  108.17    4.65
   2  -5 -10    6.27    4.97
  -2  -5  10    5.94    2.76
  -2  -5  10    3.21    4.76
   2  -5  -9  129.92    6.76
  -2  -5   9  125.31    4.32
  -2  -5   9  125.05    4.44
   2  -5  -8 1042.85   16.98
  -2  -5   8 1054.45   19.09
  -2  -5   8 1049.90   16.98
   2  -5  -7  422.48    8.21
  -2  -5   7  429.73    8.06
  -2  -5   7  420.81    7.98
   2  -5  -6  271.39    5.96
  -2  -5   6  265.17    4.17
  -2  -5   6  259.11    5.52
   2  -5  -5  569.93    9.92
  -2  -5   5  579.71   11.28
  -2  -5   5  588.68    8.67
   2  -5  -4  239.95    5.27
  -2  -5   4  233.68    6.36
  -2  -5   4  235.50    4.59
   2  -5  -3    3.27    0.71
   2  -5  -3    2.01    1.97
   2  -5  -3    1.77    0.77
  -2  -5   3    3.00    1.16
  -2  -5   3    3.11    1.63
   2   5  -2 1943.50   27.70
   2  -5  -2 1949.92   26.76
   2  -5  -2 1923.89   28.47
   2  -5  -2 1938.75   26.19
  -2  -5   2 1983.76   28.77
  -2  -5   2 1944.53   27.78
   2   5  -1  100.52    3.78
   2  -5  -1  107.74    2.80
   2  -5  -1  102.07    2.03
   2  -5  -1  103.90    4.57
  -2  -5   1  101.16    2.77
  -2  -5   1  104.94    2.67
   2   5   0  585.79   10.36
   2  -5   0  593.02   10.77
   2  -5   0  601.62    8.65
  -2  -5   0  578.62    9.24
  -2  -5   0  588.52    9.65
   2   5   1  118.97    3.35
   2   5   1  121.01    4.65
   2  -5   1  120.22    4.35
   2  -5   1  114.74    2.68
  -2  -5  -1  123.86    3.39
  -2  -5  -1  121.31    3.40
   2   5   2   84.00    2.71
   2   5   2   88.11    3.04
   2  -5   2   85.17    2.56
   2  -5   2   89.48    3.64
  -2  -5  -2   88.41    2.02
  -2  -5  -2   85.69    3.18
   2   5   3  104.00    2.07
   2   5   3  103.34    5.21
   2  -5   3  103.31    2.96
   2  -5   3  101.92    2.70
  -2  -5  -3  110.36    2.19
  -2  -5  -3  104.56    5.49
   2   5   4  603.19    8.38
   2   5   4  598.56   10.31
   2  -5   4  623.08   10.16
  -2  -5  -4  611.79   10.64
  -2  -5  -4  617.85    9.08
   2   5   5    0.25    2.28
   2   5   5   -0.41    1.21
   2  -5   5    1.82    1.87
  -2  -5  -5   -0.63    2.39
  -2  -5  -5    1.13    1.15
   2   5   6 2052.96   28.81
   2   5   6 2030.77   31.58
   2  -5   6 2083.33   31.70
  -2  -5  -6 2072.05   32.07
  -2  -5  -6 1956.04   27.33
   2   5   7    1.29    1.15
   2   5   7    0.04    2.56
   2  -5   7    5.43    2.28
  -2  -5  -7    2.08    1.08
  -2  -5  -7    2.35    2.74
   2   5   8   84.99    1.68
   2   5   8   90.78    4.06
   2  -5   8   79.99    5.77
  -2  -5  -8   85.66    4.23
  -2  -5  -8   85.37    2.06
   2   5   9   89.34    2.30
   2   5   9   90.31    6.65
   2  -5   9   88.82    4.00
  -2  -5  -9   89.90    4.44
  -2  -5  -9   88.74    2.21
   2   5  10  247.76    4.32
   2   5  10  253.11    9.41
   2  -5  10  253.05    6.49
  -2  -5 -10  262.92    4.51
  -2  -5 -10  246.66    6.68
   2   5  11   84.76    4.57
   2   5  11   85.25    2.42
   2  -5  11   91.74    6.99
  -2  -5 -11   88.60    4.66
   2   5  12    3.16    3.39
   2  -5  12    5.93    3.38
   2   5  13   89.01    7.79
   2  -5  13   85.12    4.96
   2   5  14   18.90    4.07
   2  -5  14   22.21    7.24
   2  -6 -14   21.73    4.40
  -2  -6  14   20.12    4.51
  -2  -6  14   18.00    4.18
   2  -6 -13  112.09    8.85
  -2  -6  13  111.41    5.44
  -2  -6  13  110.78    5.54
   2  -6 -12  311.99   11.23
  -2  -6  12  301.45   10.87
  -2  -6  12  303.57    7.99
   2  -6 -11  369.09    8.83
  -2  -6  11  381.62    8.75
  -2  -6  11  386.96    8.93
   2  -6 -10  173.64    5.92
  -2  -6  10  173.06    5.63
  -2  -6  10  181.84    5.73
   2  -6  -9   37.46    3.77
  -2  -6   9   30.52    5.58
  -2  -6   9   36.82    5.69
   2  -6  -8    8.62    5.36
  -2  -6   8    9.07    2.76
  -2  -6   8   12.28    2.78
   2  -6  -7  105.57    6.74
  -2  -6   7  103.17    3.85
  -2  -6   7  103.15    3.97
   2  -6  -6   96.77    4.03
  -2  -6   6   88.53    3.41
  -2  -6   6   92.11    2.51
  -2  -6   6   90.16    3.62
   2  -6  -5  173.13    5.00
  -2  -6   5  166.84    4.29
  -2  -6   5  167.87    3.92
  -2  -6   5  169.22    6.12
   2  -6  -4  598.56   12.76
  -2  -6   4  593.01    8.87
  -2  -6   4  594.81   11.83
   2  -6  -3  441.64   10.18
   2  -6  -3  446.59    6.30
   2  -6  -3  428.05    5.96
  -2  -6   3  438.03    7.72
  -2  -6   3  436.13    8.06
   2  -6  -2   88.58    3.55
   2  -6  -2   97.75    2.38
   2  -6  -2   93.59    2.49
  -2  -6   2   93.87    2.79
  -2  -6   2   96.65    2.92
   2  -6  -1    0.65    1.93
   2  -6  -1    1.49    1.50
   2  -6  -1    0.22    0.93
  -2  -6   1    1.56    1.61
  -2  -6   1    2.58    1.45
   2   6   0  348.32    7.83
   2  -6   0  344.93    5.52
   2  -6   0  352.64    5.68
   2  -6   0  342.90    8.10
  -2  -6   0  339.51    6.42
  -2  -6   0  346.40    6.82
   2   6   1  235.36    5.09
   2  -6   1  217.19    5.16
   2  -6   1  233.52    4.38
   2  -6   1  235.52    4.98
  -2  -6  -1  225.17    5.13
  -2  -6  -1  238.22    4.15
   2   6   2  137.22    4.14
   2  -6   2  141.82    3.41
   2  -6   2  145.01    3.57
   2  -6   2  139.33    4.98
  -2  -6  -2  145.78    6.34
  -2  -6  -2  138.69    2.80
   2   6   3 3388.06   51.85
   2  -6   3 3464.68   53.44
   2  -6   3 3407.12   50.86
  -2  -6  -3 3429.16   55.11
  -2  -6  -3 3399.86   48.51
   2   6   4 3095.64   50.25
   2  -6   4 3112.03   47.85
   2  -6   4 2916.64   46.75
  -2  -6  -4 3099.20   44.47
  -2  -6  -4 3111.58   48.35
   2   6   5 2064.53   28.35
   2   6   5 2083.04   32.73
   2  -6   5 2130.52   31.28
   2  -6   5 2033.74   33.63
  -2  -6  -5 2087.19   28.42
  -2  -6  -5 2126.46   33.42
   2   6   6  305.01    4.64
   2   6   6  321.97    7.38
   2  -6   6  290.48    8.39
   2  -6   6  320.05    6.56
  -2  -6  -6  318.56    7.48
  -2  -6  -6  352.58    4.79
   2   6   7  208.98    5.84
   2   6   7  193.69    3.06
   2  -6   7  203.64    4.76
   2  -6   7  215.61    7.53
  -2  -6  -7  212.88    6.10
  -2  -6  -7  211.22    2.95
   2   6   8  151.70    5.32
   2   6   8  136.63    2.13
   2  -6   8  150.35    4.83
   2  -6   8  147.68    3.00
  -2  -6  -8  146.28    5.44
  -2  -6  -8  124.93    1.95
   2   6   9   96.05    4.86
   2  -6   9   99.33    4.52
   2  -6   9  102.98    2.39
  -2  -6  -9   98.24    4.91
   2   6  10   37.20    4.15
   2  -6  10   43.20    3.84
   2  -6  10   34.92    2.20
  -2  -6 -10   33.20    4.30
   2   6  11   26.14    6.63
   2  -6  11   23.82    3.82
  -2  -6 -11   19.62    4.23
   2   6  12  298.24   11.37
   2  -6  12  287.30    7.86
   2  -6  12  281.25    7.96
   2   6  13  253.50    7.90
   2  -6  13  255.59   10.88
   2  -6  13  255.72    8.11
   2  -7 -12   19.38    4.69
  -2  -7  12   20.22    6.89
  -2  -7  12   26.72    4.29
   2  -7 -11    3.79    3.85
  -2  -7  11    3.96    3.38
  -2  -7  11    0.02    3.43
   2  -7 -10   49.10    7.81
  -2  -7  10   50.40    4.21
  -2  -7  10   54.19    7.03
   2  -7  -9  399.53    9.37
  -2  -7   9  393.11    8.78
  -2  -7   9  399.74   11.41
   2  -7  -8  243.77    6.97
  -2  -7   8  252.74    6.58
  -2  -7   8  247.60    6.46
   2  -7  -7   56.73    6.85
  -2  -7   7   55.84    5.60
  -2  -7   7   59.77    5.81
   2  -7  -6   39.32    3.66
  -2  -7   6   38.02    2.94
  -2  -7   6   33.83    3.06
  -2  -7   6   37.40    1.49
   2  -7  -5  134.14    4.90
  -2  -7   5  131.42    4.17
  -2  -7   5  134.51    2.91
  -2  -7   5  133.59    5.75
   2  -7  -4    2.45    4.69
  -2  -7   4    2.57    2.09
  -2  -7   4    3.73    1.99
  -2  -7   4    4.17    2.40
   2  -7  -3  628.44    8.64
   2  -7  -3  653.11   11.80
   2  -7  -3  631.29    8.81
  -2  -7   3  636.24   10.13
  -2  -7   3  638.16   12.07
  -2  -7   3  641.04   10.77
   2  -7  -2    0.51    1.25
   2  -7  -2    0.90    0.83
   2  -7  -2    1.33    3.95
  -2  -7   2    0.98    2.78
  -2  -7   2    0.90    2.81
  -2  -7   2    1.24    1.54
   2  -7  -1   48.15    3.05
   2  -7  -1   48.81    2.33
   2  -7  -1   48.55    1.67
  -2  -7   1   45.82    2.10
  -2  -7   1   47.35    4.10
  -2  -7   1   49.79    2.24
   2  -7   0  120.78    2.71
   2  -7   0  122.36    5.60
   2  -7   0  124.97    2.87
  -2  -7   0  125.15    4.13
  -2  -7   0  120.61    5.50
   2  -7   1   72.33    3.42
   2  -7   1   69.45    3.04
   2  -7   1   71.39    2.36
  -2  -7  -1   77.37    5.25
  -2  -7  -1   69.08    2.12
   2   7   2   70.28    3.40
   2  -7   2   73.24    2.64
   2  -7   2   68.97    4.53
   2  -7   2   67.85    2.54
  -2  -7  -2   69.74    1.94
  -2  -7  -2   76.14    3.62
   2   7   3  214.76    7.88
   2  -7   3  216.52    4.84
   2  -7   3  201.59    6.14
   2  -7   3  207.23    4.76
  -2  -7  -3  223.07    5.92
  -2  -7  -3  213.04    4.27
   2   7   4 1658.18   26.88
   2  -7   4 1711.63   26.06
   2  -7   4 1690.76   28.26
   2  -7   4 1661.60   26.08
  -2  -7  -4 1704.68   27.57
  -2  -7  -4 1658.48   23.56
   2   7   5  291.63    7.19
   2  -7   5  292.21    5.61
   2  -7   5  298.59    6.47
   2  -7   5  302.68    6.62
  -2  -7  -5  305.90    4.71
  -2  -7  -5  293.50   10.22
   2   7   6   17.20    3.55
   2  -7   6   20.74    2.91
   2  -7   6   17.17    2.80
   2  -7   6   19.73    2.90
  -2  -7  -6   24.59    3.67
   2   7   7    0.79    5.26
   2  -7   7    0.03    2.58
   2  -7   7    1.09    2.27
   2  -7   7    2.01    2.46
  -2  -7  -7    0.30    5.65
   2   7   8  169.22    9.09
   2  -7   8  180.16    7.99
   2  -7   8  164.05    7.70
   2  -7   8  170.29    3.50
  -2  -7  -8  170.93    6.17
   2   7   9    1.35    5.79
   2  -7   9    0.94    4.88
   2  -7   9    0.11    5.15
  -2  -7  -9    1.22    3.56
   2   7  10    4.61    3.84
   2  -7  10    8.15    3.50
   2  -7  10    8.55    3.46
  -2  -7 -10    9.38    4.08
   2   7  11    2.45    3.80
   2  -7  11    1.59    3.32
   2  -7  11    1.30    3.59
  -2  -7 -11    2.71    4.08
   2  -8 -10   21.21    4.62
  -2  -8  10   11.98    3.77
  -2  -8  10    9.83    6.52
   2  -8  -9  254.41    8.07
  -2  -8   9  263.76    7.19
  -2  -8   9  265.83    7.32
   2  -8  -8  276.41    8.19
  -2  -8   8  282.56    9.73
  -2  -8   8  291.37   10.03
   2  -8  -7   28.69    7.11
  -2  -8   7   29.64    3.38
  -2  -8   7   32.89    3.25
   2  -8  -6   -0.05    3.04
  -2  -8   6    0.51    3.83
  -2  -8   6   -0.54    1.13
  -2  -8   6    0.03    3.98
   2  -8  -5    3.29    5.39
  -2  -8   5    1.23    3.98
  -2  -8   5    2.29    1.42
  -2  -8   5    3.19    2.23
   2  -8  -4  160.27    5.48
  -2  -8   4  159.33    6.26
  -2  -8   4  156.16    3.73
  -2  -8   4  155.36    4.39
   2  -8  -3  200.86    8.51
  -2  -8   3  199.67    6.31
  -2  -8   3  199.72    6.67
  -2  -8   3  204.99    4.57
   2  -8  -2  385.97    6.46
   2  -8  -2  379.18    8.29
   2  -8  -2  362.48    6.00
  -2  -8   2  376.49    8.87
  -2  -8   2  379.23    7.10
  -2  -8   2  372.01    8.31
   2  -8  -1   29.21    5.26
   2  -8  -1   29.06    1.44
   2  -8  -1   33.92    1.61
  -2  -8   1   31.95    4.38
  -2  -8   1   33.34    3.41
  -2  -8   1   31.36    2.11
   2  -8   0   52.61    2.10
   2  -8   0   52.31    3.31
   2  -8   0   53.59    2.93
  -2  -8   0   48.32    3.20
  -2  -8   0   50.66    3.37
  -2  -8   0   46.57    2.10
   2  -8   1  119.41    4.19
   2  -8   1  128.07    4.35
   2  -8   1  132.48    4.61
  -2  -8  -1  123.39    2.88
  -2  -8  -1  127.01    4.45
  -2  -8  -1  130.68    2.99
   2  -8   2  269.93    5.38
   2  -8   2  272.81    6.07
   2  -8   2  285.43    5.68
  -2  -8  -2  286.68    5.68
  -2  -8  -2  278.70    4.69
  -2  -8  -2  267.82    9.21
   2  -8   3    0.86    3.17
   2  -8   3   -0.58    3.26
   2  -8   3    1.18    3.03
  -2  -8  -3   -1.04    4.71
   2  -8   4 1187.71   20.71
   2  -8   4 1156.17   18.93
   2  -8   4 1195.47   19.39
  -2  -8  -4 1172.00   20.51
   2  -8   5   -0.20    3.07
   2  -8   5   -0.78    2.35
   2  -8   5   -1.23    2.27
  -2  -8  -5   -1.70    3.32
   2  -8   6  702.57   12.76
   2  -8   6  663.75   12.37
   2  -8   6  667.58   12.42
  -2  -8  -6  678.81   17.05
   2   8   7   19.03    4.31
   2  -8   7   21.65    3.32
   2  -8   7   22.05    5.62
   2  -8   7   27.09    3.25
  -2  -8  -7   25.86    4.48
   2   8   8  235.28    7.55
   2  -8   8  233.44    6.64
   2  -8   8  233.99    9.36
  -2  -8  -8  234.95    7.74
   2  -9  -5   69.70    7.82
  -2  -9   5   65.63    3.79
  -2  -9   5   68.32    3.47
   2  -9  -4   31.65    4.20
  -2  -9   4   42.20    2.95
  -2  -9   4   40.76    3.89
  -2  -9   4   31.05    3.04
   2  -9  -3   32.66    3.99
  -2  -9   3   35.08    2.75
  -2  -9   3   34.79    4.27
  -2  -9   3   32.72    2.58
   2  -9  -2    2.11    5.07
  -2  -9   2    1.32    3.10
  -2  -9   2    2.97    3.67
  -2  -9   2    1.34    3.27
   2  -9  -1    7.30    3.06
  -2  -9   1    7.25    3.12
  -2  -9   1   11.18    2.55
  -2  -9   1    7.50    3.23
   2  -9   0   46.62    3.53
  -2  -9   0   53.70    3.45
   2  -9   1   34.75    3.30
   2  -9   1   30.93    3.16
   2  -9   1   32.98    2.26
  -2  -9  -1   36.84    3.52
   2  -9   2   95.55    3.30
   2  -9   2   92.97    5.91
   2  -9   2   87.77    4.65
  -2  -9  -2   91.01    4.73
   2  -9   3  214.75    5.20
   2  -9   3  206.73    7.38
   2  -9   3  209.66    5.06
  -2  -9  -3  214.34    9.72
   2  -9   4   80.52    3.67
   2  -9   4   78.20    5.41
   2  -9   4   82.02    5.30
  -2  -9  -4   75.13    8.12
  -3   0  19  116.33    4.50
  -3   0  19  121.90    6.54
  -3   0  18    1.42    3.96
  -3   0  18    0.19    2.22
  -3   0  17   14.54    2.68
  -3   0  17   13.45    2.52
  -3   0  16    0.25    2.03
  -3   0  16    2.61    2.26
  -3   0  15 3690.71   57.53
  -3   0  15 3804.06   58.96
   3   0 -14    0.38    2.05
  -3   0  14   -0.63    3.36
  -3   0  14   -1.13    1.90
   3   0 -13 1203.15   17.23
  -3   0  13 1181.90   19.77
   3   0 -12    0.53    1.92
  -3   0  12   -0.24    2.88
  -3   0  12    0.63    2.74
   3   0 -11 1415.25   20.56
  -3   0  11 1389.95   21.82
  -3   0  11 1392.16   20.57
   3   0 -10    0.48    1.46
  -3   0  10    0.03    1.31
   3   0  -9  221.06    4.21
  -3   0   9  220.64    5.10
   3   0  -8    0.82    0.74
  -3   0   8    0.19    1.11
   3   0  -7 3142.24   43.68
  -3   0   7 3305.71   46.87
   3   0  -6    2.37    1.72
   3   0  -6    1.00    1.15
  -3   0   6    0.68    1.02
   3   0  -5 1163.63   16.56
  -3   0   5 1180.42   16.17
   3   0  -4   -0.38    0.88
  -3   0   4    0.01    1.64
   3   0  -3 3007.16   41.73
  -3   0   3 3054.68   42.39
   3   0  -2    1.24    1.08
  -3   0   2    1.02    1.10
   3   0  -1 1661.23   22.61
  -3   0   1 1685.16   22.93
   3   0   0   15.12    1.36
  -3   0   0    6.10    1.28
   3   0   1 2588.15   36.68
  -3   0  -1 2636.19   36.38
   3   0   2   -0.27    0.99
  -3   0  -2    0.90    0.99
   3   0   3    6.79    1.24
  -3   0  -3    5.82    1.97
   3   0   4    0.39    1.86
  -3   0  -4    0.30    1.05
   3   0   5  344.34    6.55
  -3   0  -5  348.75    5.60
   3   0   6    0.47    1.27
  -3   0  -6    0.77    2.18
   3   0   7   45.60    3.31
   3   0   7   52.22    3.36
  -3   0  -7   50.40    2.18
   3   0   8   -0.13    1.52
   3   0   8    0.47    1.44
  -3   0  -8    0.36    1.49
   3   0   9   60.37    2.65
   3   0   9   61.29    2.55
  -3   0  -9   67.86    4.20
   3   0  10   -1.32    1.75
   3   0  10    0.59    1.60
  -3   0 -10    1.01    3.03
   3   0  11   91.39    3.13
   3   0  11   91.04    3.38
  -3   0 -11   91.02    5.12
   3   0  12   -1.00    3.03
   3   0  12    2.85    3.55
  -3   0 -12    0.20    3.53
   3   0  13 1247.59   21.97
   3   0  13 1314.57   22.09
  -3   0 -13 1356.20   23.58
   3   0  14   -1.40    2.38
   3   0  14    0.22    3.26
   3   0  15  138.74    5.83
   3   0  15  135.59    4.63
   3   0  16   -1.10    4.52
   3   0  16    1.78    2.10
  -3   1  19   40.14    2.89
  -3   1  19   33.19    2.93
  -3  -1  19   34.82    5.95
  -3  -1  19   32.24    6.20
  -3   1  18    9.10    3.70
  -3   1  18    8.20    3.87
  -3  -1  18    7.88    3.01
  -3  -1  18   12.20    2.90
  -3   1  17    4.18    2.07
  -3   1  17    2.22    3.39
  -3  -1  17    5.10    2.80
  -3  -1  17    6.34    2.63
  -3   1  16  496.61   10.06
  -3   1  16  467.04    8.43
   3  -1 -16  503.40    8.49
  -3  -1  16  488.64    9.39
  -3  -1  16  474.58   11.45
  -3   1  15   68.97    4.30
  -3   1  15   68.10    4.16
   3  -1 -15   68.14    4.10
  -3  -1  15   65.23    5.70
  -3  -1  15   64.73    3.45
  -3   1  14  389.00    6.99
  -3   1  14  380.19    8.44
   3  -1 -14  397.37    7.04
  -3  -1  14  396.12    7.78
  -3  -1  14  394.71    7.90
  -3   1  13 2084.19   31.11
  -3   1  13 2075.26   32.03
   3  -1 -13 2148.63   32.76
  -3  -1  13 2090.02   31.82
  -3  -1  13 2084.84   32.03
  -3   1  12 1137.30   16.98
  -3   1  12 1158.60   18.36
   3  -1 -12 1184.25   17.50
  -3  -1  12 1163.16   18.21
  -3  -1  12 1145.56   19.30
  -3   1  11  177.65    3.65
   3   1 -11  184.81    3.41
  -3   1  11  178.19    4.64
   3  -1 -11  180.77    4.88
  -3  -1  11  184.33    4.33
  -3  -1  11  187.23    5.83
  -3   1  10 1096.00   15.80
   3   1 -10 1155.58   15.24
  -3   1  10 1121.30   16.05
   3  -1 -10 1117.08   16.17
  -3  -1  10 1113.78   18.09
  -3   1   9  100.21    2.28
   3   1  -9  102.05    2.05
   3  -1  -9   99.95    2.47
  -3  -1   9  102.61    2.84
   3   1  -8  115.54    1.76
  -3   1   8  112.17    2.29
   3  -1  -8  112.64    2.48
  -3  -1   8  112.77    2.86
  -3   1   7    0.40    1.34
   3   1  -7   -0.18    0.63
   3  -1  -7   -0.19    0.94
  -3  -1   7   -0.65    1.20
   3   1  -610379.34  159.42
  -3   1   610270.06  155.95
   3  -1  -610223.88  155.90
   3  -1  -610257.63  156.89
  -3  -1   610287.41  158.03
  -3   1   5   20.51    0.98
   3   1  -5    9.53    1.34
   3  -1  -5   15.90    1.44
  -3   1   4 3495.68   48.90
   3   1  -4 3545.53   50.09
   3  -1  -4 3380.15   47.31
  -3  -1   4 3636.88   51.35
   3   1  -3 2640.51   36.67
  -3   1   3 2573.14   34.96
   3  -1  -3 2527.45   34.38
  -3  -1   3 2739.48   38.03
  -3   1   2  880.83   12.30
   3   1  -2  864.42   11.95
   3  -1  -2  869.27   11.59
  -3  -1   2  867.82   12.99
  -3   1   1 1485.78   20.57
   3   1  -1 1441.41   19.69
   3  -1  -1 1460.66   20.27
  -3  -1   1 1447.88   19.85
  -3   1   0  185.76    3.13
   3   1   0  180.39    3.22
   3  -1   0  183.81    4.00
  -3  -1   0  186.32    3.27
  -3   1  -1 4201.04   59.45
   3   1   1 4067.50   57.62
   3  -1   1 4124.13   58.44
  -3  -1  -1 4140.59   58.62
  -3   1  -2   67.73    1.94
   3   1   2   62.91    1.77
   3  -1   2   63.42    1.90
  -3  -1  -2   64.05    1.82
   3   1   3 2339.15   33.37
  -3   1  -3 2355.97   32.98
  -3  -1  -3 2403.95   33.27
   3   1   4   13.49    2.15
  -3   1  -4   12.90    1.48
   3   1   4   16.25    1.55
   3  -1   4   14.97    2.46
  -3  -1  -4   15.55    1.22
   3   1   5  339.77    5.74
   3   1   5  342.63    5.44
  -3   1  -5  339.43    5.64
  -3  -1  -5  348.34    5.51
   3  -1   5  348.80    5.74
   3   1   6  896.29   12.91
   3   1   6  906.82   13.40
   3  -1   6  823.17   13.37
  -3  -1  -6  937.09   13.40
   3   1   7  222.03    5.34
   3   1   7  222.39    4.50
  -3   1  -7  226.54    4.58
   3  -1   7  223.99    4.49
  -3  -1  -7  228.89    4.25
   3   1   8  205.78    4.48
   3   1   8  205.37    4.22
  -3   1  -8  214.48    4.66
   3  -1   8  215.65    4.60
  -3  -1  -8  205.49    4.18
  -3   1  -9  243.30    5.27
   3   1   9  235.20    5.03
   3   1   9  237.25    6.14
   3  -1   9  241.90    5.86
  -3  -1  -9  242.39    4.84
   3  -1   9  236.52    5.18
   3   1  10  407.39    8.80
   3   1  10  405.02    7.51
  -3   1 -10  422.14    7.83
   3  -1  10  429.47    9.77
   3  -1  10  421.58    7.17
  -3  -1 -10  413.87    8.72
   3   1  11  823.64   13.43
   3   1  11  842.05   14.89
  -3   1 -11  850.52   15.76
  -3  -1 -11  837.56   13.32
   3  -1  11  835.27   14.23
   3   1  12  162.56    4.33
   3   1  12  158.64    5.85
  -3   1 -12  160.84    6.88
   3  -1  12  161.44    3.83
   3  -1  12  167.61    4.78
  -3  -1 -12  160.15    4.25
   3   1  13   46.64    4.56
   3   1  13   49.38    3.06
  -3   1 -13   52.35    3.54
   3  -1  13   55.09    3.47
   3  -1  13   49.67    2.48
  -3  -1 -13   51.12    2.91
   3   1  14    3.26    2.33
   3   1  14    1.59    2.21
   3  -1  14    2.64    3.01
   3  -1  14    2.10    4.73
  -3  -1 -14    4.06    2.22
   3   1  15   27.74    2.77
   3   1  15   26.96    2.89
   3  -1  15   28.93    3.49
   3  -1  15   33.50    3.71
   3   1  16   51.75    5.44
   3   1  16   51.48    5.43
   3  -1  16   58.38    4.13
   3  -1  16   52.18    2.77
  -3   2  18   21.62    2.23
  -3   2  18   24.74    3.40
   3  -2 -18   10.66    2.49
  -3  -2  18   15.09    3.66
  -3  -2  18   29.26    3.79
  -3   2  17   46.87    3.79
  -3   2  17   49.48    3.60
   3  -2 -17   50.66    4.76
  -3  -2  17   38.21    4.01
  -3  -2  17   41.99    3.85
  -3   2  16  235.84    4.69
  -3   2  16  233.50    6.01
   3  -2 -16  231.02    5.38
  -3  -2  16  218.00    8.87
  -3  -2  16  221.59    6.20
  -3   2  15   -0.16    1.46
  -3   2  15   -0.20    1.36
   3  -2 -15    5.23    2.02
  -3  -2  15    0.89    4.65
  -3  -2  15   -0.13    4.55
  -3   2  14  999.07   15.85
  -3   2  14  996.47   14.89
   3  -2 -14 1035.96   17.91
  -3  -2  14  998.23   16.78
  -3  -2  14  996.65   18.75
  -3   2  13  311.66    6.19
  -3   2  13  327.99    6.52
   3  -2 -13  320.36    7.89
  -3  -2  13  330.94    7.12
  -3  -2  13  326.01    8.92
  -3   2  12   53.71    2.71
  -3   2  12   56.38    2.89
   3  -2 -12   54.87    2.75
  -3  -2  12   53.90    3.23
  -3  -2  12   60.62    3.42
  -3   2  11 2405.49   33.93
  -3   2  11 2384.57   33.71
   3  -2 -11 2348.38   36.12
  -3  -2  11 2353.17   35.37
  -3  -2  11 2353.77   35.57
  -3   2  10  400.65    6.49
  -3   2  10  387.20    5.79
   3  -2 -10  393.80    6.83
  -3  -2  10  382.26    8.81
  -3   2   9  614.70    8.49
  -3   2   9  615.57    8.45
   3  -2  -9  608.97   10.55
  -3  -2   9  612.16    9.88
  -3   2   8  183.25    2.86
   3  -2  -8  182.20    3.75
  -3  -2   8  178.89    4.01
  -3   2   7  292.96    4.50
   3  -2  -7  283.43    4.95
  -3  -2   7  283.45    5.17
   3   2  -6  330.42    3.78
   3   2  -6  311.66    5.43
  -3   2   6  314.05    4.58
   3  -2  -6  320.79    6.36
   3  -2  -6  317.29    4.60
  -3  -2   6  309.09    5.36
  -3   2   5  331.48    4.35
   3   2  -5  329.03    4.20
   3   2  -5  315.47    6.34
   3  -2  -5  322.21    6.23
   3  -2  -5  320.48    4.53
  -3  -2   5  319.85    5.35
   3   2  -4   95.84    1.79
   3   2  -4   94.62    2.41
  -3   2   4   97.09    1.55
   3  -2  -4   91.56    1.86
  -3  -2   4   89.96    3.45
   3   2  -3  386.59    5.56
   3   2  -3  374.01    5.85
  -3   2   3  380.30    5.36
   3  -2  -3  382.31    5.06
  -3  -2   3  376.96    5.94
   3   2  -2 1271.62   17.49
   3   2  -2 1224.35   17.97
  -3   2   2 1270.11   16.66
   3  -2  -2 1245.60   16.37
  -3  -2   2 1252.97   17.42
   3   2  -1  638.73    8.82
   3   2  -1  630.66    9.76
  -3   2   1  652.21    8.77
   3  -2  -1  640.32    8.64
  -3  -2   1  649.55    9.20
   3   2   0  436.39    7.19
   3   2   0  443.84    7.35
  -3   2   0  451.56    6.40
   3  -2   0  437.33    6.24
  -3  -2   0  447.40    6.54
   3   2   1    2.47    1.71
   3   2   1    2.04    1.22
  -3   2  -1    4.64    1.03
   3  -2   1    1.96    1.75
  -3  -2  -1    1.57    1.73
   3   2   2  315.63    5.54
   3   2   2  320.39    5.25
  -3   2  -2  327.52    5.17
   3  -2   2  326.59    5.13
  -3  -2  -2  323.76    4.91
   3   2   3  270.89    4.79
   3   2   3  278.90    4.44
  -3   2  -3  279.64    5.74
   3  -2   3  311.88    5.07
  -3  -2  -3  274.39    4.30
   3   2   4  753.02   10.64
  -3   2  -4  761.49   11.18
   3   2   4  743.30   11.17
   3  -2   4  720.94   11.71
  -3  -2  -4  778.16   10.92
  -3   2  -5  149.61    3.44
   3   2   5  147.31    4.87
   3  -2   5  147.78    3.37
  -3  -2  -5  156.68    2.93
   3   2   6   45.64    2.41
   3   2   6   46.15    2.72
  -3   2  -6   47.93    2.30
   3  -2   6   42.55    2.31
  -3  -2  -6   40.47    2.51
   3   2   7 2040.89   30.25
  -3   2  -7 1981.44   30.84
   3   2   7 1990.48   29.49
   3  -2   7 1996.32   29.48
  -3  -2  -7 2052.32   30.17
   3   2   8   29.40    2.92
   3   2   8   23.59    2.41
  -3   2  -8   28.96    2.50
   3  -2   8   26.67    2.53
  -3  -2  -8   24.39    2.74
   3   2   9  206.96    4.24
  -3   2  -9  206.22    5.07
   3   2   9  204.33    6.83
   3  -2   9  214.68    5.11
  -3  -2  -9  222.54    5.44
   3   2  10   10.90    2.47
   3   2  10   13.13    3.03
  -3   2 -10   12.69    2.67
   3  -2  10   11.99    2.63
   3  -2  10   15.16    1.58
  -3  -2 -10   11.68    1.77
   3   2  11   54.48    2.47
   3   2  11   54.20    3.15
  -3   2 -11   58.20    3.48
   3  -2  11   57.24    3.38
   3  -2  11   55.28    5.50
  -3  -2 -11   58.14    3.75
   3   2  12   41.17    2.40
   3   2  12   45.54    5.14
   3  -2  12   51.03    3.50
   3  -2  12   44.13    2.12
  -3  -2 -12   43.79    3.78
   3   2  13  557.90    9.54
   3   2  13  554.43   10.34
   3  -2  13  582.11   11.04
   3  -2  13  551.95    8.99
  -3  -2 -13  553.31    9.54
   3   2  14   14.68    2.25
   3   2  14   13.84    2.91
   3  -2  14   18.23    3.04
   3  -2  14   15.26    5.69
  -3  -2 -14   16.38    2.22
   3   2  15  111.96    5.41
   3   2  15  108.35    4.33
   3  -2  15  110.58    5.02
   3  -2  15  101.83    3.05
   3   2  16  531.29   11.72
   3   2  16  546.30   13.17
   3  -2  16  541.17   11.57
   3  -2  16  537.37   10.45
   3  -3 -18    5.02    4.82
  -3  -3  18    7.19    3.73
  -3  -3  18    5.41    3.85
   3  -3 -17   68.75    3.76
  -3  -3  17   69.24    4.68
  -3  -3  17   74.92    4.73
  -3   3  16   96.19    3.43
  -3   3  16  114.96    2.81
   3  -3 -16  111.92    4.37
  -3  -3  16  122.11    5.32
  -3  -3  16  117.86    5.22
  -3   3  15 2895.57   42.14
  -3   3  15 2856.01   42.30
   3  -3 -15 2987.51   46.58
  -3  -3  15 2924.75   49.55
  -3  -3  15 2922.81   46.58
  -3   3  14 2336.70   34.23
  -3   3  14 2447.89   34.78
   3  -3 -14 2413.32   37.33
  -3  -3  14 2383.41   40.53
  -3  -3  14 2386.17   37.62
  -3   3  13    2.39    0.93
  -3   3  13    2.05    0.88
   3  -3 -13    6.70    2.30
  -3  -3  13    3.42    4.76
  -3  -3  13    1.77    4.81
  -3   3  12 1043.49   14.21
  -3   3  12 1009.39   14.50
   3  -3 -12 1007.40   17.88
  -3  -3  12 1005.69   18.94
  -3  -3  12 1015.34   18.86
  -3   3  11  791.98   11.20
  -3   3  11  824.26   11.53
   3  -3 -11  789.68   12.94
  -3  -3  11  797.32   15.42
  -3  -3  11  805.89   15.75
  -3   3  10  125.17    2.39
  -3   3  10  123.71    2.45
   3  -3 -10  122.31    3.81
  -3  -3  10  131.69    4.10
  -3   3   9  184.89    2.54
  -3   3   9  170.95    2.74
   3  -3  -9  175.18    4.25
  -3  -3   9  171.35    4.47
  -3   3   8  299.47    4.00
  -3   3   8  358.39    4.73
   3  -3  -8  356.38    7.92
  -3  -3   8  347.17    8.21
  -3   3   7 4390.08   60.59
   3  -3  -7 4692.41   69.60
  -3  -3   7 4663.68   69.44
  -3   3   6 2766.66   36.48
   3  -3  -6 2850.85   42.57
  -3  -3   6 2869.19   41.73
   3   3  -5   37.79    1.01
   3   3  -5   43.62    2.09
  -3   3   5   36.40    0.76
   3  -3  -5   38.69    0.79
   3  -3  -5   39.00    2.07
  -3  -3   5   38.55    2.11
   3   3  -4  110.68    3.96
   3   3  -4  114.69    2.20
  -3   3   4  111.73    1.56
   3  -3  -4  115.69    4.11
   3  -3  -4  115.39    1.86
  -3  -3   4  116.07    2.86
   3   3  -3   59.29    1.36
   3   3  -3   56.38    3.11
  -3   3   3   56.48    1.39
   3  -3  -3   58.26    1.49
  -3  -3   3   58.47    2.10
   3   3  -2  193.84    3.81
   3   3  -2  196.67    4.63
  -3   3   2  191.88    2.85
   3  -3  -2  197.48    2.91
  -3  -3   2  195.13    3.66
   3   3  -1  914.30   12.70
   3   3  -1  893.38   13.57
  -3   3   1  897.01   12.10
  -3  -3   1  911.12   12.86
   3  -3  -1  868.91   12.28
   3   3   0 4353.01   62.78
   3   3   0 4307.81   62.09
  -3   3   0 4385.16   63.54
   3  -3   0 4332.00   61.88
  -3  -3   0 4367.86   62.75
   3   3   1  675.88   10.41
   3   3   1  665.38    9.77
  -3   3  -1  675.94   10.49
   3  -3   1  626.19    9.81
  -3  -3  -1  670.84    9.56
   3   3   2  296.33    4.65
   3   3   2  290.74    5.12
  -3   3  -2  306.14    5.04
   3  -3   2  260.78    5.48
   3  -3   2  264.65    5.58
  -3  -3  -2  298.91    5.40
   3   3   3 2174.10   31.09
   3   3   3 2138.26   30.86
  -3   3  -3 2173.35   31.15
   3  -3   3 2195.86   31.35
  -3  -3  -3 2209.14   30.67
   3   3   4   44.53    2.43
   3   3   4   44.43    2.40
  -3   3  -4   42.78    3.54
   3  -3   4   46.43    2.16
  -3  -3  -4   49.48    1.55
   3   3   5  415.97    8.85
   3   3   5  425.82    7.22
  -3   3  -5  413.19    7.14
   3  -3   5  421.17    7.24
  -3  -3  -5  432.08    6.45
   3   3   6 3065.29   44.70
   3   3   6 2974.29   44.30
  -3   3  -6 2991.87   44.40
   3  -3   6 3061.46   45.33
  -3  -3  -6 3114.24   44.31
   3   3   7 1389.13   19.75
   3   3   7 1360.80   22.70
  -3   3  -7 1373.15   22.62
   3  -3   7 1379.45   21.05
  -3  -3  -7 1338.34   19.88
   3   3   8   36.87    2.91
   3   3   8   37.66    1.79
  -3   3  -8   38.35    2.95
   3  -3   8   37.42    2.91
  -3  -3  -8   40.32    2.71
   3   3   9   33.41    1.75
   3   3   9   30.69    4.93
  -3   3  -9   32.46    3.03
   3  -3   9   28.80    2.95
  -3  -3  -9   30.08    2.65
   3   3  10  195.01    4.98
   3   3  10  190.08    5.11
  -3   3 -10  197.05    5.35
   3  -3  10  193.76    7.62
  -3  -3 -10  185.13    4.76
   3   3  11   12.05    1.62
   3   3  11    5.32    4.76
   3  -3  11   10.84    1.43
   3  -3  11   12.62    3.01
  -3  -3 -11   11.25    1.57
   3   3  12    2.94    2.60
   3   3  12    0.70    2.55
   3  -3  12    0.69    1.29
   3  -3  12    1.08    2.79
  -3  -3 -12    0.46    2.46
   3   3  13   12.59    3.05
   3   3  13   12.77    3.07
   3  -3  13   10.19    3.48
   3  -3  13   13.61    2.55
  -3  -3 -13   10.38    1.84
   3   3  14    5.65    3.03
   3   3  14    3.08    2.93
   3  -3  14    1.35    2.33
   3  -3  14    4.43    3.28
  -3  -3 -14    3.25    1.76
   3   3  15   17.66    3.47
   3   3  15   13.50    3.58
   3  -3  15   16.14    3.86
   3   3  16   34.55    6.45
   3   3  16   27.00    4.07
   3  -3  16   14.73    7.46
   3  -4 -17    7.40    5.50
  -3  -4  17   11.44    7.05
  -3  -4  17    6.23    3.96
   3  -4 -16   22.03    5.85
  -3  -4  16   17.70    4.21
  -3  -4  16   23.82    4.16
   3  -4 -15   24.88    5.82
  -3  -4  15   28.97    4.15
  -3  -4  15   22.19    4.05
   3  -4 -14    5.36    5.23
  -3  -4  14   10.13    5.89
  -3  -4  14   12.51    3.53
  -3   4  13   83.84    1.48
   3  -4 -13   95.26    6.31
  -3  -4  13   93.08    4.51
  -3  -4  13  109.85    7.00
   3  -4 -12   43.82    5.50
  -3  -4  12   48.54    3.70
  -3  -4  12   44.11    3.83
   3  -4 -11 1957.73   30.40
  -3  -4  11 1963.52   30.83
  -3  -4  11 1961.29   30.81
   3  -4 -10 1006.74   16.41
  -3  -4  10 1020.67   16.62
  -3  -4  10 1015.29   16.63
   3  -4  -9   38.49    2.94
  -3  -4   9   36.72    5.14
   3  -4  -8  311.54    6.41
  -3  -4   8  319.55    6.46
   3  -4  -7  435.22    7.91
  -3  -4   7  429.42    9.54
   3  -4  -6  295.26    5.86
  -3  -4   6  285.56    5.66
   3  -4  -5   16.88    3.64
  -3  -4   5   18.83    2.11
   3   4  -4  924.65   12.43
   3   4  -4  916.85   13.84
   3  -4  -4  937.30   11.86
   3  -4  -4  914.03   13.90
  -3  -4   4  914.58   15.02
   3   4  -3   12.51    1.02
   3   4  -3    8.79    1.56
  -3   4   3    8.12    0.54
   3  -4  -3    8.66    1.81
   3  -4  -3    9.60    0.92
  -3  -4   3    7.02    1.62
   3   4  -2 2059.89   30.63
   3   4  -2 2086.41   30.00
  -3   4   2 2082.78   28.15
   3  -4  -2 2061.02   29.88
   3  -4  -2 2078.19   28.61
  -3  -4   2 2087.47   30.01
   3   4  -1 2073.56   29.62
   3   4  -1 2129.37   31.09
  -3   4   1 2098.60   29.54
   3  -4  -1 2122.13   29.78
  -3  -4   1 2112.08   30.08
  -3  -4   1 2113.54   29.89
   3   4   0 3121.61   45.04
   3   4   0 3103.73   44.57
  -3   4   0 3151.55   45.51
   3  -4   0 3159.96   44.70
  -3  -4   0 3165.23   46.81
  -3  -4   0 3159.97   45.15
   3   4   1    5.57    1.17
   3   4   1    2.12    1.51
  -3   4  -1    2.69    2.01
   3  -4   1    0.16    1.99
   3  -4   1    1.02    2.02
  -3  -4  -1    4.41    1.96
  -3  -4  -1    2.44    2.77
   3   4   2   24.25    1.39
   3   4   2   24.26    2.07
  -3   4  -2   27.89    2.80
   3  -4   2   29.25    2.81
  -3  -4  -2   27.50    1.42
  -3  -4  -2   21.07    3.60
   3   4   3 1807.63   25.32
   3   4   3 1789.96   26.48
  -3   4  -3 1786.71   26.10
   3  -4   3 1804.63   26.20
  -3  -4  -3 1817.32   26.25
  -3  -4  -3 1791.44   26.51
   3   4   4 2924.17   41.44
   3   4   4 2855.59   42.67
  -3   4  -4 2874.00   42.43
   3  -4   4 2945.31   43.38
  -3  -4  -4 2927.91   41.37
  -3  -4  -4 2862.82   42.72
   3   4   5  836.54   13.51
   3   4   5  842.78   11.96
  -3   4  -5  847.26   14.94
   3  -4   5  794.81   14.21
  -3  -4  -5  842.66   13.65
  -3  -4  -5  833.72   12.49
   3   4   6  991.90   14.89
   3   4   6  985.38   15.89
  -3   4  -6 1018.66   16.03
   3  -4   6  884.48   16.10
  -3  -4  -6 1029.55   15.15
   3   4   7 1279.23   22.52
   3   4   7 1287.02   18.22
  -3   4  -7 1296.70   20.24
  -3  -4  -7 1186.22   17.69
   3   4   8 1660.27   24.59
   3   4   8 1657.26   26.06
   3  -4   8 1683.19   28.35
  -3  -4  -8 1726.61   24.27
   3   4   9   60.45    3.60
   3   4   9   57.72    2.86
   3  -4   9   56.20    3.59
  -3  -4  -9   49.54    2.58
   3   4  10   21.48    2.44
   3   4  10   20.68    3.21
   3  -4  10   19.38    3.10
  -3  -4 -10   16.77    2.26
   3   4  11  139.45    4.98
   3   4  11  145.90    4.23
   3  -4  11  154.74    5.31
  -3  -4 -11  144.29    4.06
   3   4  12  310.99   10.30
   3   4  12  305.86    5.41
   3  -4  12  310.93    6.10
   3  -4  12  322.02   10.64
  -3  -4 -12  308.74    5.37
   3   4  13  599.34   10.65
   3   4  13  588.89   11.87
   3  -4  13  571.35   11.97
   3  -4  13  589.49    9.92
  -3  -4 -13  599.22   10.62
   3   4  14  104.31    7.76
   3   4  14   90.27    4.07
   3  -4  14   88.55    5.29
   3   4  15   -2.20    3.47
   3  -4  15   -0.65    3.60
   3  -5 -16   31.42    7.47
  -3  -5  16   28.08    4.85
  -3  -5  16   36.01    8.42
   3  -5 -15  871.64   19.06
  -3  -5  15  837.51   19.25
  -3  -5  15  842.11   19.94
   3  -5 -14   26.20    6.31
  -3  -5  14   18.39    4.02
  -3  -5  14   28.50    7.12
   3  -5 -13   -0.38    5.09
  -3  -5  13    3.29    5.57
  -3  -5  13    1.48    3.06
   3  -5 -12  207.13    8.62
  -3  -5  12  187.12    5.77
  -3  -5  12  193.68    9.06
   3  -5 -11  239.65    6.34
  -3  -5  11  252.59    6.74
  -3  -5  11  234.61    8.77
   3  -5 -10   62.50    3.94
  -3  -5  10   64.33    3.93
  -3  -5  10   59.77    3.75
   3  -5  -9  400.50    8.27
  -3  -5   9  407.61    8.22
  -3  -5   9  390.29    7.98
   3  -5  -8   85.70    3.96
  -3  -5   8   88.31    3.76
   3  -5  -7  488.43    9.22
  -3  -5   7  498.76    9.06
   3  -5  -6    1.02    2.32
  -3  -5   6    2.34    2.11
   3  -5  -5  125.50    4.05
  -3  -5   5  131.46    3.80
   3   5  -4 1052.13   14.65
   3  -5  -4 1052.23   13.36
   3  -5  -4 1041.11   16.35
   3  -5  -4 1063.01   13.49
  -3  -5   4 1069.22   16.40
   3   5  -3  593.01    8.75
   3  -5  -3  602.49    7.92
   3  -5  -3  584.37    9.84
   3  -5  -3  590.17    8.11
  -3  -5   3  603.56    8.94
  -3  -5   3  592.08   11.04
   3   5  -2   45.41    1.84
   3   5  -2   40.80    2.21
   3  -5  -2   46.34    2.62
   3  -5  -2   44.75    1.83
  -3  -5   2   41.61    2.20
  -3  -5   2   44.90    3.05
   3   5  -1   35.68    1.94
   3   5  -1   34.72    3.13
   3  -5  -1   40.30    2.41
   3  -5  -1   39.51    1.40
  -3  -5   1   38.33    2.07
  -3  -5   1   38.99    2.00
   3   5   0    0.01    1.45
   3   5   0    0.03    2.02
   3  -5   0    0.45    1.57
   3  -5   0    0.66    1.73
  -3  -5   0    0.69    1.54
  -3  -5   0   -0.16    2.10
   3   5   1   10.65    1.35
   3   5   1   11.15    1.89
   3  -5   1   14.75    1.44
  -3  -5  -1   13.62    1.34
  -3  -5  -1   13.72    2.05
   3   5   2    8.83    2.09
   3   5   2   12.71    2.16
   3  -5   2   12.63    2.71
  -3  -5  -2   10.99    1.32
  -3  -5  -2   12.64    2.21
   3   5   3  111.28    2.51
   3   5   3  106.41    5.53
   3  -5   3  115.55    3.21
  -3  -5  -3  111.98    3.32
  -3  -5  -3  117.52    3.98
   3   5   4 2638.15   38.64
   3   5   4 2602.42   41.94
   3  -5   4 2702.16   41.93
  -3  -5  -4 2676.91   40.78
  -3  -5  -4 2680.83   37.96
   3   5   5 5558.85   89.26
   3   5   5 5641.66   83.50
   3  -5   5 5492.58   87.37
  -3  -5  -5 5631.74   84.44
  -3  -5  -5 5732.03   91.56
   3   5   6  179.02    4.13
   3   5   6  180.23    7.94
   3  -5   6  192.64    7.24
  -3  -5  -6  184.56    3.29
  -3  -5  -6  188.88    5.72
   3   5   7  879.13   17.66
   3   5   7  884.36   12.56
   3  -5   7  889.21   17.07
  -3  -5  -7  930.27   13.66
  -3  -5  -7  904.68   15.54
   3   5   8  342.61    6.07
   3   5   8  327.78    7.66
   3  -5   8  301.91    9.39
  -3  -5  -8  367.65    5.51
   3   5   9  142.95    5.21
   3   5   9  142.47    3.57
   3  -5   9  151.26    5.06
  -3  -5  -9  145.35    2.68
   3   5  10   42.59    2.38
   3   5  10   42.95    3.92
   3  -5  10   46.06    3.83
  -3  -5 -10   41.13    2.26
   3   5  11  309.94    5.93
   3   5  11  309.14    7.80
   3  -5  11  305.45    7.71
  -3  -5 -11  323.29    5.95
   3   5  12  213.62    6.83
   3   5  12  208.27    3.81
   3  -5  12  195.28    9.52
   3   5  13  126.52    8.99
   3  -5  13  134.02    5.88
   3   5  14    8.57    3.97
   3  -5  14    7.43    4.24
   3  -6 -14   20.79    4.37
  -3  -6  14   28.77    7.65
  -3  -6  14   26.24    7.17
   3  -6 -13   36.97    4.34
  -3  -6  13   41.25    7.34
  -3  -6  13   27.87    4.08
   3  -6 -12  174.49    6.20
  -3  -6  12  155.83    5.83
  -3  -6  12  174.61    9.26
   3  -6 -11   22.62    3.83
  -3  -6  11   24.19    3.54
  -3  -6  11   26.20    6.51
   3  -6 -10  313.26    7.83
  -3  -6  10  311.15    7.67
  -3  -6  10  294.88    9.93
  -3  -6   9  257.69    6.56
  -3  -6   9  246.52    6.35
   3  -6  -8   40.29    3.74
  -3  -6   8   46.73    3.41
  -3  -6   8   41.93    3.46
   3  -6  -7  291.60    6.91
  -3  -6   7  295.05    6.63
   3  -6  -6    3.49    2.70
  -3  -6   6    2.87    2.27
   3  -6  -5    9.64    2.71
  -3  -6   5   10.76    2.28
   3  -6  -4   89.20    1.34
   3  -6  -4   96.67    1.46
   3  -6  -4   91.21    5.94
  -3  -6   4   97.30    2.40
  -3  -6   4   95.38    3.37
   3  -6  -3  120.17    2.01
   3  -6  -3  116.98    4.04
   3  -6  -3  114.70    2.34
  -3  -6   3  118.63    3.53
  -3  -6   3  122.55    4.04
   3   6  -2 1561.14   24.28
   3  -6  -2 1592.93   21.92
   3  -6  -2 1572.48   22.27
   3  -6  -2 1569.45   24.44
  -3  -6   2 1572.73   23.29
  -3  -6   2 1586.90   23.90
   3   6  -1  545.65    9.05
   3  -6  -1  566.90    9.97
   3  -6  -1  565.74    8.38
   3  -6  -1  561.75    8.18
  -3  -6   1  549.27    9.21
  -3  -6   1  566.59   10.46
   3   6   0  292.47    7.26
   3  -6   0  290.59    5.86
   3  -6   0  301.96    7.92
  -3  -6   0  289.58    5.23
  -3  -6   0  287.08    5.79
   3   6   1 1044.96   16.56
   3   6   1 1054.71   15.48
   3  -6   1 1077.31   16.82
   3  -6   1 1085.56   17.16
  -3  -6  -1 1073.97   15.65
  -3  -6  -1 1088.23   17.07
   3   6   2    7.28    1.24
   3   6   2    4.79    2.27
   3  -6   2    6.29    1.89
   3  -6   2    4.74    2.89
  -3  -6  -2    6.27    1.26
  -3  -6  -2    6.89    2.43
   3   6   3  367.19    7.50
   3   6   3  366.51    5.77
   3  -6   3  367.50    8.15
   3  -6   3  370.57    6.81
  -3  -6  -3  372.37    6.68
  -3  -6  -3  382.38    7.74
   3   6   4  243.62    6.14
   3   6   4  244.50    4.11
   3  -6   4  257.74    5.63
   3  -6   4  248.68    5.03
  -3  -6  -4  256.19    5.02
  -3  -6  -4  251.60    6.36
   3   6   5    1.88    1.55
   3   6   5    1.70    4.66
   3  -6   5    2.13    2.19
  -3  -6  -5    0.45    4.99
  -3  -6  -5    2.26    1.55
   3   6   6   29.51    1.97
   3   6   6   31.32    5.82
   3   6   6   28.92    5.87
   3  -6   6   31.79    5.02
  -3  -6  -6   31.06    1.25
  -3  -6  -6   32.47    3.71
   3   6   7  417.87    6.82
   3   6   7  410.57   11.87
   3  -6   7  443.66   11.13
  -3  -6  -7  415.85    6.66
  -3  -6  -7  439.09    9.45
   3   6   8  692.50   12.99
   3   6   8  685.06   10.27
   3  -6   8  716.76   13.01
  -3  -6  -8  626.42   12.34
  -3  -6  -8  737.98   10.23
   3   6   9  452.67    9.92
   3   6   9  439.92    6.94
   3  -6   9  452.19    9.54
   3   6  10  107.51    5.41
   3  -6  10  108.63    4.94
   3   6  11  105.29    5.56
   3  -6  11  100.80    5.11
   3   6  12  203.74   10.49
   3  -6  12  207.81   10.06
   3  -7 -12   43.37    8.12
  -3  -7  12   49.34    7.74
  -3  -7  12   33.52    4.38
   3  -7 -11  677.90   13.95
  -3  -7  11  644.17   13.05
  -3  -7  11  693.15   16.94
   3  -7 -10   83.52    5.23
  -3  -7  10   82.67    7.39
  -3  -7  10   88.89    4.83
   3  -7  -9   37.49    7.33
  -3  -7   9   34.30    3.67
  -3  -7   9   36.00    3.87
   3  -7  -8  360.54   11.70
  -3  -7   8  359.52   10.48
  -3  -7   8  371.30    8.21
   3  -7  -7   45.71    4.08
  -3  -7   7   45.32    3.46
  -3  -7   7   45.58    3.34
   3  -7  -6   36.41    3.75
  -3  -7   6   38.29    3.10
  -3  -7   6   35.28    3.00
   3  -7  -5  244.15    8.92
  -3  -7   5  237.39    5.67
   3  -7  -4   -0.50    2.45
  -3  -7   4   -0.90    1.20
  -3  -7   4    2.18    1.89
   3  -7  -3   27.01    1.32
   3  -7  -3   28.91    3.21
   3  -7  -3   28.57    1.44
  -3  -7   3   27.25    3.14
  -3  -7   3   31.91    2.45
   3  -7  -2  412.27    6.02
   3  -7  -2  427.71    8.45
   3  -7  -2  434.32    6.41
  -3  -7   2  421.85    9.07
  -3  -7   2  408.08    7.33
   3  -7  -1    0.98    1.05
   3  -7  -1    2.16    2.29
   3  -7  -1    1.69    1.72
  -3  -7   1    1.68    2.70
  -3  -7   1    2.02    1.86
   3   7   0   25.00    3.92
   3  -7   0   22.37    1.61
   3  -7   0   21.26    1.53
   3  -7   0   27.71    4.42
  -3  -7   0   20.44    2.93
  -3  -7   0   26.95    2.48
   3   7   1   72.41    3.25
   3  -7   1   71.88    3.12
   3  -7   1   72.89    2.48
   3  -7   1   68.57    2.38
  -3  -7  -1   70.71    2.31
  -3  -7  -1   69.48    3.40
   3   7   2    4.09    4.06
   3  -7   2    3.82    1.68
   3  -7   2    2.72    2.97
   3  -7   2    3.38    3.52
  -3  -7  -2    3.29    2.09
  -3  -7  -2    2.49    2.53
   3   7   3   71.10    3.79
   3  -7   3   71.24    2.94
   3  -7   3   71.52    2.97
   3  -7   3   66.61    2.96
  -3  -7  -3   71.71    3.99
  -3  -7  -3   68.17    2.74
   3   7   4   30.80    3.55
   3  -7   4   37.55    4.38
   3  -7   4   20.07    2.62
   3  -7   4   30.96    2.33
  -3  -7  -4   36.20    3.69
  -3  -7  -4   36.54    1.44
   3   7   5   52.06    6.64
   3  -7   5   53.91    3.24
   3  -7   5   46.95    4.00
  -3  -7  -5   48.32    1.46
  -3  -7  -5   61.08    7.01
   3   7   6 2086.95   37.41
   3  -7   6 2113.88   33.58
   3  -7   6 2084.42   33.50
  -3  -7  -6 2116.32   34.61
   3   7   7    8.43    5.71
   3  -7   7    2.22    1.59
   3  -7   7    2.74    2.66
  -3  -7  -7    2.22    3.51
   3   7   8    1.94    5.72
   3  -7   8    0.85    2.46
   3  -7   8    0.87    2.83
  -3  -7  -8    4.39    3.52
   3   7   9    5.20    6.09
   3  -7   9    3.26    3.02
   3  -7   9    1.09    3.19
   3   7  10  121.02    8.99
   3  -7  10   66.79    4.92
   3  -7  10  106.43    7.92
   3  -8 -10   58.72    5.33
  -3  -8  10   54.02    4.67
  -3  -8  10   48.83    4.45
   3  -8  -9   85.23    5.73
  -3  -8   9   86.36    7.82
  -3  -8   9   86.76    4.82
   3  -8  -8    1.31    3.62
  -3  -8   8    0.52    2.83
  -3  -8   8    0.41    2.95
   3  -8  -7   10.39    3.81
  -3  -8   7    8.47    5.24
  -3  -8   7    9.41    2.91
   3  -8  -6   87.27    7.71
  -3  -8   6   72.38    3.73
  -3  -8   6   78.34    3.82
   3  -8  -5   -0.66    3.03
  -3  -8   5   -0.22    3.64
  -3  -8   5    2.01    2.34
   3  -8  -4    2.34    5.08
  -3  -8   4    0.74    2.08
  -3  -8   4    0.11    1.99
   3  -8  -3  657.35   12.61
  -3  -8   3  661.81   10.96
  -3  -8   3  640.21   12.73
  -3  -8   3  667.09   13.32
   3  -8  -2   17.88    5.39
  -3  -8   2   18.47    2.18
  -3  -8   2   14.20    2.23
  -3  -8   2   18.60    2.27
   3  -8  -1   15.29    2.11
   3  -8  -1   11.84    2.90
   3  -8  -1   14.46    1.37
  -3  -8   1   11.56    1.87
  -3  -8   1    9.64    3.26
  -3  -8   1    5.91    3.95
   3  -8   0    1.99    4.56
   3  -8   0   18.42    2.66
   3  -8   0   14.09    1.49
  -3  -8   0   11.52    4.32
  -3  -8   0    5.59    2.90
   3  -8   1   15.85    1.83
   3  -8   1   14.45    2.64
   3  -8   1   12.84    1.73
  -3  -8  -1   14.32    1.64
  -3  -8  -1   14.24    2.85
   3  -8   2   61.43    4.17
   3  -8   2   61.35    3.31
   3  -8   2   65.44    2.79
  -3  -8  -2   73.90    6.39
   3   8   3   28.23    3.42
   3  -8   3   33.15    4.37
   3  -8   3   29.03    4.10
   3  -8   3   22.81    2.41
  -3  -8  -3   30.36    6.07
   3   8   4  235.21    9.55
   3  -8   4  247.28    5.79
   3  -8   4  235.97    5.67
   3  -8   4  245.48    7.33
  -3  -8  -4  242.04    9.91
   3   8   5  424.59   12.82
   3  -8   5  437.78    9.75
   3  -8   5  408.97    8.43
   3  -8   5  444.22   11.02
  -3  -8  -5  439.97   10.05
   3   8   6   21.41    4.06
   3  -8   6   15.40    5.23
   3  -8   6   12.54    3.07
   3  -8   6   18.35    3.65
  -3  -8  -6   17.56    4.21
   3   8   7    0.51    3.35
   3  -8   7    1.06    2.61
   3  -8   7   -0.70    2.64
   3  -8   7   -0.41    2.76
  -3  -8  -7    1.05    3.52
   3  -9  -5   62.65    4.83
  -3  -9   5   53.16    3.41
  -3  -9   5   54.90    5.72
   3  -9  -4    6.34    3.68
  -3  -9   4    9.80    4.28
  -3  -9   4    6.55    2.40
   3  -9  -3  122.80    8.26
  -3  -9   3  123.31    5.66
  -3  -9   3  119.91    4.01
   3  -9  -2    5.81    3.19
  -3  -9   2    2.15    3.32
  -3  -9   2    2.57    2.22
  -3  -9   2    5.67    3.59
   3  -9  -1   93.33    4.55
  -3  -9   1   89.60    3.24
  -3  -9   1   89.31    3.87
  -3  -9   1   94.73    4.57
   3  -9   0   11.06    5.41
  -3  -9   0   15.43    3.16
  -3  -9   0   18.51    2.96
   3  -9   1   27.57    3.40
  -3  -9  -1   31.92    3.51
   3  -9   2  110.86    3.59
   3  -9   2  104.73    4.21
   3  -9   2   98.82    4.92
  -3  -9  -2  107.37    4.94
   3  -9   3  209.61    5.62
   3  -9   3  210.96    5.33
   3  -9   3  208.66    5.15
  -3  -9  -3  221.44    6.89
  -4   0  19    1.63    2.47
  -4   0  19   -0.77    2.35
  -4   0  18   47.23    5.31
  -4   0  18   46.80    3.14
  -4   0  17    0.39    2.06
  -4   0  17    0.21    2.02
   4   0 -16   28.26    1.69
  -4   0  16   27.63    2.67
  -4   0  16   26.13    2.57
   4   0 -15    0.53    1.93
  -4   0  15   -0.68    1.92
  -4   0  15    0.77    1.83
   4   0 -14  425.27    6.74
  -4   0  14  413.41    7.72
  -4   0  14  405.95    9.25
   4   0 -13    0.80    1.23
  -4   0  13    0.38    2.02
  -4   0  13    2.01    1.96
   4   0 -12 1886.83   26.64
  -4   0  12 1863.23   28.14
  -4   0  12 1843.05   27.60
   4   0 -11    1.19    1.02
  -4   0  11    1.01    2.78
   4   0 -10  558.11    8.68
  -4   0  10  549.60    8.74
   4   0  -9    2.66    0.91
  -4   0   9    3.81    1.37
   4   0  -8  463.82    7.19
   4   0  -8  464.79    6.61
  -4   0   8  455.90    7.08
   4   0  -7   -0.39    1.88
  -4   0   7    1.04    1.12
   4   0  -6  836.28   11.83
  -4   0   6  852.84   12.15
   4   0  -5    0.78    1.09
  -4   0   5    0.85    1.10
   4   0  -4 3706.59   53.43
  -4   0   4 3796.49   54.79
   4   0  -3   -0.49    1.03
  -4   0   3    1.17    1.05
   4   0  -210599.03  162.00
  -4   0   210745.00  165.25
   4   0  -1    1.24    1.10
  -4   0   1    0.07    1.92
   4   0   0 3405.15   48.10
  -4   0   0 3475.82   49.09
   4   0   1    1.51    1.17
  -4   0  -1    1.85    2.04
   4   0   2   14.45    1.43
  -4   0  -2   14.23    1.39
   4   0   3    1.04    1.23
  -4   0  -3    1.11    2.12
   4   0   4  231.18    4.24
  -4   0  -4  196.98    4.84
   4   0   5    0.89    1.43
  -4   0  -5    3.05    1.39
   4   0   6 2134.48   31.02
  -4   0  -6 2182.80   31.52
   4   0   7    1.26    1.64
  -4   0  -7   -0.66    2.84
   4   0   8 1597.01   25.22
   4   0   8 1625.06   25.86
  -4   0  -8 1610.59   24.10
   4   0   9   -0.45    2.03
   4   0   9    4.00    1.96
  -4   0  -9    0.36    1.97
   4   0  10   10.17    2.16
   4   0  10   10.54    2.32
  -4   0 -10    7.06    2.35
   4   0  11   -1.34    2.18
   4   0  11   -1.11    1.95
  -4   0 -11    0.59    3.71
   4   0  12  283.40    6.35
   4   0  12  278.22    5.98
  -4   0 -12  275.33    8.34
   4   0  13   -0.20    2.00
   4   0  13    1.52    2.36
  -4   0 -13   -0.87    4.05
   4   0  14  670.20   13.51
  -4   0 -14  689.23   14.75
   4   0  15   -0.24    2.48
   4   0  15    0.17    3.44
   4   0  16  121.51    6.22
   4   0  16  118.09    4.88
  -4   1  19   71.24    3.42
  -4   1  19   67.13    5.06
  -4  -1  19   81.34    4.36
  -4  -1  19   77.92    4.17
  -4   1  18    2.60    3.33
  -4   1  18    1.41    3.18
   4  -1 -18   -0.54    1.65
  -4  -1  18    2.55    2.44
  -4  -1  18   -1.92    2.57
  -4   1  17   31.59    3.85
  -4   1  17   31.97    2.53
   4  -1 -17   30.70    2.22
  -4  -1  17   31.63    5.34
  -4  -1  17   30.51    3.09
  -4   1  16    9.96    2.03
  -4   1  16   15.87    2.11
   4  -1 -16   14.33    3.14
  -4  -1  16   11.39    4.66
  -4  -1  16   11.88    2.71
  -4   1  15    1.95    1.81
  -4   1  15    3.10    1.71
   4  -1 -15    2.06    1.66
  -4  -1  15    1.98    4.15
  -4  -1  15    3.65    2.31
  -4   1  14 1953.71   29.44
  -4   1  14 1971.84   29.57
   4  -1 -14 2003.06   30.79
  -4  -1  14 1947.35   30.16
  -4  -1  14 1976.20   30.71
  -4   1  13 8756.60  138.21
   4   1 -13 8415.43  128.02
  -4   1  13 8740.47  138.61
  -4  -1  13 8680.82  139.87
  -4  -1  13 8637.62  138.93
   4  -1 -13 8672.00  134.76
   4   1 -12 3410.22   47.60
  -4   1  12 3193.63   47.84
  -4   1  12 3266.11   49.59
   4  -1 -12 3311.57   49.95
  -4  -1  12 3274.55   51.42
   4   1 -11  366.75    5.63
  -4   1  11  361.33    6.13
  -4  -1  11  366.68    6.86
   4  -1 -11  358.93    7.23
   4   1 -10  579.70    8.19
  -4   1  10  565.29    8.60
  -4  -1  10  572.27    9.34
   4  -1 -10  564.43    9.60
   4   1  -9  172.69    2.98
  -4   1   9  171.72    3.27
   4  -1  -9  170.67    4.28
  -4  -1   9  168.48    3.86
  -4   1   8   13.30    2.00
   4   1  -8   10.93    1.68
   4   1  -8   14.50    1.12
   4  -1  -8   12.88    1.17
  -4  -1   8   14.40    2.88
   4  -1  -8   10.25    2.15
   4   1  -7 1826.78   26.02
  -4   1   7 1838.33   25.40
   4  -1  -7 1828.19   25.23
  -4  -1   7 1805.89   25.76
   4  -1  -7 1805.98   25.35
  -4   1   6 2353.68   33.24
   4   1  -6 2259.77   32.12
   4  -1  -6 2304.99   31.81
  -4  -1   6 2263.24   32.19
   4   1  -511788.24  183.12
  -4   1   511833.32  182.45
  -4  -1   511767.21  182.82
   4  -1  -511480.79  176.79
  -4   1   4 2813.16   38.93
   4   1  -4 2773.03   39.20
   4  -1  -4 2744.77   38.00
  -4  -1   4 2795.27   39.54
   4   1  -3  650.62    9.40
  -4   1   3  654.95    9.07
  -4  -1   3  659.19    9.56
   4  -1  -3  661.05    9.13
   4   1  -2    3.83    2.22
  -4   1   2    4.72    1.76
   4  -1  -2    6.49    1.03
  -4  -1   2    4.05    1.29
   4   1  -1  639.19   10.06
  -4   1   1  625.88    9.56
  -4  -1   1  629.20    9.09
   4  -1  -1  630.01    9.61
  -4   1   0 1393.11   19.24
   4   1   0 1376.48   20.01
   4  -1   0 1369.32   19.75
  -4  -1   0 1375.68   19.08
   4   1   1 4018.72   57.57
  -4   1  -1 4098.57   59.53
  -4  -1  -1 4058.55   58.05
   4  -1   1 4038.35   57.81
   4   1   2 2178.69   30.56
  -4   1  -2 2170.88   30.41
  -4  -1  -2 2190.57   30.65
   4  -1   2 2139.37   31.02
   4   1   3  171.38    3.38
  -4   1  -3  158.84    4.40
   4  -1   3  178.55    3.56
  -4  -1  -3  165.48    4.26
   4   1   4  358.14    5.83
  -4   1  -4  363.73    5.99
  -4  -1  -4  373.11    5.95
   4  -1   4  368.95    6.11
   4   1   5   43.49    1.95
   4   1   5   39.11    2.16
  -4   1  -5   42.06    2.09
   4  -1   5   32.48    3.33
  -4  -1  -5   41.76    1.85
   4   1   6  141.49    3.61
   4   1   6  143.73    3.29
  -4   1  -6  142.00    3.56
  -4  -1  -6  136.41    3.22
   4  -1   6  143.32    3.59
   4   1   7  938.91   15.53
   4   1   7  925.64   14.33
  -4   1  -7  938.10   14.47
  -4  -1  -7  946.80   14.24
   4  -1   7  939.38   14.43
   4   1   8  710.72   11.30
   4   1   8  706.78   11.55
  -4   1  -8  718.72   11.66
  -4  -1  -8  714.00   12.56
   4  -1   8  681.04   13.01
   4   1   9  137.61    4.12
  -4   1  -9  152.09    6.27
   4   1   9  138.81    5.42
   4  -1   9  148.76    6.20
  -4  -1  -9  137.05    3.73
   4   1  10  208.69    4.79
   4   1  10  197.71    4.95
  -4   1 -10  208.30    7.21
   4  -1  10  203.49    4.54
  -4  -1 -10  202.49    4.74
   4  -1  10  203.34    7.36
   4   1  11    9.88    2.41
  -4   1 -11    9.69    4.51
   4   1  11   12.63    2.25
   4  -1  11    7.14    4.60
  -4  -1 -11    6.03    3.79
   4  -1  11   11.91    2.02
   4   1  12  100.99    3.66
   4   1  12  101.15    3.78
  -4   1 -12   96.99    4.15
   4  -1  12   98.41    4.84
  -4  -1 -12  102.85    3.67
   4  -1  12  104.07    6.43
   4   1  13   47.80    3.10
   4   1  13   43.19    3.19
  -4   1 -13   48.69    3.70
   4  -1  13   44.91    2.73
  -4  -1 -13   47.74    3.05
   4  -1  13   45.54    3.68
   4   1  14    8.80    4.62
   4   1  14   12.99    4.49
  -4   1 -14   12.65    3.21
   4  -1  14   13.90    3.23
  -4  -1 -14    9.30    2.66
   4  -1  14   10.61    2.27
   4   1  15   48.21    5.46
   4   1  15   52.03    5.58
   4  -1  15   49.25    4.57
   4  -1  15   55.03    6.72
  -4  -1 -15   50.76    3.46
   4   1  16   46.25    3.56
   4   1  16   49.89    5.82
   4  -1  16   46.35    2.98
   4  -1  16   47.51    4.35
  -4   2  18   96.22    4.39
  -4   2  18   94.90    3.17
   4  -2 -18   90.53    3.60
  -4  -2  18   91.31    7.24
  -4  -2  18   93.05    7.47
  -4   2  17  130.18    4.61
  -4   2  17  129.91    3.46
   4  -2 -17  134.84    5.77
  -4  -2  17  130.66    7.72
  -4  -2  17  133.11    7.53
  -4   2  16   57.77    2.41
  -4   2  16   59.84    3.39
   4  -2 -16   60.47    2.99
  -4  -2  16   56.00    6.10
  -4  -2  16   62.38    3.92
  -4   2  15  104.41    2.89
  -4   2  15  107.92    3.92
   4  -2 -15  104.85    3.50
  -4  -2  15  105.07    6.50
  -4  -2  15  111.03    4.43
  -4   2  14    2.50    1.38
  -4   2  14    2.14    1.29
   4  -2 -14    0.27    3.34
  -4  -2  14    2.50    4.33
  -4  -2  14    2.78    2.65
  -4   2  13   60.88    2.98
  -4   2  13   60.80    3.08
   4  -2 -13   59.93    2.77
  -4  -2  13   70.08    5.56
  -4  -2  13   60.60    3.52
  -4   2  12   27.76    1.52
  -4   2  12   31.23    1.62
   4  -2 -12   31.60    3.84
  -4  -2  12   31.31    3.02
  -4   2  11 1189.26   17.56
  -4   2  11 1209.09   17.10
   4  -2 -11 1193.03   18.04
  -4  -2  11 1183.64   20.55
  -4   2  10  327.75    5.08
  -4  -2  10  326.52    6.46
   4  -2 -10  317.38    7.16
  -4   2   9  952.35   13.78
  -4  -2   9  963.88   16.38
   4  -2  -9  933.59   14.02
  -4   2   8  126.34    2.91
  -4  -2   8  128.67    3.44
   4  -2  -8  126.95    3.09
   4   2  -7  930.61   13.95
  -4   2   7  966.46   13.48
   4  -2  -7  967.94   13.45
  -4  -2   7  944.95   14.12
   4  -2  -7  941.80   13.79
   4   2  -6  813.75   13.30
  -4   2   6  847.16   11.78
  -4  -2   6  822.05   12.31
   4  -2  -6  818.78   10.93
   4   2  -5  746.11   12.25
  -4   2   5  764.09   10.67
   4  -2  -5  757.66   10.14
  -4  -2   5  738.73   12.27
   4   2  -4  454.99    8.22
  -4   2   4  475.43    6.49
  -4  -2   4  468.53    7.35
   4  -2  -4  471.80    6.49
   4   2  -3  795.86   11.54
  -4   2   3  813.35   10.92
   4  -2  -3  807.04   11.41
  -4  -2   3  793.48   11.53
   4   2  -2  172.98    3.40
  -4   2   2  176.95    2.91
  -4  -2   2  177.30    4.46
   4  -2  -2  168.67    2.86
   4   2  -1  715.85   11.28
  -4   2   1  732.95   10.15
  -4  -2   1  711.95   10.32
   4  -2  -1  700.88    9.80
   4   2   0 2864.35   40.57
  -4   2   0 2927.89   41.12
  -4  -2   0 2925.77   41.50
   4  -2   0 2896.47   41.58
   4   2   1   29.96    1.75
   4   2   1   31.78    2.61
  -4   2  -1   27.13    1.52
   4  -2   1   29.09    2.58
  -4  -2  -1   29.11    1.59
   4   2   2 3738.31   54.10
   4   2   2 3765.60   54.10
  -4   2  -2 3842.10   55.30
  -4  -2  -2 3770.77   54.16
   4  -2   2 3835.07   55.27
   4   2   3   74.68    3.89
   4   2   3   78.10    2.19
  -4   2  -3   73.70    2.34
  -4  -2  -3   73.49    2.07
   4  -2   3   72.29    2.34
   4   2   4    3.14    1.66
   4   2   4    2.81    2.13
  -4   2  -4    2.86    1.48
  -4  -2  -4    2.13    2.08
   4  -2   4    2.14    1.52
   4   2   5  624.21   10.03
   4   2   5  630.84    9.61
  -4   2  -5  639.00   10.07
  -4  -2  -5  653.97    9.77
   4  -2   5  647.39   10.18
   4   2   6  763.43   12.19
   4   2   6  779.29   11.75
  -4   2  -6  790.73   12.36
  -4  -2  -6  814.70   13.06
   4  -2   6  784.35   13.83
   4   2   7  773.82   14.45
   4   2   7  776.71   11.93
  -4   2  -7  782.15   12.64
  -4  -2  -7  810.87   13.38
   4  -2   7  785.04   12.66
   4   2   8   16.14    1.87
   4   2   8   13.42    2.58
  -4   2  -8   14.02    2.54
   4  -2   8   13.39    2.56
  -4  -2  -8   16.13    1.84
   4   2   9  857.33   14.90
   4   2   9  866.34   15.09
   4   2   9  857.25   14.23
  -4   2  -9  846.48   14.16
  -4  -2  -9  873.02   13.60
   4  -2   9  889.17   14.59
   4   2  10  556.00    9.38
   4   2  10  547.92    9.95
  -4   2 -10  554.03   10.21
  -4  -2 -10  509.50   10.10
   4  -2  10  562.65   10.39
   4   2  11  127.28    6.53
   4   2  11  133.08    3.77
  -4   2 -11  137.13    6.99
   4  -2  11  130.76    4.72
  -4  -2 -11  131.75    3.64
   4  -2  11  132.23    4.66
   4   2  12    5.44    4.66
   4   2  12    7.37    2.12
  -4   2 -12    4.64    5.25
   4  -2  12    6.36    1.81
  -4  -2 -12   10.25    2.05
   4  -2  12    1.98    5.16
   4   2  13  145.94    5.87
   4   2  13  141.67    4.90
  -4   2 -13  136.10    5.26
   4  -2  13  142.98    5.22
   4  -2  13  140.22    5.31
  -4  -2 -13  139.81    5.77
   4   2  14  443.01   10.31
   4   2  14  437.01    9.17
   4  -2  14  435.83    7.92
   4  -2  14  461.54    9.97
  -4  -2 -14  441.19    8.44
   4   2  15   66.75    3.46
   4   2  15   67.05    4.09
   4  -2  15   63.87    4.35
   4  -2  15   76.71    7.49
  -4  -2 -15   62.34    3.34
   4  -3 -18    1.05    2.57
  -4  -3  18    0.28    5.58
  -4  -3  18    0.16    3.40
   4  -3 -17   21.23    4.87
  -4  -3  17   14.56    6.29
  -4  -3  17   15.14    6.59
  -4   3  16   11.24    1.38
  -4   3  16   12.25    1.34
   4  -3 -16   11.45    4.67
  -4  -3  16   10.57    3.55
  -4  -3  16   11.62    5.87
  -4   3  15   24.12    1.36
  -4   3  15   20.41    2.26
   4  -3 -15   22.54    2.81
  -4  -3  15   28.92    5.80
  -4  -3  15   25.84    3.72
  -4   3  14   22.20    1.24
  -4   3  14   18.90    1.25
   4  -3 -14   15.85    2.66
  -4  -3  14   23.03    3.48
  -4  -3  14   16.92    5.47
  -4   3  13    4.07    1.57
  -4   3  13    7.14    1.66
   4  -3 -13   12.39    2.37
  -4  -3  13   14.81    2.95
  -4  -3  13    6.65    4.89
  -4   3  12  131.29    2.35
  -4   3  12  122.50    2.96
   4  -3 -12  132.61    5.83
  -4  -3  12  137.38    7.02
  -4   3  11  182.38    3.41
  -4   3  11  183.26    3.47
   4  -3 -11  185.70    4.80
  -4  -3  11  192.15    7.54
  -4   3  10  549.93    7.79
  -4   3  10  547.11    7.86
   4  -3 -10  545.90    9.46
  -4  -3  10  546.28    9.85
  -4   3   9  562.39    7.43
  -4   3   9  551.43    7.60
   4  -3  -9  569.68   11.01
  -4  -3   9  560.65   11.57
  -4   3   8    0.23    0.79
  -4  -3   8    0.32    1.90
   4  -3  -8    1.19    1.71
  -4   3   7  626.71    8.43
   4  -3  -7  634.23    8.49
  -4  -3   7  612.46   10.04
   4  -3  -7  606.59   11.15
   4   3  -6 1394.05   20.62
   4   3  -6 1471.21   19.23
  -4   3   6 1462.63   19.35
   4  -3  -6 1401.78   18.62
  -4  -3   6 1414.95   20.89
   4  -3  -6 1403.94   20.62
   4   3  -5  320.35    7.03
   4   3  -5  320.27    4.73
  -4   3   5  320.04    4.61
  -4  -3   5  318.10    5.76
   4  -3  -5  317.32    4.61
   4   3  -4  624.98    9.65
   4   3  -4  635.65    8.60
  -4   3   4  634.40    8.76
  -4  -3   4  641.76   11.06
   4  -3  -4  637.39    8.82
   4   3  -3  865.47   12.79
   4   3  -3  881.50   12.66
  -4   3   3  891.21   12.33
   4  -3  -3  893.66   12.41
  -4  -3   3  886.30   13.12
   4   3  -2   51.75    2.07
   4   3  -2   52.45    1.65
  -4   3   2   52.40    2.03
  -4  -3   2   53.64    2.11
   4  -3  -2   56.64    2.10
   4   3  -1   16.04    1.62
   4   3  -1   19.41    1.43
  -4   3   1   16.81    1.88
  -4  -3   1   15.76    2.70
   4  -3  -1   17.07    1.87
   4   3   0 1570.31   22.32
   4   3   0 1583.00   22.49
  -4   3   0 1590.72   22.22
  -4  -3   0 1607.65   22.78
   4  -3   0 1594.30   22.33
   4   3   1 2517.81   35.83
   4   3   1 2522.63   37.38
  -4   3  -1 2533.38   36.02
  -4  -3  -1 2564.85   36.43
   4  -3   1 2554.85   37.26
   4   3   2   -0.26    1.39
   4   3   2    0.64    1.09
  -4   3  -2   -0.24    1.15
  -4  -3  -2   -0.24    1.03
   4  -3   2    0.48    2.05
   4   3   3    6.40    1.84
   4   3   3    6.00    1.28
  -4   3  -3    6.86    1.57
  -4  -3  -3    5.26    1.25
   4  -3   3    7.64    2.72
   4   3   4  306.12    5.18
   4   3   4  309.40    7.53
  -4   3  -4  312.74    5.76
  -4  -3  -4  308.60    5.16
   4  -3   4  314.16    5.75
   4   3   5  557.32    9.63
   4   3   5  557.85    9.46
  -4   3  -5  567.77   10.91
  -4  -3  -5  548.76    9.36
   4  -3   5  560.10   10.75
   4   3   6   43.43    2.00
   4   3   6   50.85    4.86
  -4   3  -6   41.64    2.75
  -4  -3  -6   42.54    1.90
   4  -3   6   48.09    2.76
   4   3   7   22.02    1.84
   4   3   7   22.73    2.87
  -4   3  -7   26.66    2.80
  -4  -3  -7   22.65    1.79
   4  -3   7   29.85    2.72
   4   3   8 2273.14   33.46
   4   3   8 2229.67   36.68
  -4   3  -8 2220.54   34.20
  -4  -3  -8 2326.03   33.94
   4  -3   8 2262.40   34.74
   4   3   9 1626.24   24.12
   4   3   9 1614.59   25.44
  -4   3  -9 1625.36   28.06
  -4  -3  -9 1627.72   24.13
   4  -3   9 1625.35   25.59
   4   3  10   86.05    4.17
   4   3  10   95.67    4.07
  -4   3 -10   93.13    4.19
  -4  -3 -10   93.71    2.82
   4  -3  10   97.85    6.64
   4   3  11  212.64    4.56
   4   3  11  205.41    5.88
  -4   3 -11  210.95    6.17
  -4  -3 -11  204.76    5.70
   4   3  12   42.50    3.63
   4   3  12   44.46    2.41
   4  -3  12   44.43    3.45
   4  -3  12   38.91    3.90
  -4  -3 -12   40.97    2.37
   4   3  13    0.09    1.60
   4   3  13   -1.26    4.49
   4  -3  13    0.29    2.35
   4  -3  13   -1.52    2.78
  -4  -3 -13    1.08    2.67
   4   3  14   58.88    4.34
   4   3  14   65.57    4.51
   4  -3  14   67.92    7.48
   4  -3  14   60.26    2.60
  -4  -3 -14   60.96    2.89
   4   3  15   66.73    4.61
   4   3  15   69.38    4.86
   4  -3  15   68.14    2.75
   4  -3  15   71.37    5.19
  -4  -3 -15   68.19    3.16
   4  -4 -17   65.16    4.17
  -4  -4  17   70.02    8.11
  -4  -4  17   73.78    5.18
   4  -4 -16    1.96    2.70
  -4  -4  16   -2.23    5.83
  -4  -4  16   -0.63    3.26
   4  -4 -15    3.79    2.90
  -4  -4  15    5.39    5.96
  -4  -4  15    5.19    3.44
   4  -4 -14   23.91    3.14
  -4  -4  14   26.50    6.26
  -4  -4  14   19.54    3.63
  -4   4  13   32.74    0.86
   4  -4 -13   31.48    3.18
  -4  -4  13   33.83    3.63
  -4  -4  13   36.95    6.22
   4  -4 -12  191.14    7.56
  -4  -4  12  190.18    5.47
  -4  -4  12  195.51    5.81
   4  -4 -11  417.97   10.48
  -4  -4  11  425.58    8.63
   4  -4 -10  152.83    4.56
  -4  -4  10  148.19    4.81
   4  -4  -9  133.18    4.27
  -4  -4   9  136.63    4.44
   4  -4  -8   31.23    2.83
  -4  -4   8   35.34    2.93
   4  -4  -7    3.18    2.13
  -4  -4   7    3.36    2.20
   4   4  -6  396.06    5.57
  -4   4   6  439.34    5.41
   4  -4  -6  397.01    8.92
  -4  -4   6  402.70    7.35
   4  -4  -6  409.37    5.03
   4   4  -5  174.88    2.76
  -4   4   5  180.71    2.70
   4   4  -5  167.25    4.09
   4  -4  -5  174.22    4.30
  -4  -4   5  172.49    4.16
   4  -4  -5  172.19    2.62
   4   4  -4  562.75    9.12
   4   4  -4  568.50    8.00
  -4   4   4  577.06    7.57
   4  -4  -4  577.99    9.44
  -4  -4   4  566.60    9.24
   4  -4  -4  573.00    7.92
   4   4  -3  154.81    2.94
   4   4  -3  151.75    4.91
  -4   4   3  154.25    3.01
  -4  -4   3  153.77    3.65
   4  -4  -3  152.17    2.49
   4   4  -2 1016.93   14.60
   4   4  -2 1009.98   15.02
  -4   4   2 1033.38   14.76
  -4  -4   2 1044.25   15.43
   4  -4  -2 1034.42   14.79
   4   4  -1 1202.01   17.61
   4   4  -1 1196.55   18.28
  -4   4   1 1242.80   17.35
  -4  -4   1 1215.53   17.73
   4  -4  -1 1223.82   17.04
   4   4   0  164.95    4.64
   4   4   0  159.41    3.54
  -4   4   0  166.22    4.12
  -4  -4   0  163.94    3.48
   4  -4   0  164.01    3.22
   4   4   1  269.20    4.75
   4   4   1  268.21    5.12
  -4   4  -1  261.41    4.69
  -4  -4  -1  272.73    4.80
   4  -4   1  264.33    5.68
   4   4   2   65.07    2.66
   4   4   2   64.01    2.15
  -4   4  -2   61.20    2.31
  -4  -4  -2   62.96    3.14
   4  -4   2   54.72    3.46
   4   4   3  436.35    7.94
   4   4   3  441.15    7.79
  -4   4  -3  444.43    7.53
  -4  -4  -3  442.24    7.88
   4  -4   3  440.00    7.43
   4   4   4    1.45    2.01
   4   4   4    0.82    1.19
  -4   4  -4   -0.50    1.73
  -4  -4  -4    0.86    2.00
   4  -4   4    0.51    1.76
   4   4   5  180.56    3.65
   4   4   5  180.70    7.03
  -4   4  -5  188.48    4.60
   4  -4   5  188.85    4.66
  -4  -4  -5  185.01    3.62
   4   4   6 1262.49   20.10
  -4   4  -6 1289.88   22.16
   4   4   6 1284.65   18.63
   4  -4   6 1312.68   20.47
  -4  -4  -6 1316.75   18.97
   4   4   7  312.55    6.56
   4   4   7  312.52    7.04
  -4   4  -7  319.89    7.01
  -4  -4  -7  302.93    6.22
   4  -4   7  317.00    6.85
   4   4   8 1535.49   23.65
   4   4   8 1517.40   26.87
  -4   4  -8 1551.23   26.97
   4  -4   8 1533.51   24.35
  -4  -4  -8 1548.30   23.51
   4   4   9  298.26    7.06
   4   4   9  292.81    6.45
  -4   4  -9  304.33    7.06
  -4  -4  -9  293.59    5.17
   4  -4   9  298.40    6.90
   4   4  10   29.43    5.88
   4   4  10   26.56    1.83
   4  -4  10   26.19    3.37
  -4  -4 -10   21.64    1.71
   4   4  11    2.31    1.53
   4   4  11    2.91    3.04
   4  -4  11    5.52    3.06
  -4  -4 -11    1.18    2.46
   4   4  12  376.57    6.73
   4   4  12  362.84   11.47
   4  -4  12  366.81    8.67
  -4  -4 -12  368.59    7.60
   4   4  13  200.23    5.87
   4   4  13  201.63    6.57
   4  -4  13  176.30    9.78
   4  -4  13  208.97    5.48
  -4  -4 -13  205.20    4.41
   4   4  14   26.84    3.74
   4   4  14   30.43    4.26
   4  -4  14   33.13    4.55
  -4  -4 -14   28.72    3.59
   4  -5 -16   29.99    4.11
  -4  -5  16   23.02    4.53
  -4  -5  16   27.85    4.65
   4  -5 -15   32.56    4.05
  -4  -5  15   26.24    4.30
  -4  -5  15   29.82    4.48
   4  -5 -14   37.30    3.98
  -4  -5  14   38.73    4.42
  -4  -5  14   39.04    7.04
   4  -5 -13  142.10    5.27
  -4  -5  13  139.23    5.65
  -4  -5  13  135.87    8.03
   4  -5 -12  321.42    7.57
  -4  -5  12  298.84    7.43
  -4  -5  12  323.64    7.86
   4  -5 -11  269.25    6.79
  -4  -5  11  264.48    9.74
  -4  -5  11  254.81    6.59
   4  -5 -10 1359.96   22.31
  -4  -5  10 1335.62   22.02
   4  -5  -9  392.13    8.35
  -4  -5   9  408.21    8.38
   4  -5  -8  443.94    8.64
  -4  -5   8  440.58    8.59
   4  -5  -7   56.65    3.41
  -4  -5   7   40.01    5.16
  -4  -5   7   39.57    5.18
   4  -5  -6   18.02    2.81
  -4  -5   6   18.66    2.60
   4   5  -5  748.81   11.04
   4  -5  -5  723.57    9.00
   4  -5  -5  750.45    9.32
   4  -5  -5  752.97   12.61
  -4  -5   5  771.98   14.41
   4   5  -4  282.53    5.75
   4   5  -4  290.89    5.47
   4  -5  -4  291.05    6.17
   4  -5  -4  288.81    4.31
  -4  -5   4  283.28    7.50
   4   5  -3  249.99    5.15
   4   5  -3  262.50    4.54
   4  -5  -3  255.37    5.57
   4  -5  -3  261.83    4.39
  -4  -5   3  261.04    5.34
   4   5  -2   10.41    1.55
   4   5  -2   14.18    3.10
  -4   5   2   11.79    1.00
   4  -5  -2   11.59    1.69
  -4  -5   2   14.30    3.26
   4  -5  -2    9.79    2.28
   4   5  -1  348.67    7.51
   4   5  -1  348.73    6.15
  -4   5   1  352.06    6.37
  -4  -5   1  361.98    7.67
   4  -5  -1  363.75    5.69
   4   5   0 1432.24   22.80
   4   5   0 1411.27   20.98
  -4   5   0 1444.01   21.69
  -4  -5   0 1439.03   21.20
   4  -5   0 1443.10   20.58
   4   5   1   59.10    2.76
   4   5   1   53.44    3.37
  -4   5  -1   63.09    3.36
  -4  -5  -1   59.18    2.23
   4  -5   1   61.25    2.21
   4   5   2   82.46    2.43
   4   5   2   78.62    3.16
  -4   5  -2   75.60    3.98
  -4  -5  -2   81.30    2.41
   4  -5   2   78.69    2.68
   4   5   3  247.19    5.73
   4   5   3  245.45    4.48
  -4   5  -3  250.81    6.67
  -4  -5  -3  249.26    5.55
   4  -5   3  243.90    6.55
   4   5   4  719.25   11.79
   4   5   4  711.92   12.39
  -4   5  -4  725.28   11.93
  -4  -5  -4  727.69   11.75
   4  -5   4  730.79   11.98
   4   5   5  108.50    4.50
   4   5   5  117.89    2.82
  -4   5  -5  121.69    4.03
  -4  -5  -5  120.53    3.76
   4  -5   5  125.06    4.02
   4   5   6 3350.99   49.11
   4   5   6 3280.06   51.45
  -4  -5  -6 3462.02   51.56
   4   5   7  230.34    6.30
   4   5   7  238.11    5.32
   4  -5   7  218.25    8.17
  -4  -5  -7  243.08    4.22
   4   5   8  382.88   11.09
   4   5   8  374.90    7.02
   4  -5   8  345.07   10.11
  -4  -5  -8  325.63    6.30
   4   5   9    5.44    2.23
   4   5   9    7.20    3.16
   4  -5   9    1.96    4.96
  -4  -5  -9    4.29    1.21
   4   5  10   76.59    4.67
   4   5  10   75.85    2.32
   4  -5  10   73.66    4.40
  -4  -5 -10   81.79    2.20
   4   5  11  138.48    3.22
   4   5  11  133.69    5.70
   4  -5  11  138.24    5.48
  -4  -5 -11  142.24    3.08
   4   5  12    2.41    3.52
   4   5  12    1.13    2.34
   4  -5  12    1.65    3.36
   4   5  13   -1.67    6.24
   4  -5  13    0.56    6.11
   4  -6 -14   29.75    7.40
  -4  -6  14   33.50    4.74
  -4  -6  14   32.87    4.47
   4  -6 -13    0.73    5.63
  -4  -6  13    2.86    3.46
  -4  -6  13   -1.41    3.23
   4  -6 -12   66.54    7.47
  -4  -6  12   61.62    7.13
  -4  -6  12   63.64    4.70
   4  -6 -11   62.50    4.51
  -4  -6  11   67.09    4.52
  -4  -6  11   59.96    4.32
   4  -6 -10  590.95   11.92
  -4  -6  10  581.51   11.53
  -4  -6  10  608.02   14.85
   4  -6  -9 2028.92   32.99
  -4  -6   9 2070.03   33.39
   4  -6  -8   83.83    4.43
  -4  -6   8   80.27    6.50
   4  -6  -7    1.97    2.73
  -4  -6   7    0.62    2.48
   4  -6  -6    8.87    4.92
  -4  -6   6    6.48    2.46
   4  -6  -5   -0.23    4.36
  -4  -6   5    2.12    2.18
   4   6  -4  111.15    3.55
   4  -6  -4  111.94    4.11
   4  -6  -4  112.68    2.08
   4  -6  -4  110.31    2.03
  -4  -6   4  108.57    3.66
   4   6  -3  554.74    8.66
   4  -6  -3  530.27    7.82
   4  -6  -3  550.12    9.97
  -4  -6   3  552.86   11.05
   4   6  -2  232.83    4.60
   4   6  -2  229.95    4.94
   4  -6  -2  233.34    5.60
   4  -6  -2  231.48    3.78
  -4  -6   2  236.70    5.02
   4   6  -1    6.40    1.77
   4   6  -1    6.86    1.68
   4  -6  -1    6.62    2.27
   4  -6  -1    5.67    1.96
  -4  -6   1    4.73    1.72
   4   6   0  109.10    4.82
   4   6   0   98.06    2.85
   4  -6   0  102.51    2.54
   4  -6   0   97.43    5.37
  -4  -6   0   98.56    2.88
   4   6   1  306.63    5.44
   4   6   1  307.99    6.29
   4  -6   1  308.05    5.51
   4  -6   1  317.44    6.34
  -4  -6  -1  318.34    5.58
   4   6   2  189.43    3.80
   4   6   2  185.61    6.88
   4  -6   2  185.95    4.16
  -4  -6  -2  186.47    4.89
   4   6   3  245.61    5.93
   4   6   3  236.25    4.39
   4  -6   3  222.13    6.56
  -4  -6  -3  242.20    5.39
   4   6   4  502.97    9.91
   4   6   4  501.52    7.87
   4  -6   4  509.71    9.13
  -4  -6  -4  533.77    9.09
   4   6   5  641.82   12.05
   4   6   5  631.62    9.55
   4  -6   5  637.39   11.28
  -4  -6  -5  646.07   10.42
   4   6   6   31.01    1.63
   4   6   6   26.56    3.64
   4  -6   6   28.66    3.13
  -4  -6  -6   31.51    2.36
   4   6   7  576.01    8.70
   4   6   7  573.50   11.39
   4  -6   7  539.91   12.69
  -4  -6  -7  613.02    9.78
   4   6   8  298.34   10.66
   4   6   8  289.30    5.69
   4  -6   8  273.50    9.27
  -4  -6  -8  300.01    4.86
   4   6   9  127.61    3.58
   4   6   9  128.99    5.56
   4  -6   9  126.67    5.06
   4   6  10    1.98    3.43
   4  -6  10    0.99    3.16
   4   6  11    0.25    3.64
   4  -6  11    2.07    3.32
   4  -7 -12   21.25    4.48
  -4  -7  12   20.08    4.31
  -4  -7  12   11.65    7.01
   4  -7 -11   60.04    8.50
  -4  -7  11   62.15    4.73
  -4  -7  11   56.06    4.52
   4  -7 -10    2.04    3.67
  -4  -7  10   -0.54    3.20
  -4  -7  10    2.42    5.58
   4  -7  -9  246.20    7.48
  -4  -7   9  240.83    9.60
  -4  -7   9  233.25    6.88
   4  -7  -8   25.54    4.17
  -4  -7   8   27.06    3.46
  -4  -7   8   24.40    5.96
   4  -7  -7   47.40    7.04
  -4  -7   7   52.75    3.74
   4  -7  -6  180.17    5.76
  -4  -7   6  178.97    5.18
   4  -7  -5    2.23    2.83
  -4  -7   5    1.56    2.29
   4  -7  -4    6.34    5.07
   4  -7  -4    6.08    0.65
   4  -7  -4    6.92    0.69
  -4  -7   4    5.54    2.35
   4  -7  -3   74.12    2.20
   4  -7  -3   67.80    2.09
   4  -7  -3   73.74    3.94
  -4  -7   3   66.17    3.07
   4   7  -2   80.93    4.28
   4  -7  -2   76.84    2.73
   4  -7  -2   77.88    2.61
   4  -7  -2   83.79    3.92
  -4  -7   2   78.56    3.10
   4   7  -1  316.04    7.89
   4  -7  -1  318.32    9.10
   4  -7  -1  322.90    6.25
   4  -7  -1  310.01    5.11
  -4  -7   1  317.51    7.55
   4   7   0  345.39    6.98
   4  -7   0  360.93    7.49
   4  -7   0  343.34    6.89
  -4  -7   0  371.58    7.87
   4   7   1   -0.32    1.99
   4   7   1   -0.46    1.36
   4  -7   1    0.76    2.35
   4  -7   1    0.05    1.98
  -4  -7  -1    0.10    2.31
   4   7   2  504.50    8.14
   4   7   2  497.28    9.64
   4  -7   2  495.37    9.95
   4  -7   2  514.42    9.46
  -4  -7  -2  518.05    8.27
   4   7   3  433.76    8.16
   4   7   3  457.51   11.68
   4  -7   3  450.68   10.26
   4  -7   3  448.39    8.22
  -4  -7  -3  458.03    8.42
   4   7   4  463.18   12.15
   4   7   4  437.19    7.93
   4  -7   4  457.25    8.46
   4  -7   4  408.25    9.89
  -4  -7  -4  452.14    7.97
   4   7   5  454.50    9.88
   4   7   5  445.98    7.00
   4  -7   5  467.46    9.13
   4  -7   5  487.56   10.34
  -4  -7  -5  457.12    7.86
   4   7   6  125.47    5.47
   4   7   6  122.40    3.48
   4  -7   6  134.62    5.35
   4  -7   6  124.89    4.57
  -4  -7  -6  133.92    2.70
   4   7   7   33.76    4.33
   4  -7   7   38.37    2.39
   4  -7   7   34.43    3.56
   4   7   8  159.53    6.13
   4  -7   8  164.41    5.54
   4   7   9    1.84    6.28
   4  -7   9    1.11    3.10
   4  -8  -9  533.13   12.36
  -4  -8   9  535.20   11.57
  -4  -8   9  514.55   11.18
   4  -8  -8  394.48   13.54
  -4  -8   8  386.75   12.12
  -4  -8   8  377.04    8.81
   4  -8  -7  237.37    7.52
  -4  -8   7  234.70    6.70
  -4  -8   7  233.47    6.33
   4  -8  -6   52.86    4.56
  -4  -8   6   47.99    3.49
  -4  -8   6   52.78    3.66
   4  -8  -5    1.94    5.94
  -4  -8   5    4.59    2.58
   4  -8  -4   32.80    3.84
  -4  -8   4   30.07    2.92
   4  -8  -3    8.14    5.56
  -4  -8   3    9.74    2.32
   4  -8  -2    1.01    2.70
  -4  -8   2    0.44    1.89
   4  -8  -1  245.75    5.40
   4  -8  -1  238.75    4.31
   4  -8  -1  256.05    8.88
  -4  -8   1  245.70    6.76
   4   8   0  102.69    4.00
   4  -8   0  113.69    3.01
   4  -8   0  116.03    4.43
   4  -8   0  107.83    4.01
  -4  -8   0  113.12    4.77
   4   8   1   50.44    5.56
   4  -8   1   64.42    5.62
   4  -8   1   55.24    2.54
   4  -8   1   48.35    3.75
  -4  -8  -1   58.38    3.67
   4   8   2 1089.76   18.95
   4  -8   2 1092.64   18.94
   4  -8   2 1126.35   17.86
  -4  -8  -2 1117.03   16.80
   4   8   3   21.56    3.58
   4  -8   3   17.86    2.54
   4  -8   3   24.93    2.59
  -4  -8  -3   26.59    2.66
   4   8   4   39.85    6.88
   4  -8   4   41.97    5.05
   4  -8   4   41.06    3.02
   4   8   5   48.78    4.53
   4  -8   5   50.05    3.38
   4  -8   5   49.37    3.56
   4   8   6   97.78    5.36
   4  -8   6  106.21    4.47
   4  -8   6   97.97    4.36
   4  -9  -3    0.82    3.42
  -4  -9   3    5.83    2.23
  -4  -9   3    0.33    3.94
   4  -9  -2    1.63    3.18
  -4  -9   2    1.61    2.07
  -4  -9   2    0.78    3.37
   4  -9  -1  156.84    5.54
  -4  -9   1  153.25    5.77
  -4  -9   1  158.38    5.90
   4  -9   0    0.90    2.78
  -4  -9   0    0.87    2.94
  -4  -9   0    0.94    1.70
  -5   0  19  838.20   17.00
  -5   0  19  893.17   17.89
  -5   0  18    0.53    3.67
  -5   0  18    0.03    2.20
   5   0 -17   17.50    2.55
  -5   0  17   18.43    2.68
  -5   0  17   18.46    2.56
   5   0 -16    1.04    1.20
  -5   0  16   -1.24    1.95
  -5   0  16    1.36    2.07
   5   0 -15   57.48    2.01
  -5   0  15   54.19    2.80
  -5   0  15   50.53    2.94
   5   0 -14   -0.02    1.06
  -5   0  14    0.17    1.79
  -5   0  14    0.84    2.96
   5   0 -13  449.57    6.94
  -5   0  13  437.78    9.54
   5   0 -12    0.46    2.03
  -5   0  12    2.82    1.89
   5   0 -11 7980.19  122.50
  -5   0  11 8399.61  131.51
   5   0 -10   -0.17    0.91
  -5   0  10    0.59    1.42
   5   0  -9  105.64    2.83
   5   0  -9  104.05    2.24
  -5   0   9  108.42    2.92
   5   0  -8    0.66    1.29
  -5   0   8    1.39    1.34
   5   0  -7 2555.57   37.36
  -5   0   7 2606.24   38.21
   5   0  -6   -0.52    1.18
  -5   0   6   -0.07    1.19
   5   0  -5  829.06   12.96
  -5   0   5  831.37   12.05
   5   0  -4    0.13    1.97
  -5   0   4    0.06    1.96
   5   0  -3 9009.82  136.64
  -5   0   3 8913.68  135.17
   5   0  -2    1.69    1.29
  -5   0   2    3.37    1.28
   5   0  -1  405.45    6.33
  -5   0   1  411.16    6.39
   5   0   0    0.71    1.25
  -5   0   0    0.19    1.23
   5   0   1 4428.47   64.42
  -5   0  -1 4469.14   64.86
   5   0   2   -0.09    1.36
  -5   0  -2    0.50    1.33
   5   0   3 8788.02  134.82
  -5   0  -3 8888.95  136.32
   5   0   4    2.64    1.72
  -5   0  -4   17.25    1.73
   5   0   5  776.34   12.00
  -5   0  -5  791.30   13.42
   5   0   6   -0.11    1.64
  -5   0  -6   -0.07    1.59
   5   0   7  545.34   10.90
  -5   0  -7  572.05   11.15
   5   0   8    0.86    2.10
   5   0   8    3.79    2.13
  -5   0  -8    0.99    2.07
   5   0   9  155.60    4.43
   5   0   9  163.16    4.58
  -5   0  -9  157.93    4.42
   5   0  10    0.52    1.98
   5   0  10   -1.65    2.15
  -5   0 -10    0.97    2.13
   5   0  11 2164.98   34.05
   5   0  11 2114.77   33.15
  -5   0 -11 2239.17   37.02
   5   0  12   -0.01    2.27
   5   0  12   -0.74    2.55
  -5   0 -12   -4.13    4.32
   5   0  13   36.91    4.92
   5   0  13   32.17    3.38
  -5   0 -13   34.31    5.59
   5   0  14    2.02    2.69
   5   0  14   -0.28    3.98
  -5   0 -14   -1.43    4.74
   5   0  15   19.56    3.39
   5   0  15    8.96    4.69
  -5   0 -15   10.15    5.70
  -5   1  19    1.29    2.16
  -5   1  19    2.16    3.90
  -5  -1  19    0.55    3.12
  -5  -1  19    5.87    4.96
   5  -1 -19    3.81    1.88
  -5   1  18   27.37    4.09
  -5   1  18   28.60    4.23
   5  -1 -18   25.90    3.55
  -5  -1  18    9.83    5.44
  -5  -1  18   29.33    5.63
  -5   1  17    0.08    3.04
  -5   1  17   -0.51    2.90
   5  -1 -17   -0.02    1.50
  -5  -1  17    1.39    4.04
  -5  -1  17    0.59    3.87
  -5   1  16   -0.27    2.95
  -5   1  16    0.40    1.63
   5  -1 -16    2.17    2.62
  -5  -1  16    0.33    4.00
  -5  -1  16   -0.80    2.21
   5   1 -15   10.52    0.93
  -5   1  15   10.34    1.89
  -5   1  15   18.99    3.27
   5  -1 -15   10.94    1.81
  -5  -1  15    9.93    4.47
  -5  -1  15   11.45    2.54
   5   1 -14   23.20    1.68
  -5   1  14   17.21    3.12
  -5   1  14   20.73    2.01
   5  -1 -14   16.54    1.85
  -5  -1  14   20.04    2.58
  -5  -1  14   15.22    4.55
   5   1 -13 1927.76   26.46
  -5   1  13 1849.94   27.79
  -5   1  13 1873.65   27.86
  -5  -1  13 1895.73   31.06
   5   1 -12    0.77    1.32
  -5   1  12    1.62    2.70
   5  -1 -12    0.52    2.55
  -5  -1  12    0.93    2.17
   5   1 -11    1.71    0.76
  -5   1  11    0.85    2.61
  -5  -1  11    0.14    3.56
   5  -1 -11    1.65    1.45
   5   1 -10 2669.28   37.28
  -5   1  10 2630.47   38.04
   5  -1 -10 2605.91   37.68
  -5  -1  10 2618.58   38.86
   5   1  -9    0.49    2.71
   5   1  -9    0.04    0.62
  -5   1   9   -0.30    1.96
   5  -1  -9    0.42    1.99
  -5  -1   9    0.38    1.59
   5  -1  -9    0.64    1.07
   5   1  -8  464.20    7.61
  -5   1   8  460.54    7.05
   5  -1  -8  450.26    7.71
  -5  -1   8  457.58    7.56
   5   1  -7    2.70    1.50
  -5   1   7    1.12    1.91
   5  -1  -7    4.97    1.11
  -5  -1   7    1.93    1.54
   5   1  -6  214.79    5.36
  -5   1   6  217.26    4.64
   5  -1  -6  216.85    4.57
  -5  -1   6  216.17    4.25
   5   1  -5 7346.01  111.65
  -5   1   5 7267.72  108.47
   5  -1  -5 7179.28  108.10
  -5  -1   5 7347.51  110.43
   5   1  -4 1021.88   14.75
  -5   1   4 1030.76   15.30
  -5  -1   4 1012.26   14.62
   5  -1  -4 1028.53   14.39
   5   1  -3  895.13   14.01
  -5   1   3  917.14   12.91
   5  -1  -3  910.88   12.81
  -5  -1   3  902.39   13.03
   5   1  -2  924.42   13.27
  -5   1   2  941.21   13.25
   5  -1  -2  924.46   13.07
  -5  -1   2  927.77   13.32
   5   1  -1 1090.50   15.54
  -5   1   1 1084.51   15.26
   5  -1  -1 1081.24   15.28
  -5  -1   1 1098.26   15.61
   5   1   0 2258.46   33.03
  -5   1   0 2243.85   31.65
   5  -1   0 2228.95   31.50
  -5  -1   0 2252.34   31.85
   5   1   1 1444.01   20.61
  -5   1  -1 1450.16   20.55
   5  -1   1 1457.41   20.76
  -5  -1  -1 1480.86   21.03
   5   1   2 2981.56   44.04
  -5   1  -2 3092.33   44.38
   5  -1   2 3016.77   44.66
  -5  -1  -2 3026.18   43.46
   5   1   3    7.18    1.51
  -5   1  -3    0.04    2.68
   5  -1   3    0.30    1.56
  -5  -1  -3    1.60    2.54
   5   1   4  110.62    2.96
  -5   1  -4  109.39    3.07
   5  -1   4  110.45    3.12
  -5  -1  -4  100.15    4.07
   5   1   5   16.93    3.28
  -5   1  -5   18.11    3.47
   5  -1   5   21.95    3.59
  -5  -1  -5   19.93    3.11
   5   1   6  105.45    3.22
   5   1   6   98.95    3.45
  -5   1  -6  103.71    3.42
   5  -1   6  110.09    3.48
  -5  -1  -6  106.31    3.10
   5   1   7   -0.56    1.96
  -5   1  -7    0.89    1.96
   5   1   7   -0.02    1.80
   5  -1   7    0.70    2.00
  -5  -1  -7    0.08    1.64
   5   1   8  916.56   16.31
   5   1   8  889.55   14.51
  -5   1  -8  911.66   14.76
   5  -1   8  918.02   16.95
  -5  -1  -8  924.39   16.12
   5   1   9 2668.08   40.86
  -5   1  -9 2695.61   43.41
   5   1   9 2667.19   40.55
   5  -1   9 2632.65   40.52
  -5  -1  -9 2651.46   40.32
   5   1  10 1697.34   26.53
   5   1  10 1715.95   26.98
  -5   1 -10 1759.79   29.90
   5  -1  10 1710.22   27.02
  -5  -1 -10 1742.66   26.90
   5  -1  10 1690.46   26.22
   5   1  11  216.50    5.45
   5   1  11  224.26    5.79
  -5   1 -11  223.70    8.34
   5  -1  11  224.65    6.00
  -5  -1 -11  210.61    7.45
   5  -1  11  216.66    7.06
   5   1  12   19.18    2.78
   5   1  12   17.70    2.92
  -5   1 -12   14.19    5.58
   5  -1  12   13.97    3.25
   5  -1  12   20.44    2.50
  -5  -1 -12   15.87    2.71
   5   1  13    9.25    2.75
   5   1  13    7.31    2.71
  -5   1 -13    6.59    3.16
   5  -1  13   10.14    2.39
  -5  -1 -13    8.37    2.62
   5  -1  13    7.71    5.47
   5   1  14    6.24    2.83
   5   1  14    4.73    2.68
  -5   1 -14    6.75    3.27
   5  -1  14    6.53    3.33
  -5  -1 -14    2.52    2.71
   5  -1  14    5.32    2.34
  -5   1 -15   -0.11    3.01
   5   1  15    0.81    2.50
   5   1  15   -1.68    2.50
   5  -1  15    1.58    3.59
  -5  -1 -15   -1.04    2.47
   5  -1  15    0.75    3.00
  -5   2  18   33.10    3.77
  -5   2  18   35.44    3.54
   5  -2 -18   31.10    2.74
  -5  -2  18   31.72    3.95
  -5  -2  18   27.23    3.83
  -5   2  17   43.37    3.71
  -5   2  17   34.63    3.43
   5  -2 -17   42.11    2.82
  -5  -2  17   43.51    3.71
  -5  -2  17   43.53    3.92
  -5   2  16  155.57    4.90
  -5   2  16  157.84    3.59
   5  -2 -16  149.53    5.76
  -5  -2  16  152.09    4.97
  -5  -2  16  142.58    5.16
  -5   2  15   29.74    1.85
  -5   2  15   27.68    3.00
   5  -2 -15   35.21    2.43
  -5  -2  15   32.61    3.17
  -5  -2  15   32.08    3.38
  -5   2  14    3.49    2.27
  -5   2  14    4.02    1.41
   5  -2 -14    3.91    3.32
  -5  -2  14    4.45    2.66
  -5  -2  14    5.40    2.54
  -5   2  13    2.85    2.24
  -5   2  13    2.97    2.13
   5  -2 -13    2.28    1.90
  -5  -2  13    3.68    2.55
  -5   2  12 1780.49   25.46
  -5   2  12 1825.03   27.05
   5  -2 -12 1800.96   28.56
  -5  -2  12 1798.99   29.92
  -5   2  11   12.96    2.31
  -5  -2  11   14.70    2.67
   5  -2 -11   12.58    2.10
  -5   2  10  199.58    4.45
  -5  -2  10  199.07    4.94
   5  -2 -10  185.34    4.26
   5   2  -9  250.32    3.56
   5   2  -9  249.12    5.33
  -5   2   9  247.57    4.07
   5  -2  -9  245.82    6.12
  -5  -2   9  249.25    5.33
   5  -2  -9  254.95    4.92
   5   2  -8   28.37    2.30
  -5   2   8   24.40    1.25
   5  -2  -8   27.10    1.94
  -5  -2   8   31.17    2.31
   5  -2  -8   25.51    1.95
   5   2  -7   78.44    2.81
  -5   2   7   79.03    2.57
  -5  -2   7   81.88    2.87
   5  -2  -7   76.43    1.81
   5   2  -6   84.29    2.78
  -5   2   6   87.60    2.61
  -5  -2   6   86.61    2.82
   5  -2  -6   85.11    2.55
   5   2  -5  489.33    7.92
  -5   2   5  503.16    7.17
   5  -2  -5  492.38    7.72
  -5  -2   5  499.86    9.36
   5   2  -4  342.66    5.88
  -5   2   4  354.11    6.03
  -5  -2   4  348.58    5.97
   5  -2  -4  346.92    5.22
   5   2  -3 3241.43   46.82
  -5   2   3 3315.37   46.81
  -5  -2   3 3281.07   47.27
   5  -2  -3 3294.49   46.58
   5   2  -2   34.26    1.96
  -5   2   2   35.62    1.52
   5  -2  -2   34.88    1.55
  -5  -2   2   36.65    2.01
   5   2  -1 4504.57   65.80
  -5   2   1 4426.42   64.13
  -5  -2   1 4589.80   68.19
   5  -2  -1 4463.42   65.61
   5   2   0    5.04    1.46
  -5   2   0    8.14    1.30
  -5  -2   0    7.01    1.49
   5  -2   0    3.98    2.36
   5   2   1    1.75    1.41
  -5   2  -1    1.55    2.26
  -5  -2  -1    1.54    2.43
   5  -2   1    2.60    1.38
   5   2   2 1959.95   28.15
  -5   2  -2 1994.37   28.60
  -5  -2  -2 1988.76   28.46
   5  -2   2 1954.40   29.30
   5   2   3  155.76    4.63
  -5   2  -3  161.27    4.91
   5  -2   3  162.34    3.69
  -5  -2  -3  151.36    3.37
   5   2   4 1896.42   27.93
   5   2   4 1901.14   27.53
  -5   2  -4 1926.23   28.11
   5  -2   4 1846.20   28.49
  -5  -2  -4 1802.64   27.45
   5   2   5  670.82   10.60
   5   2   5  677.40   11.15
  -5   2  -5  692.77   11.11
   5  -2   5  683.85   11.06
  -5  -2  -5  692.29   10.71
   5   2   6   43.63    2.44
   5   2   6   46.50    3.02
  -5   2  -6   49.77    2.89
  -5  -2  -6   47.92    2.29
   5  -2   6   48.41    4.66
   5   2   7  746.75   11.97
   5   2   7  744.96   14.61
  -5   2  -7  752.84   12.51
  -5  -2  -7  665.08   12.31
   5  -2   7  752.56   12.48
   5   2   8  824.11   14.96
   5   2   8  810.05   13.69
  -5   2  -8  824.71   13.89
  -5  -2  -8  837.16   13.27
   5  -2   8  829.16   13.99
   5   2   9  855.95   13.93
   5   2   9  849.63   14.47
  -5   2  -9  869.45   14.80
   5  -2   9  854.65   14.70
  -5  -2  -9  861.31   13.85
   5   2  10  243.36    7.05
   5   2  10  230.97    6.00
  -5   2 -10  235.29    6.16
   5  -2  10  229.61    6.10
  -5  -2 -10  232.95    6.81
   5   2  11   31.01    2.70
   5   2  11   37.91    5.62
  -5   2 -11   32.39    6.11
   5  -2  11   35.43    3.56
  -5  -2 -11   32.96    2.64
   5  -2  11   32.48    2.46
   5   2  12   37.43    2.84
   5   2  12   32.07    5.77
  -5   2 -12   40.78    6.33
   5  -2  12   39.52    3.77
   5  -2  12   33.29    2.59
  -5  -2 -12   38.33    2.79
   5   2  13   83.08    4.26
   5   2  13   73.64    3.51
  -5   2 -13   82.18    4.64
   5  -2  13   83.93    7.43
   5  -2  13   84.78    3.21
   5   2  14   22.99    2.84
   5   2  14   17.65    3.54
  -5   2 -14   27.02    3.96
   5  -2  14   19.69    6.71
   5  -2  14   18.84    2.46
  -5  -2 -14   21.81    2.79
   5   2  15    5.73    3.28
   5   2  15    7.27    2.74
   5  -2  15    9.60    3.86
   5  -2  15    5.24    3.84
  -5  -2 -15    5.65    2.63
   5  -3 -18   43.87    3.46
  -5  -3  18   51.19    4.46
  -5  -3  18   45.83    4.65
   5  -3 -17   11.53    2.77
  -5  -3  17   14.98    3.61
  -5  -3  17   18.50    3.74
  -5   3  16   23.66    2.37
  -5   3  16   23.88    1.53
   5  -3 -16   27.11    2.91
  -5  -3  16   19.62    3.66
  -5  -3  16   24.23    3.84
  -5   3  15   17.80    2.18
  -5   3  15   15.80    1.29
  -5  -3  15   18.89    3.53
  -5  -3  15   15.35    3.43
   5  -3 -15   11.98    4.44
  -5   3  14   30.53    2.10
  -5   3  14   32.49    1.47
   5  -3 -14   31.91    2.89
  -5  -3  14   34.89    3.59
  -5  -3  14   33.55    3.46
  -5   3  13   36.41    1.43
  -5   3  13   36.15    1.37
   5  -3 -13   33.42    2.82
  -5  -3  13   39.72    3.53
  -5   3  12 1261.40   18.10
  -5   3  12 1246.25   17.18
   5  -3 -12 1251.69   21.30
  -5  -3  12 1258.03   22.71
  -5   3  11 3907.43   56.58
  -5   3  11 4128.95   59.61
   5  -3 -11 3963.87   60.42
  -5  -3  11 4003.30   61.61
  -5   3  10   30.93    1.82
  -5  -3  10   28.59    3.17
   5  -3 -10   30.26    2.69
  -5   3   9 1432.87   19.88
  -5  -3   9 1374.43   21.32
   5  -3  -9 1392.91   21.12
   5   3  -8  161.81    4.35
   5   3  -8  161.03    2.23
  -5   3   8  157.30    2.56
   5  -3  -8  162.61    3.10
  -5  -3   8  159.71    6.15
   5  -3  -8  154.80    4.04
   5   3  -7  106.26    5.14
   5   3  -7  101.88    1.63
  -5   3   7  107.15    2.47
  -5   3   7  104.75    2.44
   5  -3  -7  106.67    4.90
   5  -3  -7  105.28    2.40
  -5  -3   7  103.56    3.47
   5   3  -6  117.51    2.47
   5   3  -6  111.07    3.41
  -5   3   6  117.50    2.08
  -5  -3   6  120.46    5.21
   5  -3  -6  114.38    2.61
   5   3  -5  401.68    5.69
   5   3  -5  390.35    6.88
  -5   3   5  406.26    5.73
   5  -3  -5  402.18    5.69
  -5  -3   5  393.52    6.94
   5   3  -4 2493.63   36.32
   5   3  -4 2548.39   36.28
  -5   3   4 2566.48   35.53
   5  -3  -4 2514.99   35.52
  -5  -3   4 2506.94   36.63
   5   3  -3  639.36   10.04
   5   3  -3  634.20    9.91
  -5   3   3  648.24    9.09
  -5  -3   3  624.76    9.85
   5  -3  -3  633.90    8.99
   5   3  -2  389.21    6.12
   5   3  -2  389.88    6.61
  -5   3   2  386.68    6.54
  -5  -3   2  395.20    6.66
   5  -3  -2  395.17    6.02
   5   3  -1    3.28    1.39
   5   3  -1    4.68    1.61
  -5   3   1    5.36    1.17
  -5  -3   1    7.58    1.60
   5  -3  -1    3.86    2.04
   5   3   0  405.00    7.90
   5   3   0  395.23    6.56
  -5   3   0  408.59    6.49
  -5  -3   0  420.98    6.95
   5  -3   0  397.51    7.37
   5   3   1 1112.67   16.50
   5   3   1 1122.28   16.46
  -5   3  -1 1149.01   16.67
  -5  -3  -1 1141.10   17.83
   5  -3   1 1142.81   16.63
   5   3   2   12.12    1.68
   5   3   2   10.46    2.01
  -5   3  -2   14.29    1.73
  -5  -3  -2   14.36    1.63
   5  -3   2   11.99    1.78
   5   3   3  479.82    9.96
   5   3   3  495.75    9.20
  -5   3  -3  491.96    8.16
  -5  -3  -3  493.44    9.04
   5  -3   3  497.21    8.30
   5   3   4    6.85    2.33
   5   3   4    8.46    1.67
  -5   3  -4    7.72    2.02
  -5  -3  -4    6.91    1.60
   5  -3   4    8.37    2.00
   5   3   5  757.07   12.99
   5   3   5  753.28   12.51
  -5   3  -5  768.45   12.49
   5  -3   5  770.61   12.48
  -5  -3  -5  767.74   11.85
   5   3   6   31.60    3.13
   5   3   6   26.87    3.57
  -5   3  -6   35.90    2.91
  -5  -3  -6   28.06    3.28
   5  -3   6   29.03    4.78
   5   3   7  877.21   14.80
   5   3   7  877.67   15.06
  -5   3  -7  905.13   14.93
   5  -3   7  905.64   15.04
   5   3   8 1551.36   23.43
   5   3   8 1553.46   27.12
  -5   3  -8 1562.30   27.01
  -5  -3  -8 1571.31   25.09
   5  -3   8 1581.05   25.09
   5   3   9   54.59    2.66
   5   3   9   53.59    3.71
  -5   3  -9   55.65    6.05
   5  -3   9   64.57    3.78
  -5  -3  -9   52.13    2.52
   5   3  10  545.41   10.61
   5   3  10  564.44   11.23
  -5   3 -10  551.18   10.84
   5  -3  10  563.72   10.92
  -5  -3 -10  550.72    9.38
   5   3  11   27.16    2.41
   5   3  11   32.53    5.87
  -5   3 -11   31.12    3.74
  -5  -3 -11   22.90    3.70
   5  -3  11   22.20    3.76
   5   3  12   -0.03    1.80
   5   3  12    1.45    2.77
  -5   3 -12    0.01    5.16
   5  -3  12    0.64    1.64
  -5  -3 -12   -0.70    1.72
   5  -3  12   -0.76    5.04
   5   3  13   85.76    3.40
   5   3  13   94.52    4.79
   5  -3  13   85.05    5.11
   5  -3  13   87.87    4.74
  -5  -3 -13   92.73    5.05
   5   3  14  180.98    9.19
   5   3  14  174.63    4.80
   5  -3  14  177.96    4.49
   5  -3  14  180.69    6.59
  -5  -3 -14  180.15    4.76
   5  -4 -17  183.01    5.79
  -5  -4  17  180.82    6.66
  -5  -4  17  180.36    6.86
   5  -4 -16   96.68    6.79
  -5  -4  16   92.71    5.13
  -5  -4  16   91.17    5.31
   5  -4 -15  236.67    8.63
  -5  -4  15  236.48    9.86
  -5  -4  15  241.43    7.05
   5  -4 -14   21.90    3.08
  -5  -4  14   29.93    6.02
  -5  -4  14   18.51    3.83
  -5   4  13   10.58    0.70
  -5   4  13   13.13    0.83
   5  -4 -13   13.48    2.89
  -5  -4  13   25.53    5.88
  -5   4  12  240.86    3.34
  -5  -4  12  261.89    9.25
   5  -4 -12  262.52    6.16
  -5   4  11   31.68    0.81
  -5  -4  11   30.83    3.54
   5  -4 -11   33.84    3.20
  -5   4  10  196.66    2.58
  -5  -4  10  217.22    5.78
   5  -4 -10  219.10    7.61
  -5   4   9  107.90    1.63
  -5  -4   9  116.43    4.30
   5  -4  -9  111.64    4.06
  -5   4   8  716.05    9.24
  -5  -4   8  774.58   15.10
   5  -4  -8  785.95   13.02
   5   4  -7   58.83    3.24
   5   4  -7   57.70    1.45
  -5   4   7   61.32    1.41
   5  -4  -7   57.90    1.39
  -5  -4   7   59.04    3.21
   5  -4  -7   58.58    3.20
   5   4  -6   36.50    4.55
   5   4  -6   43.27    1.70
  -5   4   6   44.48    1.41
   5  -4  -6   42.28    2.83
  -5  -4   6   44.56    2.88
   5  -4  -6   42.79    1.43
   5   4  -5    3.09    1.47
   5   4  -5    1.37    1.92
  -5   4   5    1.75    1.05
   5  -4  -5    1.65    1.15
  -5  -4   5    0.44    3.44
   5   4  -4  401.93    6.82
   5   4  -4  399.79    7.13
  -5   4   4  398.85    6.19
  -5  -4   4  391.38    7.11
   5  -4  -4  400.59    5.73
   5   4  -3  403.10    6.31
   5   4  -3  397.87    8.57
  -5   4   3  397.23    5.88
  -5  -4   3  395.42    7.04
   5  -4  -3  395.55    5.86
   5   4  -2  661.76   11.10
   5   4  -2  664.22   10.59
  -5   4   2  678.53    9.76
  -5  -4   2  668.77   10.66
   5  -4  -2  671.17   10.41
   5   4  -1  540.77    8.60
   5   4  -1  550.08   10.34
  -5   4   1  563.53    9.37
  -5  -4   1  540.30    8.85
   5  -4  -1  555.42    8.30
   5   4   0  308.79    5.70
   5   4   0  312.02    5.70
  -5   4   0  311.93    5.40
   5  -4   0  309.72    5.32
  -5  -4   0  316.60    5.71
   5   4   1  204.90    4.54
   5   4   1  200.69    5.53
  -5   4  -1  203.96    4.14
  -5  -4  -1  209.22    5.48
   5  -4   1  205.10    4.14
   5   4   2  118.76    3.09
   5   4   2  121.84    5.32
  -5   4  -2  127.50    4.67
  -5  -4  -2  116.75    3.05
   5  -4   2  117.62    3.22
   5   4   3    0.13    2.57
   5   4   3    3.20    2.12
  -5   4  -3    2.19    1.79
  -5  -4  -3    1.43    2.50
   5  -4   3    1.72    1.78
   5   4   4  953.86   15.36
   5   4   4  954.10   14.43
  -5   4  -4  969.54   15.26
  -5  -4  -4  955.50   14.33
   5  -4   4  832.90   15.32
   5   4   5  130.96    3.31
   5   4   5  118.83    4.42
  -5   4  -5  128.71    6.20
  -5  -4  -5  128.51    3.20
   5  -4   5  130.80    4.15
   5   4   6   41.69    3.40
   5   4   6   38.90    3.45
  -5   4  -6   39.58    3.11
   5  -4   6   42.50    3.13
  -5  -4  -6   31.29    3.20
   5   4   7   76.09    4.08
   5   4   7   80.75    3.91
  -5   4  -7   74.14    3.82
   5  -4   7   76.42    3.77
  -5  -4  -7   79.78    2.55
   5   4   8   50.11    3.60
   5   4   8   47.87    6.11
  -5   4  -8   45.23    5.89
  -5  -4  -8   49.89    2.20
   5  -4   8   48.35    5.83
   5   4   9  165.30    3.98
   5   4   9  167.79    5.57
  -5   4  -9  179.60    5.60
  -5  -4  -9  171.73    3.83
   5  -4   9  166.70    7.83
   5   4  10  100.70    4.52
   5   4  10  111.69    7.57
  -5   4 -10  105.45    7.51
  -5  -4 -10  105.52    4.27
   5  -4  10  102.79    4.77
   5   4  11   41.21    4.07
   5   4  11   38.97    2.38
  -5   4 -11   45.05    4.10
   5  -4  11   34.79    4.12
  -5  -4 -11   43.49    3.53
   5   4  12   93.09    4.73
   5   4  12   96.60    5.02
   5  -4  12   95.28    5.15
  -5  -4 -12   93.62    3.08
   5   4  13  118.87    3.70
   5   4  13  122.34    5.61
   5  -4  13  119.17    5.84
   5  -4  13  117.91    4.82
  -5  -4 -13  110.77    5.03
   5  -5 -16  365.43   11.98
  -5  -5  16  370.97   13.46
  -5  -5  16  362.18    9.41
   5  -5 -15  496.12   13.29
  -5  -5  15  504.65   14.50
  -5  -5  15  479.30   10.87
   5  -5 -14   28.87    6.30
  -5  -5  14   26.94    4.38
  -5  -5  14   32.95    4.23
   5  -5 -13  163.37    8.23
  -5  -5  13  160.93    6.04
  -5  -5  13  157.14    5.77
   5  -5 -12    3.61    5.77
  -5  -5  12   19.14    3.62
   5  -5 -11  205.74    8.67
  -5  -5  11  214.39    6.29
   5  -5 -10   11.94    5.38
  -5  -5  10    8.28    3.21
   5  -5  -9    1.16    4.90
  -5  -5   9    3.95    2.80
   5  -5  -8 1466.39   25.77
  -5  -5   8 1470.05   23.45
   5  -5  -7    6.83    2.75
  -5  -5   7    9.87    4.56
   5   5  -6   66.97    1.57
   5   5  -6   69.76    3.40
   5  -5  -6   65.81    1.25
   5  -5  -6   70.75    3.59
  -5  -5   6   69.03    5.43
   5   5  -5  172.78    4.55
   5   5  -5  171.62    3.87
  -5   5   5  161.94    2.79
   5  -5  -5  170.18    4.83
  -5  -5   5  169.76    6.60
   5  -5  -5  167.15    2.94
   5   5  -4  340.55    6.69
   5   5  -4  337.25    5.45
  -5   5   4  324.99    5.19
   5  -5  -4  339.34    4.92
  -5  -5   4  342.76    6.75
   5  -5  -4  328.38    6.83
   5   5  -3   61.40    2.14
   5   5  -3   63.09    2.83
  -5   5   3   58.50    1.60
  -5  -5   3   56.79    2.84
   5  -5  -3   58.02    1.63
   5   5  -2  177.67    5.03
   5   5  -2  181.37    5.80
  -5   5   2  180.14    3.31
  -5  -5   2  179.77    4.33
   5  -5  -2  185.61    4.24
   5   5  -1   12.16    1.85
   5   5  -1   12.91    3.32
  -5   5   1   12.31    1.36
  -5  -5   1   13.57    1.99
   5  -5  -1   10.45    1.38
   5   5   0  362.61    6.51
   5   5   0  367.09    8.27
  -5   5   0  368.62    6.19
   5  -5   0  360.43    7.23
  -5  -5   0  368.20    6.58
   5   5   1  272.85    7.33
   5   5   1  262.78    5.14
  -5   5  -1  269.96    5.09
   5  -5   1  269.30    6.38
  -5  -5  -1  268.48    5.16
   5   5   2  371.54    7.76
   5   5   2  365.18    8.98
  -5   5  -2  373.90    8.08
  -5  -5  -2  370.89    6.48
   5  -5   2  374.86    8.08
   5   5   3  109.38    5.94
   5   5   3  111.53    4.24
  -5   5  -3  109.46    3.46
  -5  -5  -3  107.57    4.14
   5  -5   3  113.41    3.43
   5   5   4  252.63    4.90
   5   5   4  258.78    8.43
  -5   5  -4  263.31    7.59
  -5  -5  -4  262.21    4.87
   5  -5   4  262.96    5.68
   5   5   5  313.66    7.22
   5   5   5  307.73    5.63
  -5   5  -5  319.24    6.92
  -5  -5  -5  316.90    6.77
   5  -5   5  318.07    6.77
   5   5   6  615.13    9.76
  -5   5  -6  636.63   11.48
   5   5   6  607.93   11.54
   5  -5   6  531.43   12.42
  -5  -5  -6  626.63    9.76
   5   5   7   54.47    2.25
   5   5   7   54.59    4.08
  -5   5  -7   53.50    3.67
  -5  -5  -7   52.35    3.25
   5  -5   7   59.13    5.92
   5   5   8    4.43    5.70
   5   5   8    6.69    1.57
  -5   5  -8    5.96    3.01
   5  -5   8    5.21    2.99
  -5  -5  -8    5.13    2.47
   5   5   9  101.85    2.89
   5   5   9  110.03    5.05
   5  -5   9  104.52    4.69
  -5  -5  -9  103.80    2.81
   5   5  10    7.92    3.69
   5   5  10    5.23    2.82
   5  -5  10    8.99    5.79
  -5  -5 -10    8.50    1.54
   5   5  11   40.18    4.50
   5   5  11   44.15    2.27
   5  -5  11   34.65    7.22
  -5  -5 -11   45.41    2.13
   5   5  12   10.21    4.02
   5   5  12   12.76    3.08
   5  -5  12   11.67    3.99
  -5  -5 -12    5.67    2.93
   5  -6 -14   17.03    4.05
  -5  -6  14   20.47    4.44
  -5  -6  14   19.74    4.23
   5  -6 -13   43.50    4.45
  -5  -6  13   44.63    4.55
  -5  -6  13   50.82    7.87
   5  -6 -12   -0.75    3.39
  -5  -6  12    4.49    3.30
  -5  -6  12    0.34    5.92
   5  -6 -11  268.23    7.50
  -5  -6  11  283.70    7.68
   5  -6 -10  222.85    9.82
  -5  -6  10  221.07    6.59
   5  -6  -9   37.69    6.77
  -5  -6   9   31.68    3.95
   5  -6  -8    4.38    5.50
  -5  -6   8    1.09    4.99
   5  -6  -7  136.90    5.04
  -5  -6   7  128.47    4.71
   5  -6  -6  122.22    4.65
  -5  -6   6  130.43    4.41
   5   6  -5   16.05    2.12
   5  -6  -5   11.77    2.91
   5  -6  -5   13.16    0.83
   5  -6  -5   11.15    0.84
  -5  -6   5   13.55    2.51
   5   6  -4   55.04    2.04
   5   6  -4   58.84    3.06
   5  -6  -4   55.81    1.87
   5  -6  -4   56.19    3.55
  -5  -6   4   57.63    3.05
   5   6  -3  180.41    5.01
   5   6  -3  174.51    4.43
   5  -6  -3  178.43    3.06
   5  -6  -3  181.15    5.06
  -5  -6   3  178.55    6.23
   5   6  -2   11.05    2.04
   5   6  -2    8.28    1.77
   5  -6  -2   11.49    1.18
   5  -6  -2    1.33    4.45
  -5  -6   2   10.95    2.09
   5   6  -1  110.52    3.34
   5   6  -1  109.14    3.27
   5  -6  -1  108.06    2.61
   5  -6  -1  113.10    4.02
  -5  -6   1  108.18    3.27
   5   6   0   11.90    3.60
   5   6   0   10.60    1.87
   5  -6   0   13.38    2.58
  -5  -6   0   10.41    1.86
   5   6   1   19.80    1.95
   5   6   1   19.65    2.47
   5  -6   1   21.86    1.89
  -5  -6  -1   19.29    1.92
   5   6   2   15.43    2.58
   5   6   2   12.42    1.73
   5  -6   2    9.22    3.32
  -5  -6  -2   10.39    1.71
   5   6   3   -0.12    1.44
   5   6   3    0.50    2.44
   5  -6   3    2.92    1.89
  -5  -6  -3    1.25    2.42
   5   6   4  903.89   15.77
   5   6   4  881.49   13.51
   5  -6   4  883.09   14.76
  -5  -6  -4  891.64   13.52
   5   6   5   21.87    2.92
   5   6   5   14.18    3.45
   5  -6   5   17.06    2.87
  -5  -6  -5   14.62    2.74
   5   6   6  598.23   11.90
   5   6   6  609.59   10.70
   5  -6   6  541.27   12.79
  -5  -6  -6  617.12    9.59
   5   6   7  138.78    4.39
   5   6   7  135.59    5.41
   5  -6   7  134.60    7.36
  -5  -6  -7  105.49    3.81
   5   6   8   19.57    1.74
   5   6   8   19.57    6.77
   5  -6   8   29.54    5.93
  -5  -6  -8   22.37    1.62
   5   6   9  265.07    7.70
   5   6   9  264.75    4.97
   5  -6   9  266.46   10.26
  -5  -6  -9  272.26    5.75
   5   6  10    1.44    3.71
   5  -6  10    2.45    5.82
   5  -7 -12   17.53    4.61
  -5  -7  12   17.34    7.46
  -5  -7  12   18.26    4.18
   5  -7 -11  590.41   12.82
  -5  -7  11  579.63   12.26
  -5  -7  11  548.21   15.08
   5  -7 -10  297.65   12.25
  -5  -7  10  303.77    7.99
  -5  -7  10  285.41    7.98
   5  -7  -9  541.26   11.86
  -5  -7   9  547.96   14.73
   5  -7  -8  214.51    6.85
  -5  -7   8  199.82    6.31
   5  -7  -7  651.75   13.04
  -5  -7   7  673.79   12.62
   5  -7  -6   39.98    6.76
  -5  -7   6   32.65    3.42
   5  -7  -5  322.57   10.57
  -5  -7   5  298.82    6.84
   5   7  -4  126.02    3.14
   5  -7  -4  120.39    2.45
   5  -7  -4  118.46    2.46
   5  -7  -4  130.10    4.85
  -5  -7   4  123.49    4.16
   5   7  -3   73.30    4.01
   5  -7  -3   74.46    2.53
   5  -7  -3   75.39    4.08
   5  -7  -3   72.34    2.39
  -5  -7   3   75.91    3.35
   5   7  -2    4.39    3.16
   5  -7  -2    4.66    1.90
   5  -7  -2    4.84    4.77
  -5  -7   2    4.59    3.58
   5   7  -1    0.96    1.83
   5   7  -1    0.91    1.88
   5  -7  -1    1.65    2.52
   5  -7  -1    0.76    2.04
  -5  -7   1    1.37    1.81
   5   7   0    2.43    2.16
   5   7   0    2.19    1.76
   5  -7   0    2.02    1.42
   5  -7   0    0.38    4.26
  -5  -7   0    2.43    1.74
   5   7   1   71.96    3.51
   5   7   1   70.19    4.01
   5  -7   1   69.73    4.00
   5  -7   1   70.08    3.56
  -5  -7  -1   70.78    2.66
   5   7   2   20.92    1.97
   5   7   2   23.47    5.08
   5  -7   2   28.19    3.77
   5  -7   2   24.15    4.65
  -5  -7  -2   25.87    3.10
   5   7   3   24.56    1.96
   5   7   3   23.42    3.41
   5  -7   3   23.29    2.61
   5  -7   3   28.93    2.81
  -5  -7  -3   36.09    3.13
   5   7   4 1046.72   17.13
   5   7   4 1078.08   18.75
   5  -7   4  991.81   19.01
  -5  -7  -4 1050.36   15.79
   5   7   5  405.77    8.01
   5   7   5  439.15    9.96
   5  -7   5  430.51    8.80
  -5  -7  -5  413.00    6.81
   5   7   6   52.80    4.54
   5   7   6   49.68    2.12
   5  -7   6   49.87    3.79
  -5  -7  -6   50.19    3.05
   5   7   7 1159.83   21.09
   5  -7   7 1175.24   20.48
   5   7   8  217.52   10.82
   5  -7   8  224.63    9.43
   5  -8  -9 1351.20   24.77
  -5  -8   9 1351.92   27.46
  -5  -8   9 1350.59   27.09
   5  -8  -8    0.45    3.82
  -5  -8   8   -0.13    2.96
  -5  -8   8    0.21    3.08
   5  -8  -7    2.32    6.54
  -5  -8   7    1.54    3.04
   5  -8  -6  169.59    6.42
  -5  -8   6  163.55    5.39
   5  -8  -5  230.98    7.10
  -5  -8   5  226.05    8.35
   5  -8  -4   39.46    6.83
  -5  -8   4   34.97    3.12
   5  -8  -3   24.70    3.70
  -5  -8   3   24.97    2.70
   5   8  -2  195.22    4.78
   5  -8  -2  196.83    8.76
  -5  -8   2  200.92    6.82
   5   8  -1  109.04    5.80
   5  -8  -1  108.31    2.83
   5  -8  -1  123.12    2.97
  -5  -8   1  118.07    3.74
   5   8   0   51.44    5.25
   5  -8   0   49.50    2.29
   5  -8   0   45.97    3.38
  -5  -8   0   49.08    2.62
   5   8   1   25.17    3.12
   5  -8   1   21.46    3.40
   5  -8   1   20.76    2.20
  -5  -8  -1   22.68    2.07
   5   8   2   -1.16    2.68
   5  -8   2    1.78    3.21
   5  -8   2    0.21    1.95
  -5  -8  -2    1.35    1.51
   5   8   3   53.25    6.83
   5  -8   3   58.05    4.98
  -5  -8  -3   53.31    3.60
   5   8   4  513.04   11.07
   5  -8   4  512.29    9.93
   5   8   5  473.33   10.88
   5  -8   5  477.30    9.80
  -6   0  18  285.83    6.47
  -6   0  18  273.00    6.54
   6   0 -17    0.64    2.08
  -6   0  17    2.32    3.53
  -6   0  17   -0.63    2.16
   6   0 -16  123.07    3.88
  -6   0  16  117.56    4.03
  -6   0  16  114.61    3.84
   6   0 -15    2.10    2.04
  -6   0  15    0.82    3.48
  -6   0  15    0.61    1.93
   6   0 -14  179.64    3.49
  -6   0  14  173.80    6.21
   6   0 -13    0.98    1.11
  -6   0  13   -0.59    1.84
   6   0 -12  459.36    7.91
  -6   0  12  462.10    9.73
   6   0 -11   -0.10    1.08
  -6   0  11   -1.53    1.77
   6   0 -10  204.49    4.38
   6   0 -10  203.74    4.58
  -6   0  10  204.95    4.44
   6   0  -9    0.94    1.48
  -6   0   9    0.06    1.53
   6   0  -8   51.72    2.23
  -6   0   8   50.25    2.26
   6   0  -7   -0.62    2.37
  -6   0   7   -0.38    2.41
   6   0  -6    1.01    1.45
  -6   0   6    7.72    1.49
   6   0  -5    1.07    1.31
  -6   0   5   -0.14    1.33
   6   0  -4 1964.30   28.03
  -6   0   4 1974.91   28.15
   6   0  -3    0.68    1.27
  -6   0   3   -0.55    1.25
   6   0  -2   28.15    1.82
  -6   0   2   23.54    1.78
   6   0  -1    0.60    2.41
  -6   0   1    0.36    1.33
   6   0   0 2145.96   30.86
  -6   0   0 2162.79   31.04
   6   0   1    2.64    1.64
  -6   0  -1    1.74    1.54
   6   0   2  399.51    8.20
  -6   0  -2  396.66    6.74
   6   0   3   -0.03    1.84
  -6   0  -3   19.83    3.18
   6   0   4 1719.93   25.59
  -6   0  -4 1799.33   26.51
   6   0   5    0.06    3.44
  -6   0  -5    0.86    1.85
   6   0   6 3796.60   57.50
  -6   0  -6 3869.79   58.18
   6   0   7    1.24    2.07
  -6   0  -7   -1.06    1.94
   6   0   8   85.91    3.88
  -6   0  -8   84.13    3.72
   6   0   9    2.42    2.41
   6   0   9    1.43    4.48
  -6   0  -9   -0.71    2.47
   6   0  10 1851.83   31.64
   6   0  10 1854.77   31.53
  -6   0 -10 1624.65   28.70
   6   0  11   -1.43    2.68
   6   0  11   -2.33    4.39
  -6   0 -11    0.44    2.71
   6   0  12 1684.12   27.44
   6   0  12 1702.51   30.00
  -6   0 -12 1750.33   28.32
   6   0  13    0.20    4.96
   6   0  13    0.75    2.54
  -6   0 -13    1.27    2.82
   6   0  14   40.08    6.55
   6   0  14   50.42    3.57
  -6   0 -14   47.95    4.03
  -6   1  18   30.25    4.37
  -6   1  18   27.18    2.63
   6  -1 -18   31.03    2.29
  -6  -1  18   28.79    3.36
  -6  -1  18   29.25    3.49
  -6   1  17    1.24    3.55
  -6   1  17    4.30    3.41
   6  -1 -17    4.04    1.78
  -6  -1  17    5.69    2.58
  -6  -1  17    5.07    2.77
   6   1 -16   18.03    1.74
  -6   1  16   22.66    2.16
  -6   1  16   16.48    3.78
   6  -1 -16   20.00    3.25
  -6  -1  16   18.02    2.83
  -6  -1  16   18.42    2.99
   6   1 -15   40.00    2.00
  -6   1  15   39.43    2.41
  -6   1  15   41.43    2.39
   6  -1 -15   40.42    2.16
  -6  -1  15   36.47    5.21
   6   1 -14  475.34    6.82
  -6   1  14  466.57    8.05
  -6  -1  14  463.08   10.76
   6  -1 -14  471.61    7.85
   6   1 -13  161.05    2.80
  -6   1  13  161.94    3.79
  -6  -1  13  166.01    4.57
   6  -1 -13  157.49    3.64
   6   1 -12  257.01    3.98
  -6   1  12  260.06    6.31
   6  -1 -12  249.02    4.85
  -6  -1  12  256.74    5.79
   6   1 -11 1549.14   21.94
  -6   1  11 1541.61   22.94
  -6  -1  11 1552.93   23.84
   6  -1 -11 1546.47   22.70
  -6   1  10  347.90    6.03
   6   1 -10  341.70    5.69
   6   1 -10  348.75    6.62
   6  -1 -10  341.37    5.96
  -6  -1  10  342.86    8.39
   6  -1 -10  344.53    5.94
   6   1  -9  118.00    4.93
  -6   1   9  112.56    4.06
   6  -1  -9  110.13    3.87
  -6  -1   9  109.88    3.44
   6   1  -8  225.04    4.68
  -6   1   8  229.82    4.30
  -6  -1   8  229.27    6.37
   6  -1  -8  224.63    4.19
   6   1  -7  889.28   13.50
  -6   1   7  900.09   14.12
   6  -1  -7  891.35   13.85
  -6  -1   7  892.72   14.93
   6   1  -6  559.57    8.90
  -6   1   6  556.64    8.50
  -6  -1   6  567.27    9.01
   6  -1  -6  563.46    9.43
   6   1  -5  175.34    3.80
  -6   1   5  175.00    3.42
   6  -1  -5  171.62    3.40
  -6  -1   5  171.34    5.07
   6   1  -4 1550.02   23.58
  -6   1   4 1556.32   22.03
  -6  -1   4 1546.54   22.32
   6  -1  -4 1568.29   22.20
   6   1  -3  638.42   11.03
  -6   1   3  650.72    9.70
  -6  -1   3  650.32    9.97
   6  -1  -3  652.40   10.71
   6   1  -2   13.90    1.77
  -6   1   2   11.71    1.52
  -6  -1   2    8.79    1.73
   6  -1  -2   14.50    1.54
   6   1  -1  282.33    5.14
  -6   1   1  285.56    4.98
  -6  -1   1  289.03    5.20
   6  -1  -1  280.64    4.95
   6   1   0 1192.66   18.68
  -6   1   0 1222.55   17.66
  -6  -1   0 1224.69   19.01
   6  -1   0 1200.07   17.45
   6   1   1 2203.12   31.93
  -6   1  -1 2219.65   32.01
   6  -1   1 2238.92   33.64
  -6  -1  -1 2229.31   33.52
   6   1   2    1.65    1.66
  -6   1  -2    1.80    2.82
  -6  -1  -2    1.79    2.80
   6  -1   2    2.62    1.68
   6   1   3 2157.37   31.60
  -6   1  -3 2173.74   31.76
  -6  -1  -3 2148.12   32.80
   6  -1   3 2182.34   32.09
   6   1   4  634.43   10.28
  -6   1  -4  601.28   11.38
  -6  -1  -4  652.26   10.33
   6  -1   4  640.41   10.45
   6   1   5   78.04    3.09
  -6   1  -5   78.28    3.23
  -6  -1  -5   77.38    2.96
   6  -1   5   83.96    5.22
   6   1   6  526.72    9.30
  -6   1  -6  530.71    9.38
  -6  -1  -6  534.23    9.22
   6  -1   6  518.83    9.41
   6   1   7  811.67   15.42
   6   1   7  810.32   13.63
  -6   1  -7  808.88   13.51
  -6  -1  -7  835.23   13.56
   6  -1   7  817.42   16.02
   6   1   8    4.24    2.52
   6   1   8    6.68    2.80
  -6   1  -8    2.00    4.82
   6  -1   8   14.82    2.87
  -6  -1  -8    6.77    2.40
   6   1   9 2495.22   39.00
   6   1   9 2512.33   40.94
  -6   1  -9 2548.51   42.17
  -6  -1  -9 2562.46   39.55
   6  -1   9 2512.78   39.40
   6   1  10 1398.28   22.68
   6   1  10 1408.44   24.99
  -6   1 -10 1429.81   23.16
   6  -1  10 1395.97   22.90
  -6  -1 -10 1244.62   22.75
   6   1  11   97.67    4.30
   6   1  11   87.34    4.48
  -6   1 -11  107.68    4.72
   6  -1  11   94.69    4.73
  -6  -1 -11   96.89    4.19
   6  -1  11   97.31    3.99
   6   1  12  115.61    4.48
   6   1  12  111.64    4.78
  -6   1 -12  116.33    4.99
   6  -1  12  111.68    5.09
  -6  -1 -12  107.18    4.45
   6  -1  12  113.11    4.18
   6   1  13  160.38    5.42
   6   1  13  159.22    5.21
  -6   1 -13  159.29    8.61
   6  -1  13  156.05    5.67
  -6  -1 -13  152.43    5.21
   6  -1  13  154.17    6.91
   6   1  14   15.85    3.18
   6   1  14    8.33    3.13
  -6   1 -14    7.20    6.25
   6  -1  14    6.83    3.66
  -6  -1 -14    7.68    3.12
   6  -1  14    6.91    4.65
  -6   2  18 1474.42   22.42
  -6   2  18 1324.92   22.05
  -6  -2  18 1360.42   23.64
  -6  -2  18 1366.70   23.24
  -6   2  17   12.30    3.16
  -6   2  17   13.85    3.23
   6  -2 -17   15.74    2.39
  -6  -2  17   11.33    3.55
  -6  -2  17   17.04    5.58
  -6   2  16    2.20    1.59
  -6   2  16    1.98    1.54
   6  -2 -16    0.63    3.37
  -6  -2  16    1.64    4.66
  -6  -2  16    2.90    2.87
  -6   2  15    2.92    2.40
  -6   2  15    3.39    1.52
   6  -2 -15    2.41    1.97
  -6  -2  15    1.11    2.81
  -6   2  14   56.65    3.20
  -6   2  14   54.33    2.21
   6  -2 -14   48.14    4.32
  -6  -2  14   55.92    3.65
   6   2 -13   -0.26    0.32
  -6   2  13    4.67    2.09
  -6  -2  13    2.39    2.27
   6  -2 -13    4.43    1.66
   6   2 -12   50.69    1.23
  -6   2  12   52.91    1.98
  -6  -2  12   52.68    3.31
   6  -2 -12   51.14    4.17
   6   2 -11 1461.78   19.59
  -6   2  11 1453.61   21.83
  -6  -2  11 1434.57   22.47
   6  -2 -11 1432.38   21.64
   6   2 -10 3016.94   41.43
   6   2 -10 3100.25   46.73
  -6   2  10 3004.66   44.41
   6  -2 -10 3089.46   44.37
  -6  -2  10 3058.78   46.29
   6  -2 -10 3036.21   45.17
   6   2  -9  613.05   12.07
  -6   2   9  609.50    9.06
   6  -2  -9  599.88    9.76
  -6  -2   9  605.30   12.24
   6  -2  -9  604.34    9.81
   6   2  -8  236.37    5.13
  -6   2   8  237.23    4.99
   6  -2  -8  234.59    4.92
  -6  -2   8  230.44    5.17
   6   2  -7   75.08    2.99
  -6   2   7   77.46    2.98
  -6  -2   7   80.85    4.77
   6  -2  -7   78.14    2.93
   6   2  -6  812.35   14.03
  -6   2   6  828.87   12.64
  -6  -2   6  826.93   14.31
   6  -2  -6  814.97   12.46
   6   2  -5  142.94    3.60
  -6   2   5  141.80    3.72
  -6  -2   5  140.86    3.62
   6  -2  -5  136.46    2.84
   6   2  -4  145.25    3.62
  -6   2   4  146.65    3.92
   6  -2  -4  147.39    3.01
  -6  -2   4  141.81    5.07
   6   2  -3 3950.25   58.09
  -6   2   3 3994.74   57.78
  -6  -2   3 3919.93   57.66
   6  -2  -3 3971.89   58.53
   6   2  -2 2633.45   38.32
  -6   2   2 2687.17   38.42
  -6  -2   2 2660.19   38.62
   6  -2  -2 2639.50   37.81
   6   2  -1   77.95    2.71
  -6   2   1   79.10    2.35
  -6  -2   1   78.85    2.70
   6  -2  -1   77.17    2.44
   6   2   0  827.10   13.86
  -6   2   0  845.80   13.62
   6  -2   0  830.99   12.49
  -6  -2   0  839.84   12.68
   6   2   1  172.55    3.90
  -6   2  -1  172.45    3.77
  -6  -2  -1  174.52    5.31
   6  -2   1  171.23    5.22
   6   2   2  407.99    8.55
  -6   2  -2  417.92    7.14
  -6  -2  -2  412.00    8.38
   6  -2   2  410.52    7.09
   6   2   3  608.41    9.82
  -6   2  -3  612.86   11.32
  -6  -2  -3  620.64    9.88
   6  -2   3  612.90   10.05
   6   2   4  489.68    8.31
   6   2   4  477.87    8.52
  -6   2  -4  482.23    8.36
  -6  -2  -4  497.14    8.27
   6  -2   4  479.56   10.17
   6   2   5  429.79    7.70
   6   2   5  436.60    8.25
  -6   2  -5  435.35    8.05
   6  -2   5  432.11    8.04
   6   2   6 2162.99   32.76
   6   2   6 2122.96   32.74
  -6   2  -6 2183.12   33.28
  -6  -2  -6 2270.29   35.57
   6  -2   6 2178.25   35.57
   6   2   7   72.19    3.90
   6   2   7   75.93    3.23
  -6   2  -7   76.50    3.77
  -6  -2  -7   79.96    3.22
   6  -2   7   79.65    3.86
   6   2   8   66.13    4.91
   6   2   8   68.16    6.08
  -6   2  -8   65.43    3.85
  -6  -2  -8   70.04    3.10
   6  -2   8   67.24    3.95
   6   2   9   33.18    3.53
   6   2   9   33.44    2.79
  -6   2  -9   27.94    3.54
   6  -2   9   31.67    3.51
  -6  -2  -9   30.29    2.66
   6   2  10  293.57    7.22
   6   2  10  299.97    6.51
  -6   2 -10  300.19    7.50
  -6  -2 -10  301.05    6.52
   6  -2  10  294.91    7.44
   6   2  11 1661.42   28.76
   6   2  11 1640.97   27.05
  -6   2 -11 1671.00   27.67
   6  -2  11 1670.18   27.57
  -6  -2 -11 1653.93   26.47
   6   2  12  273.89    8.63
   6   2  12  264.65    7.07
  -6   2 -12  275.03    7.42
   6  -2  12  270.33    7.46
  -6  -2 -12  265.49    8.47
   6  -2  12  271.94    6.13
   6   2  13    5.24    5.54
   6   2  13    2.86    2.69
  -6   2 -13    3.47    6.13
   6  -2  13    8.23    3.56
  -6  -2 -13    3.10    2.58
   6  -2  13    5.16    2.39
   6   2  14  160.14    8.60
   6   2  14  163.15    5.19
  -6   2 -14  152.72    9.61
   6  -2  14  154.02    6.69
  -6  -2 -14  155.77    5.05
   6  -2  14  161.27    6.31
   6  -3 -17   31.47    5.13
  -6  -3  17   38.84    6.95
  -6  -3  17   31.04    4.09
  -6   3  16   55.83    1.95
  -6   3  16   49.25    2.89
   6  -3 -16   48.17    3.27
  -6  -3  16   52.86    4.18
  -6  -3  16   53.59    7.12
  -6   3  15  497.98    7.63
  -6   3  15  475.29    7.37
   6  -3 -15  487.64    9.19
  -6  -3  15  503.22   10.35
  -6   3  14  598.76    9.59
  -6   3  14  608.63    9.02
   6  -3 -14  603.63   12.65
  -6  -3  14  596.67   11.53
  -6   3  13   -0.24    1.56
  -6   3  13    0.84    1.67
   6  -3 -13    1.92    2.07
  -6  -3  13    0.58    2.71
  -6   3  12  270.35    4.34
  -6  -3  12  270.75    8.99
   6  -3 -12  257.14    5.84
  -6   3  11   22.89    2.01
  -6  -3  11   20.76    3.19
   6  -3 -11   28.02    4.37
  -6   3  10 1009.92   14.04
  -6  -3  10 1005.79   16.46
   6  -3 -10  971.53   15.60
   6   3  -9 1546.24   26.02
   6   3  -9 1569.10   20.75
  -6   3   9 1538.89   22.02
   6  -3  -9 1590.02   22.62
  -6  -3   9 1522.98   23.79
   6  -3  -9 1520.46   25.01
   6   3  -8    2.46    2.34
   6   3  -8    4.92    1.06
  -6   3   8    2.88    1.61
   6  -3  -8    8.67    2.11
   6  -3  -8    2.79    0.90
  -6  -3   8    2.65    2.40
   6   3  -7   56.93    3.03
   6   3  -7   53.67    1.37
  -6   3   7   54.55    1.59
  -6  -3   7   55.59    3.11
   6  -3  -7   54.38    1.57
   6   3  -6  472.10    6.76
   6   3  -6  481.69    8.52
  -6   3   6  489.16    7.10
  -6  -3   6  492.80    8.62
   6  -3  -6  478.67    7.76
   6   3  -5    3.12    1.03
   6   3  -5    3.82    2.03
  -6   3   5    4.22    1.02
  -6  -3   5    9.03    2.06
   6  -3  -5    4.65    1.07
   6   3  -4  245.71    4.19
   6   3  -4  253.16    5.25
  -6   3   4  243.30    4.89
  -6  -3   4  243.64    6.79
   6  -3  -4  246.84    5.10
   6   3  -3  249.29    4.46
   6   3  -3  246.89    6.74
  -6   3   3  251.56    4.33
  -6  -3   3  252.53    5.22
   6  -3  -3  251.58    5.36
   6   3  -2 1584.26   22.74
   6   3  -2 1587.44   23.47
  -6   3   2 1549.54   23.00
  -6  -3   2 1602.81   23.68
   6  -3  -2 1586.83   22.71
   6   3  -1  239.60    4.92
   6   3  -1  240.04    6.03
  -6   3   1  238.86    4.42
   6  -3  -1  243.41    4.54
  -6  -3   1  242.05    4.98
   6   3   0   64.63    2.70
   6   3   0   62.30    2.64
  -6   3   0   58.20    2.33
   6  -3   0   66.52    2.48
  -6  -3   0   65.60    2.65
   6   3   1 2064.12   32.03
   6   3   1 2057.03   30.33
  -6   3  -1 2061.12   30.18
  -6  -3  -1 2080.78   30.54
   6  -3   1 2047.91   30.10
   6   3   2  219.28    4.98
   6   3   2  235.01    4.78
  -6   3  -2  233.89    4.81
  -6  -3  -2  225.27    4.65
   6  -3   2  231.48    4.84
   6   3   3  252.80    5.10
   6   3   3  246.65    7.50
  -6   3  -3  246.64    5.16
   6  -3   3  256.65    5.34
  -6  -3  -3  253.17    5.05
   6   3   4  133.92    4.27
   6   3   4  129.89    3.63
  -6   3  -4  128.15    3.87
  -6  -3  -4  137.80    3.54
   6  -3   4  133.10    4.03
   6   3   5  844.97   14.20
   6   3   5  846.10   13.54
  -6   3  -5  845.06   14.01
  -6  -3  -5  862.38   15.03
   6  -3   5  882.95   14.45
   6   3   6  606.89   10.94
   6   3   6  594.05   10.15
  -6   3  -6  606.22   10.83
   6  -3   6  613.62   13.25
  -6  -3  -6  598.38   10.04
   6   3   7  702.59   11.66
   6   3   7  701.37   12.68
  -6   3  -7  703.01   12.39
  -6  -3  -7  714.47   11.70
   6  -3   7  706.56   12.56
   6   3   8   29.22    4.16
   6   3   8   30.95    5.86
  -6   3  -8   33.83    3.43
  -6  -3  -8   32.22    2.40
   6  -3   8   33.56    3.48
   6   3   9  110.76    3.68
   6   3   9  109.63    4.87
  -6   3  -9  118.36    7.36
  -6  -3  -9   87.48    4.88
   6  -3   9  114.24    4.80
   6   3  10  776.36   14.89
   6   3  10  792.46   14.47
  -6   3 -10  810.55   14.74
  -6  -3 -10  785.01   13.15
   6  -3  10  781.53   14.41
   6   3  11    3.44    2.29
   6   3  11    3.12    5.71
  -6   3 -11    6.93    3.48
  -6  -3 -11    5.21    2.18
   6  -3  11    5.97    3.51
   6   3  12  182.10    4.96
   6   3  12  169.88    6.15
  -6   3 -12  187.22    6.55
  -6  -3 -12  176.72    4.80
   6  -3  12  177.74    6.47
   6   3  13   17.79    2.67
   6   3  13   13.29    3.90
  -6   3 -13   13.25    4.17
   6  -3  13   11.15    4.13
  -6  -3 -13    7.41    4.31
   6  -3  13   13.86    2.39
   6  -4 -17   91.35    4.44
  -6  -4  17   89.91    5.52
  -6  -4  17   85.14    5.59
   6  -4 -16  180.10    5.61
  -6  -4  16  189.93    6.76
  -6  -4  16  188.18    6.62
   6  -4 -15   77.14    3.98
  -6  -4  15   64.99    4.71
  -6  -4  15   76.88    4.81
   6  -4 -14   92.10    4.16
  -6  -4  14   92.76    4.95
  -6   4  13  262.33    3.74
  -6   4  13  283.01    4.31
   6  -4 -13  265.68    8.70
  -6  -4  13  249.50    7.02
  -6   4  12    7.97    0.96
  -6   4  12    6.18    1.02
   6  -4 -12    7.36    4.71
  -6  -4  12    6.62    5.38
  -6   4  11  499.08    6.63
  -6   4  11  469.61    6.59
   6  -4 -11  493.31    9.47
  -6  -4  11  490.05    9.77
  -6   4  10  100.69    2.15
  -6  -4  10  105.34    4.54
   6  -4 -10   94.28    4.06
  -6   4   9  570.75    8.03
   6  -4  -9  571.61   10.46
  -6  -4   9  576.58   10.70
   6  -4  -9  604.72    8.10
   6   4  -8  942.20   17.78
   6   4  -8  939.76   12.64
  -6   4   8  964.81   13.31
   6  -4  -8  943.55   17.70
  -6  -4   8  931.13   15.49
   6  -4  -8  944.34   13.10
   6   4  -7  328.22    7.01
   6   4  -7  326.91    4.72
  -6   4   7  321.26    4.63
   6  -4  -7  324.72    5.20
  -6  -4   7  327.62    9.16
   6  -4  -7  329.05    6.94
   6   4  -6  540.32    9.65
   6   4  -6  543.77    8.40
  -6   4   6  529.58    7.43
  -6  -4   6  536.89   11.66
   6  -4  -6  548.65    8.33
   6   4  -5   35.51    4.60
   6   4  -5   40.29    2.42
  -6   4   5   35.57    1.32
  -6  -4   5   36.68    2.84
   6  -4  -5   36.60    2.13
   6   4  -4   14.12    1.41
   6   4  -4   19.31    2.44
  -6   4   4   16.58    1.19
  -6  -4   4   17.51    2.41
   6  -4  -4   16.34    1.25
   6   4  -3  172.62    3.64
   6   4  -3  181.71    4.40
  -6   4   3  178.63    3.35
  -6  -4   3  174.01    6.25
   6  -4  -3  170.45    3.32
   6   4  -2 1091.58   18.40
   6   4  -2 1126.27   17.87
  -6   4   2 1117.72   16.15
   6  -4  -2 1107.65   16.05
  -6  -4   2 1109.55   17.10
   6   4  -1  475.15    9.33
   6   4  -1  463.67    8.14
  -6   4   1  463.40    7.48
  -6  -4   1  459.08    8.04
   6  -4  -1  453.39    7.35
   6   4   0  276.47    5.52
   6   4   0  281.36    5.59
  -6   4   0  276.97    5.16
  -6  -4   0  281.17    5.60
   6  -4   0  273.81    5.14
   6   4   1  289.88    5.87
   6   4   1  277.58    7.11
  -6   4  -1  290.74    6.82
  -6  -4  -1  287.72    5.56
   6  -4   1  283.45    5.46
   6   4   2   23.54    2.57
   6   4   2   24.60    2.17
  -6   4  -2   21.68    2.20
  -6  -4  -2   24.73    2.15
   6  -4   2   22.75    2.25
   6   4   3  283.02    8.24
   6   4   3  271.38    5.43
  -6   4  -3  295.07    5.97
  -6  -4  -3  274.87    5.45
   6  -4   3  285.40    5.90
   6   4   4  306.82    6.79
   6   4   4  311.15    7.38
  -6   4  -4  310.38    6.44
  -6  -4  -4  296.28    7.11
   6  -4   4  286.08    8.18
   6   4   5 1309.34   21.03
   6   4   5 1317.40   21.67
  -6   4  -5 1356.07   23.46
  -6  -4  -5 1320.47   21.48
   6  -4   5 1357.37   21.56
   6   4   6  376.70    8.03
   6   4   6  389.07    8.54
  -6   4  -6  388.57    8.02
  -6  -4  -6  348.82    7.96
   6  -4   6  377.84    7.94
   6   4   7   74.65    4.23
   6   4   7   78.91    3.01
  -6   4  -7   83.37    4.13
  -6  -4  -7   71.26    4.19
   6  -4   7   76.50    6.41
   6   4   8   -1.54    2.86
   6   4   8    1.56    1.76
  -6   4  -8   -0.56    4.74
  -6  -4  -8    2.32    2.85
   6  -4   8   -0.69    4.81
   6   4   9   17.45    3.62
   6   4   9   12.12    3.56
  -6   4  -9   18.16    3.46
   6  -4   9   16.17    3.37
  -6  -4  -9   11.64    2.00
   6   4  10    4.57    3.47
   6   4  10    9.04    2.06
  -6   4 -10    7.05    3.53
  -6  -4 -10    5.70    1.99
   6  -4  10    5.31    3.39
   6   4  11   67.13    4.72
   6   4  11   65.91    4.76
  -6   4 -11   66.74    7.73
   6  -4  11   59.72    7.69
  -6  -4 -11   52.53    4.33
   6   4  12   -0.13    1.84
   6   4  12    2.51    3.21
  -6   4 -12    0.43    3.32
  -6  -4 -12   -0.40    1.75
   6  -4  12   -1.92    5.74
   6  -5 -15    2.35    3.27
  -6  -5  15    1.58    3.84
  -6  -5  15    1.78    6.34
   6  -5 -14   28.69    3.93
  -6  -5  14   32.25    4.34
  -6  -5  14   24.40    4.61
   6  -5 -13   10.78    3.49
  -6  -5  13    6.99    6.56
   6  -5 -12    2.55    3.04
  -6  -5  12    3.91    3.35
   6  -5 -11  177.09    5.69
  -6  -5  11  168.94    5.79
   6  -5 -10 1067.78   18.13
  -6  -5  10 1069.90   21.25
   6  -5  -9   14.58    3.30
  -6  -5   9    8.65    3.46
   6   5  -8 1620.04   21.93
   6  -5  -8 1648.61   26.42
  -6  -5   8 1670.69   26.62
   6   5  -7  589.96    8.75
   6   5  -7  601.44   11.06
  -6   5   7  622.64    8.13
   6  -5  -7  603.84   11.13
  -6  -5   7  597.41   11.00
   6  -5  -7  588.24    8.00
   6   5  -6   27.65    2.95
   6   5  -6   27.91    1.32
  -6   5   6   28.48    1.49
   6  -5  -6   25.84    0.98
  -6  -5   6   25.56    5.04
   6  -5  -6   34.64    3.22
   6   5  -5   85.90    3.13
   6   5  -5   84.90    5.56
  -6   5   5   86.13    1.85
   6  -5  -5   88.81    2.49
  -6  -5   5   84.41    3.66
   6  -5  -5   88.36    3.94
   6   5  -4  410.21    7.66
   6   5  -4  414.44    9.62
  -6   5   4  424.61    6.29
  -6  -5   4  409.84    7.85
   6  -5  -4  419.66    6.96
   6   5  -3   33.68    2.65
   6   5  -3   35.21    1.96
  -6   5   3   35.47    2.41
  -6  -5   3   31.35    2.63
   6  -5  -3   32.06    2.39
   6   5  -2    5.02    2.09
   6   5  -2    5.34    2.87
  -6   5   2    8.28    2.25
   6  -5  -2    4.87    1.31
  -6  -5   2    5.08    2.15
   6   5  -1    9.59    2.01
   6   5  -1    3.48    1.80
  -6   5   1    4.52    1.46
  -6  -5   1    2.91    3.45
   6  -5  -1    4.35    1.46
   6   5   0    5.43    2.02
   6   5   0    6.86    1.91
  -6   5   0    6.21    1.61
   6  -5   0    4.59    2.73
  -6  -5   0    6.98    3.35
   6   5   1   15.60    3.39
   6   5   1    9.61    2.29
  -6   5  -1   14.62    1.93
  -6  -5  -1   12.80    3.34
   6  -5   1   13.47    3.21
   6   5   2  100.57    3.72
   6   5   2   99.72    4.57
  -6   5  -2   96.98    3.23
   6  -5   2   98.50    4.81
  -6  -5  -2   98.28    4.45
   6   5   3   93.66    3.81
   6   5   3   93.99    4.46
  -6   5  -3   88.92    3.29
   6  -5   3   86.14    3.38
  -6  -5  -3   89.00    4.29
   6   5   4    6.10    1.84
   6   5   4    5.40    4.87
  -6   5  -4    5.21    2.43
  -6  -5  -4    7.75    1.77
   6  -5   4   13.87    2.48
   6   5   5  107.49    3.26
   6   5   5  111.44    4.66
  -6   5  -5  106.64    4.22
  -6  -5  -5  107.45    3.12
   6  -5   5  109.87    4.16
   6   5   6  551.66   10.88
   6   5   6  555.46   11.09
  -6   5  -6  558.68   10.77
   6  -5   6  560.28   13.00
  -6  -5  -6  555.34    9.26
   6   5   7   57.18    4.33
   6   5   7   59.62    4.02
  -6   5  -7   65.69    3.92
   6  -5   7   55.53    3.94
  -6  -5  -7   58.35    2.50
   6   5   8   40.73    4.15
   6   5   8   40.36    2.38
  -6   5  -8   37.90    3.88
   6  -5   8   41.34    3.85
  -6  -5  -8   39.60    2.21
   6   5   9   12.09    3.75
   6   5   9    8.57    1.94
  -6   5  -9    6.87    3.45
  -6  -5  -9    8.94    1.80
   6  -5   9   15.38    3.43
   6   5  10  209.86   10.32
   6   5  10  216.95    6.42
   6  -5  10  215.36    6.78
  -6  -5 -10  216.21    4.69
   6   5  11  167.67    4.32
   6   5  11  177.11    6.87
   6  -5  11  167.50    6.50
  -6  -5 -11  169.70    4.06
   6  -6 -14  127.06    6.01
  -6  -6  14  138.62    6.32
  -6  -6  14  130.82    9.66
   6  -6 -13  408.86    9.85
  -6  -6  13  399.57    9.88
  -6  -6  13  403.48    9.74
   6  -6 -12   43.59    4.49
  -6  -6  12   58.22    4.73
   6  -6 -11    7.20    3.67
  -6  -6  11    9.90    6.32
   6  -6 -10  161.36    6.12
  -6  -6  10  174.77    6.10
   6  -6  -9    3.74    3.57
  -6  -6   9    6.22    5.79
   6  -6  -8 1132.25   19.57
  -6  -6   8 1165.21   19.83
   6   6  -7  547.06    7.87
   6  -6  -7  555.42   14.06
  -6  -6   7  569.53   11.06
   6   6  -6   62.43    2.70
   6  -6  -6   58.48    1.10
   6  -6  -6   65.88    6.69
  -6  -6   6   62.57    3.81
   6   6  -5   43.04    2.83
   6   6  -5   42.96    5.24
   6  -6  -5   38.88    3.65
   6  -6  -5   44.62    1.73
  -6  -6   5   50.00    3.30
   6   6  -4  353.02    9.24
   6   6  -4  360.31    7.30
  -6   6   4  350.20    5.27
   6  -6  -4  352.44    6.00
  -6  -6   4  356.52    7.45
   6  -6  -4  354.27    7.76
   6   6  -3   72.23    3.32
   6   6  -3   70.32    3.92
  -6   6   3   70.96    2.80
   6  -6  -3   75.76    3.89
   6  -6  -3   74.82    1.99
  -6  -6   3   69.00    5.23
   6   6  -2   56.96    2.59
   6   6  -2   59.15    2.91
  -6   6   2   61.63    2.02
   6  -6  -2   54.38    1.98
  -6  -6   2   61.50    2.95
   6   6  -1  263.16    5.64
   6   6  -1  273.40    7.21
  -6   6   1  268.24    4.92
   6  -6  -1  267.34    4.91
  -6  -6   1  273.13    7.25
   6   6   0  116.43    3.54
   6   6   0  115.80    3.73
  -6   6   0  118.77    3.18
   6  -6   0  113.78    4.31
  -6  -6   0  110.11    5.06
   6   6   1  288.42    5.76
   6   6   1  285.11    6.29
  -6   6  -1  284.53    5.62
   6  -6   1  277.92    5.51
  -6  -6  -1  278.38    5.65
   6   6   2   69.82    2.84
   6   6   2   66.06    3.62
  -6   6  -2   65.46    3.00
   6  -6   2   67.16    4.50
  -6  -6  -2   69.10    2.64
   6   6   3   45.68    2.41
   6   6   3   43.20    3.44
  -6   6  -3   44.46    4.68
   6  -6   3   41.14    4.61
  -6  -6  -3   41.99    3.66
   6   6   4  106.79    3.22
   6   6   4  104.15    4.59
  -6   6  -4   98.90    5.97
   6  -6   4  107.97    3.99
  -6  -6  -4  108.06    4.38
   6   6   5  320.96    6.10
   6   6   5  332.79    7.98
  -6   6  -5  315.91    7.21
   6  -6   5  324.10    9.48
  -6  -6  -5  318.62    5.96
   6   6   6  508.29   10.17
   6   6   6  507.45   10.88
   6  -6   6  504.75   12.63
  -6  -6  -6  514.60    8.61
   6   6   7  110.31    4.63
   6   6   7  111.44    8.29
   6  -6   7  106.55    4.80
  -6  -6  -7  113.80    3.14
   6   6   8  217.34    4.69
   6   6   8  206.19   10.06
   6  -6   8  209.41    6.47
  -6  -6  -8  209.66    5.66
   6   6   9   31.79    4.62
   6   6   9   33.94    3.59
   6  -6   9   34.13    4.24
  -6  -6  -9   33.97    3.22
   6  -7 -11   81.63    5.59
  -6  -7  11   69.67    5.38
   6  -7 -10  149.24    6.56
  -6  -7  10  148.81    6.26
   6  -7  -9 1995.99   37.58
  -6  -7   9 2011.66   33.79
   6  -7  -8  809.90   15.75
  -6  -7   8  814.89   15.41
   6  -7  -7  353.82    9.00
  -6  -7   7  344.37    8.15
   6  -7  -6  205.33    6.58
  -6  -7   6  200.56    8.52
   6   7  -5  224.20    4.41
   6  -7  -5  237.63    9.63
  -6  -7   5  232.13    8.42
   6   7  -4  360.24    6.45
   6  -7  -4  368.39    8.41
   6  -7  -4  356.68    5.31
  -6  -7   4  367.63    9.88
   6   7  -3  230.28    4.92
   6   7  -3  233.38    5.80
   6  -7  -3  238.64    4.82
   6  -7  -3  238.77    6.59
  -6  -7   3  227.63    5.67
   6   7  -2   33.95    2.80
   6   7  -2   35.39    2.50
   6  -7  -2   33.03    1.69
   6  -7  -2   42.14    5.91
  -6  -7   2   35.56    4.56
   6   7  -1  284.90    7.84
   6   7  -1  289.49    6.24
   6  -7  -1  283.42    5.21
   6  -7  -1  293.79    7.02
  -6  -7   1  303.29    6.29
   6   7   0   11.25    3.61
   6   7   0   11.90    2.57
   6  -7   0   11.82    3.01
   6  -7   0   10.23    2.97
  -6  -7   0   10.93    3.67
   6   7   1   81.64    5.82
   6   7   1   76.90    3.01
   6  -7   1   74.07    4.37
  -6  -7  -1   74.14    4.46
   6   7   2   57.01    3.69
   6   7   2   56.41    2.71
   6  -7   2   63.09    4.51
  -6  -7  -2   58.40    4.00
   6   7   3   22.03    3.27
   6   7   3   17.99    3.45
   6  -7   3   20.26    2.58
  -6  -7  -3   15.81    3.30
   6   7   4    0.74    2.93
   6   7   4    0.72    1.61
   6  -7   4   -0.04    2.33
  -6  -7  -4    0.80    1.51
   6   7   5   44.87    4.35
   6   7   5   45.73    2.33
   6  -7   5   45.67    3.45
  -6  -7  -5   40.22    2.23
   6   7   6   16.51    3.92
   6   7   6   12.66    3.13
   6  -7   6   11.36    5.58
  -6  -7  -6   15.21    2.90
   6   7   7   35.94    4.72
   6  -7   7   43.63    6.66
   6  -8  -8    8.19    4.55
  -6  -8   8    8.26    3.74
   6  -8  -7   92.05    9.05
  -6  -8   7   80.28    7.46
   6  -8  -6   61.67    5.07
  -6  -8   6   63.82    6.76
   6  -8  -5    3.76    3.75
  -6  -8   5    3.01    4.89
  -6  -8   4   21.23    5.11
   6   8  -3  143.64    5.62
  -6  -8   3  161.92    6.90
   6   8  -2    2.63    3.49
  -6  -8   2    0.90    2.23
   6   8  -1   17.48    2.70
   6  -8  -1   14.44    1.79
   6  -8  -1   22.54    1.72
  -6  -8   1   24.35    4.19
   6   8   0    0.60    2.23
   6   8   0   21.39    4.70
   6  -8   0   19.26    3.15
  -6  -8   0   18.40    2.28
   6   8   1  130.35    3.82
   6   8   1  125.60    4.84
   6  -8   1  130.47    3.74
  -6  -8  -1  135.58    3.81
   6   8   2    3.80    3.20
   6   8   2    5.55    5.05
   6  -8   2    4.31    2.10
  -6  -8  -2    2.71    1.86
   6   8   3    4.02    5.48
   6   8   3    2.37    1.75
   6  -8   3    0.06    3.91
  -6  -8  -3    3.98    2.95
   6   8   4   10.78    3.73
   6  -8   4   13.21    2.89
  -7   0  18    0.34    2.29
  -7   0  18    1.18    2.47
   7   0 -17  650.63   10.00
  -7   0  17  633.49   11.52
  -7   0  17  625.69   11.20
   7   0 -16   -0.08    1.19
  -7   0  16   -1.00    2.15
   7   0 -15  132.22    4.06
  -7   0  15  133.56    5.98
   7   0 -14   -0.32    1.94
  -7   0  14    0.68    1.92
   7   0 -13  244.09    4.41
  -7   0  13  243.32    5.41
   7   0 -12    0.64    1.16
   7   0 -12    1.45    1.84
  -7   0  12    0.19    1.85
   7   0 -11    1.82    1.84
   7   0 -11    0.36    2.07
  -7   0  11    1.28    3.29
   7   0 -10    0.80    1.76
  -7   0  10    2.37    3.22
   7   0  -9   16.95    2.01
  -7   0   9   21.98    3.59
   7   0  -8    0.75    1.70
  -7   0   8    4.13    3.00
   7   0  -7  767.04   11.88
  -7   0   7  750.03   11.65
   7   0  -6   -0.24    1.51
  -7   0   6   -0.18    1.51
   7   0  -5  352.83    6.21
  -7   0   5  349.56    6.17
   7   0  -4    0.24    2.60
  -7   0   4    0.64    2.60
   7   0  -3 1565.16   24.06
  -7   0   3 1583.97   23.05
   7   0  -2    0.68    1.57
  -7   0   2    0.31    1.56
   7   0  -1  399.59    6.97
  -7   0   1  411.80    7.04
   7   0   0    0.16    1.72
  -7   0   0    1.00    2.81
   7   0   1 1201.18   18.11
  -7   0  -1 1237.97   18.50
   7   0   2   -0.62    3.06
  -7   0  -2    0.23    1.66
   7   0   3   47.53    4.66
  -7   0  -3   44.96    4.36
   7   0   4   -0.43    3.62
  -7   0  -4   -1.05    2.00
   7   0   5  236.55    5.59
  -7   0  -5  231.00    7.27
   7   0   6    2.26    2.48
  -7   0  -6   -0.22    2.35
   7   0   7 2013.92   31.38
  -7   0  -7 2068.27   32.00
   7   0   8   -0.45    2.67
  -7   0  -8   -0.33    4.41
   7   0   9  138.07    5.15
   7   0   9  139.80    4.89
  -7   0  -9  142.80    4.92
   7   0  10    1.32    3.06
   7   0  10   -1.95    2.92
  -7   0 -10   14.63    3.07
   7   0  11 1968.30   32.03
   7   0  11 1978.82   32.32
  -7   0 -11 2000.43   32.61
   7   0  12    3.37    3.35
   7   0  12    1.66    2.95
  -7   0 -12    0.58    3.28
   7   0  13   85.99    5.01
   7   0  13   75.37    4.52
  -7   0 -13   89.48    4.80
  -7   1  18  171.76    6.63
  -7   1  18  170.66    4.56
   7  -1 -18  168.45    4.23
  -7  -1  18  179.70    5.76
  -7  -1  18  175.96    7.77
  -7   1  17  183.44    6.51
  -7   1  17  180.43    4.55
   7  -1 -17  173.53    4.11
  -7  -1  17  174.08    7.42
  -7  -1  17  182.68    5.62
   7   1 -16   50.22    1.53
  -7   1  16   47.31    4.17
  -7   1  16   50.63    2.81
   7  -1 -16   50.32    3.77
  -7  -1  16   49.63    3.54
   7   1 -15   40.72    2.14
  -7   1  15   43.06    2.56
   7  -1 -15   39.45    3.59
  -7  -1  15   43.16    5.43
   7   1 -14   54.06    2.34
  -7   1  14   54.60    4.08
   7  -1 -14   51.12    2.38
  -7  -1  14   62.77    5.34
   7   1 -13    0.24    1.49
  -7   1  13    0.88    1.69
   7  -1 -13    0.72    1.49
  -7  -1  13    1.12    2.19
   7   1 -12  743.41   11.22
  -7   1  12  758.36   11.99
   7  -1 -12  736.65   11.58
  -7  -1  12  759.33   14.57
   7   1 -11   89.80    3.47
   7   1 -11   87.01    2.76
  -7   1  11   90.63    4.25
   7  -1 -11   94.97    4.18
  -7  -1  11   91.92    3.56
   7  -1 -11   91.41    2.78
   7   1 -10    2.26    3.65
  -7   1  10    4.33    2.82
  -7  -1  10    2.71    2.18
   7  -1 -10    2.67    2.72
   7   1  -9   56.46    2.88
  -7   1   9   56.69    2.37
   7  -1  -9   57.49    3.61
  -7  -1   9   57.57    2.97
   7   1  -8  515.58    8.83
  -7   1   8  522.82    8.45
  -7  -1   8  522.11    8.98
   7  -1  -8  517.51    8.28
   7   1  -7   91.68    3.16
  -7   1   7   93.21    4.02
  -7  -1   7   93.12    3.23
   7  -1  -7   97.29    2.73
   7   1  -6   10.35    3.50
  -7   1   6   11.95    1.65
  -7  -1   6    9.40    2.11
   7  -1  -6   15.57    2.85
   7   1  -5   26.80    3.78
  -7   1   5   30.82    1.90
   7  -1  -5   26.84    1.93
  -7  -1   5   32.44    2.31
   7   1  -4  181.30    4.10
  -7   1   4  170.79    4.94
  -7  -1   4  180.47    4.11
   7  -1  -4  171.88    3.77
   7   1  -3  121.00    3.39
  -7   1   3  117.82    3.05
  -7  -1   3  122.15    3.34
   7  -1  -3  123.04    4.47
   7   1  -2   22.13    2.17
  -7   1   2   23.55    1.94
  -7  -1   2   21.69    2.20
   7  -1  -2   24.74    3.31
   7   1  -1  130.96    3.57
  -7   1   1  137.97    4.73
  -7  -1   1  135.32    5.14
   7  -1  -1  134.78    3.51
   7   1   0 1868.25   27.53
  -7   1   0 1894.41   27.69
  -7  -1   0 1880.50   29.06
   7  -1   0 1877.00   27.64
   7   1   1  586.80    9.66
  -7   1  -1  585.25    9.51
  -7  -1  -1  579.75    9.61
   7  -1   1  577.56    9.56
   7   1   2  617.65   10.28
  -7   1  -2  631.36   10.21
  -7  -1  -2  619.76   10.16
   7  -1   2  609.67   11.80
   7   1   3  588.96    9.93
  -7   1  -3  594.12    9.81
   7  -1   3  598.34   11.89
  -7  -1  -3  600.98    9.97
   7   1   4  299.75    6.17
  -7   1  -4  297.35    6.15
  -7  -1  -4  305.58    7.80
   7  -1   4  290.75    6.22
   7   1   5  198.18    5.01
  -7   1  -5  205.15    7.09
  -7  -1  -5  199.84    4.91
   7  -1   5  196.05    5.22
   7   1   6  244.22    5.73
  -7   1  -6  238.22    7.87
   7  -1   6  240.52    8.15
   7   1   7    4.02    2.52
   7   1   7    2.74    2.78
  -7   1  -7    3.31    2.70
  -7  -1  -7    3.10    2.43
   7  -1   7    2.53    2.81
   7   1   8 3075.90   47.79
   7   1   8 3012.99   47.31
  -7   1  -8 3088.19   48.24
  -7  -1  -8 3158.24   51.09
   7  -1   8 3044.94   47.76
   7   1   9   26.27    3.34
   7   1   9   32.65    3.60
  -7   1  -9   34.08    3.68
   7  -1   9   29.02    6.23
  -7  -1  -9   28.28    3.22
   7   1  10    0.24    2.56
   7   1  10   -1.52    2.84
  -7   1 -10    2.19    2.88
  -7  -1 -10    0.55    2.59
   7  -1  10    1.70    5.07
   7   1  11  132.92    7.63
   7   1  11  138.90    5.41
  -7   1 -11  137.74    5.53
   7  -1  11  138.80    7.24
  -7  -1 -11  135.87    5.05
   7  -1  11  132.51    8.61
   7   1  12 1921.10   34.44
   7   1  12 1919.58   35.13
  -7   1 -12 1927.66   32.27
   7  -1  12 1916.12   35.32
  -7  -1 -12 1883.90   33.71
   7  -1  12 1879.71   30.90
   7   1  13  485.02   13.18
   7   1  13  474.67   13.51
  -7   1 -13  494.94   11.08
   7  -1  13  492.41   14.30
  -7  -1 -13  472.55   12.89
   7  -1  13  488.01    9.95
  -7   2  18   -0.29    3.16
  -7   2  18    1.52    1.82
   7  -2 -18    3.22    2.15
  -7  -2  18    4.88    5.72
  -7  -2  18    0.91    5.46
  -7   2  17  164.56    4.08
  -7   2  17  174.90    5.39
   7  -2 -17  169.20    6.40
  -7  -2  17  172.68    5.68
  -7  -2  17  166.79    8.68
  -7   2  16  139.08    3.50
  -7   2  16  138.41    3.57
   7  -2 -16  138.03    4.12
  -7  -2  16  148.08    7.95
  -7   2  15   12.40    1.71
  -7   2  15   11.75    2.96
   7  -2 -15   11.16    2.24
  -7  -2  15   19.09    3.20
   7   2 -14    5.27    0.76
  -7   2  14    6.69    1.60
   7  -2 -14    3.16    2.00
  -7  -2  14    6.26    2.90
   7   2 -13 1126.63   15.23
  -7   2  13 1131.66   16.82
   7  -2 -13 1118.08   17.59
  -7  -2  13 1136.22   18.77
   7   2 -12  615.95    8.70
  -7   2  12  622.08   10.72
  -7  -2  12  609.35   11.01
   7  -2 -12  603.08   11.63
   7   2 -11  417.67    6.28
   7   2 -11  435.44    8.39
  -7   2  11  433.11    8.06
   7  -2 -11  428.37    6.97
  -7  -2  11  430.54    8.32
   7  -2 -11  420.80    7.63
   7   2 -10  100.75    3.83
  -7   2  10   91.97    2.59
   7  -2 -10   94.11    3.61
  -7  -2  10   85.94    3.79
   7  -2 -10   88.61    3.18
   7   2  -9  538.72    9.61
  -7   2   9  534.40    8.35
  -7  -2   9  532.26    9.52
   7  -2  -9  526.20    8.18
   7   2  -8  630.57   10.66
  -7   2   8  633.82   10.73
   7  -2  -8  631.12   10.58
  -7  -2   8  635.46   12.72
   7   2  -7   15.95    2.41
  -7   2   7   12.66    1.53
  -7  -2   7   14.93    2.42
   7  -2  -7   11.14    1.51
   7   2  -6   58.09    2.95
  -7   2   6   55.32    2.13
   7  -2  -6   54.53    2.11
  -7  -2   6   55.14    2.98
   7   2  -5 1802.32   28.47
  -7   2   5 1854.35   27.57
  -7  -2   5 1841.06   27.46
   7  -2  -5 1814.41   27.19
   7   2  -4   66.25    2.97
  -7   2   4   64.80    2.28
   7  -2  -4   70.83    2.35
  -7  -2   4   71.65    3.02
   7   2  -3   90.22    3.22
  -7   2   3   85.47    2.56
  -7  -2   3   85.18    3.20
   7  -2  -3   83.21    2.62
   7   2  -2 1034.06   17.42
  -7   2   2 1066.01   15.83
  -7  -2   2 1064.48   16.17
   7  -2  -2 1036.18   15.41
   7   2  -1  406.82    7.28
  -7   2   1  407.47    6.88
  -7  -2   1  414.59    7.31
   7  -2  -1  410.10    7.02
   7   2   0   -0.09    3.02
  -7   2   0    0.73    1.52
   7  -2   0   -0.69    1.60
  -7  -2   0    1.15    3.04
   7   2   1   66.72    2.89
  -7   2  -1   57.98    4.11
  -7  -2  -1   63.94    4.43
   7  -2   1   64.34    2.83
   7   2   2  490.64    8.52
  -7   2  -2  501.10    8.58
   7  -2   2  518.31    8.86
  -7  -2  -2  494.52    8.48
   7   2   3    0.29    3.57
  -7   2  -3    1.59    2.04
  -7  -2  -3    1.70    1.95
   7  -2   3    2.50    2.20
   7   2   4    6.66    2.56
   7   2   4    5.10    3.81
  -7   2  -4    2.93    2.26
   7  -2   4    3.84    2.39
  -7  -2  -4    5.55    2.08
   7   2   5 1188.34   20.54
   7   2   5 1206.37   21.54
  -7   2  -5 1241.48   19.41
  -7  -2  -5 1186.12   20.29
   7  -2   5 1199.25   21.24
   7   2   6   30.85    2.82
   7   2   6   33.08    3.29
  -7   2  -6   36.65    5.34
   7  -2   6   29.05    3.23
  -7  -2  -6   32.31    2.68
   7   2   7 1997.98   31.06
   7   2   7 1952.76   31.01
  -7   2  -7 1970.04   33.39
  -7  -2  -7 2041.22   31.51
   7  -2   7 1966.21   31.07
   7   2   8    0.24    2.90
   7   2   8    1.06    4.17
  -7   2  -8    6.36    5.02
   7  -2   8    1.52    5.25
  -7  -2  -8    1.12    4.02
   7   2   9   47.48    3.91
   7   2   9   42.26    3.27
  -7   2  -9   40.99    6.72
   7  -2   9   44.56    6.72
  -7  -2  -9   45.23    3.15
   7   2  10    7.16    2.62
   7   2  10    4.15    5.72
  -7   2 -10    3.08    5.81
  -7  -2 -10    3.14    2.57
   7  -2  10    4.91    3.36
   7   2  11  145.98    7.06
   7   2  11  137.42    8.62
  -7   2 -11  145.78    5.70
  -7  -2 -11  137.11    6.91
   7  -2  11  134.72    5.73
   7   2  12  495.11   12.42
   7   2  12  495.41   10.88
  -7   2 -12  517.81   11.28
   7  -2  12  510.94   12.11
  -7  -2 -12  489.15   10.02
   7  -2  12  484.50   11.02
   7   2  13  506.32   11.07
   7   2  13  501.28   12.96
  -7   2 -13  516.44   11.68
   7  -2  13  517.13   15.07
  -7  -2 -13  494.85   10.15
   7  -2  13  488.46    9.76
   7  -3 -17   12.22    2.79
  -7  -3  17   16.39    6.65
  -7  -3  17   16.54    3.99
  -7   3  16  412.83    7.71
  -7   3  16  409.44    6.71
   7  -3 -16  408.96   10.29
  -7  -3  16  409.13    9.42
  -7   3  15   17.35    2.36
  -7   3  15   16.71    2.48
   7  -3 -15   17.43    2.76
  -7  -3  15   15.16    6.22
  -7   3  14  194.76    3.70
  -7   3  14  191.45    4.49
   7  -3 -14  192.24    5.13
  -7  -3  14  193.41    6.21
  -7   3  13    9.33    1.30
  -7  -3  13   14.58    3.32
   7  -3 -13    8.35    4.28
  -7   3  12   74.97    2.04
  -7  -3  12   78.20    4.14
   7  -3 -12   74.48    3.43
   7   3 -11   65.95    1.25
  -7   3  11   60.08    1.89
   7  -3 -11   63.42    3.14
  -7  -3  11   70.57    3.78
   7  -3 -11   61.77    1.97
   7   3 -10  819.52   13.94
   7   3 -10  823.04   10.79
  -7   3  10  825.19   12.65
   7  -3 -10  823.59   12.66
  -7  -3  10  820.32   16.24
   7  -3 -10  813.69   15.28
   7   3  -9  793.62   13.44
  -7   3   9  811.49   11.73
   7  -3  -9  782.49   12.12
  -7  -3   9  792.45   13.66
   7  -3  -9  801.29   13.27
   7   3  -8 1506.30   23.44
  -7   3   8 1525.20   22.46
   7  -3  -8 1487.57   21.97
  -7  -3   8 1485.13   23.32
   7   3  -7  340.78    7.11
  -7   3   7  351.02    5.65
  -7  -3   7  344.19    7.16
   7  -3  -7  353.14    5.70
   7   3  -6 2667.29   40.30
  -7   3   6 2702.04   39.73
   7  -3  -6 2684.46   38.49
  -7  -3   6 2671.48   40.40
   7   3  -5   53.65    5.13
  -7   3   5   52.99    1.98
  -7  -3   5   55.47    3.18
   7  -3  -5   54.26    2.00
   7   3  -4    7.52    2.35
  -7   3   4    9.73    2.42
  -7  -3   4    9.31    4.00
   7  -3  -4   10.93    2.51
   7   3  -3    2.68    3.69
  -7   3   3    3.98    2.36
  -7  -3   3    3.44    2.15
   7  -3  -3    2.71    1.45
   7   3  -2 1136.27   17.58
  -7   3   2 1144.35   16.84
  -7  -3   2 1130.19   17.50
   7  -3  -2 1121.55   16.72
   7   3  -1    7.65    1.93
   7   3  -1    5.43    3.83
  -7   3   1   10.69    1.69
   7  -3  -1    9.43    3.07
  -7  -3   1    6.10    3.71
   7   3   0 1002.64   15.47
   7   3   0 1012.69   15.75
  -7   3   0 1028.06   17.01
  -7  -3   0 1017.10   15.82
   7  -3   0 1005.16   15.44
   7   3   1    1.14    1.98
   7   3   1    0.27    2.01
  -7   3  -1   -0.24    3.00
  -7  -3  -1    1.58    1.89
   7  -3   1    2.31    3.14
   7   3   2   66.51    3.30
   7   3   2   75.81    4.82
  -7   3  -2   60.39    4.56
  -7  -3  -2   73.34    3.04
   7  -3   2   78.61    4.90
   7   3   3  475.93    8.89
   7   3   3  486.45   10.35
  -7   3  -3  425.29    9.80
  -7  -3  -3  485.18    8.58
   7  -3   3  484.07    8.81
   7   3   4   55.67    5.58
   7   3   4   48.15    4.54
  -7   3  -4   57.84    5.03
  -7   3  -4   58.51    5.04
   7  -3   4   49.23    3.19
  -7  -3  -4   56.41    2.77
   7   3   5  570.47   10.60
   7   3   5  586.16   11.88
  -7   3  -5  592.67   12.60
  -7  -3  -5  523.43   10.92
   7  -3   5  580.56   12.60
   7   3   6   11.99    4.05
   7   3   6    7.87    3.11
  -7   3  -6    8.47    2.84
   7  -3   6   13.42    2.92
  -7  -3  -6   10.02    2.27
   7   3   7  161.89    4.50
   7   3   7  163.84    5.48
  -7   3  -7  160.21    5.24
  -7  -3  -7  164.52    4.43
   7  -3   7  162.21    5.30
   7   3   8  179.00    6.85
   7   3   8  179.37    5.82
  -7   3  -8  169.97    5.72
  -7  -3  -8  161.22    6.40
   7  -3   8  175.64    8.48
   7   3   9   79.79    3.59
   7   3   9   83.78    4.64
  -7   3  -9   86.51    4.70
  -7  -3  -9   81.00    3.44
   7  -3   9   70.20    7.34
   7   3  10   19.20    3.92
   7   3  10   19.60    4.67
  -7   3 -10   19.09    3.99
   7  -3  10   17.26    6.80
  -7  -3 -10   23.15    2.72
   7   3  11  753.65   13.49
   7   3  11  767.07   14.81
  -7   3 -11  771.65   18.09
  -7  -3 -11  769.15   13.52
   7  -3  11  747.27   18.00
   7   3  12   37.44    3.26
   7   3  12   31.14    4.62
  -7   3 -12   45.37    4.68
  -7  -3 -12   32.53    5.15
   7  -3  12   44.12    7.96
   7  -4 -16  244.32    6.52
  -7  -4  16  251.85    7.73
  -7  -4  16  248.32    7.50
   7  -4 -15   68.12    6.39
  -7  -4  15   69.66    7.98
   7  -4 -14  196.71    8.14
  -7  -4  14  209.85    9.76
  -7   4  13  581.09    8.11
  -7   4  13  558.37    8.28
   7  -4 -13  582.10   11.06
  -7  -4  13  603.46   11.95
  -7   4  12    3.39    0.77
  -7  -4  12    2.91    3.24
   7  -4 -12    2.45    2.74
  -7   4  11   91.15    2.44
   7  -4 -11   85.78    4.02
  -7  -4  11   98.35    4.47
   7   4 -10  354.27    7.90
  -7   4  10  364.31    5.88
   7  -4 -10  371.51    6.01
  -7  -4  10  339.27    7.77
   7  -4 -10  349.12    9.87
   7   4  -9 2060.50   32.52
   7   4  -9 2117.14   28.99
  -7   4   9 2039.05   29.07
   7  -4  -9 2133.90   30.32
  -7  -4   9 2044.48   32.15
   7  -4  -9 2032.33   31.81
   7   4  -8   15.20    3.10
   7   4  -8   10.10    0.92
  -7   4   8    9.52    1.73
   7  -4  -8    9.71    1.74
  -7  -4   8    5.80    3.06
   7  -4  -8    7.66    2.97
   7   4  -7 2337.86   36.19
   7   4  -7 2399.79   33.70
  -7   4   7 2402.61   33.80
  -7  -4   7 2362.37   38.83
   7  -4  -7 2348.42   33.19
   7   4  -6  104.32    6.54
   7   4  -6  115.15    2.62
  -7   4   6  109.73    2.44
  -7  -4   6  111.31    6.69
   7  -4  -6  113.53    3.44
   7   4  -5   89.84    3.84
   7   4  -5   82.70    3.50
  -7   4   5   82.33    2.23
  -7  -4   5   84.66    3.81
   7  -4  -5   89.55    3.33
   7   4  -4   54.34    3.20
   7   4  -4   51.50    3.37
  -7   4   4   52.59    1.95
  -7  -4   4   55.12    3.21
   7  -4  -4   50.20    3.07
   7   4  -3   74.15    3.36
   7   4  -3   70.42    2.55
  -7   4   3   73.39    2.32
  -7  -4   3   72.18    5.27
   7  -4  -3   72.66    2.35
   7   4  -2  878.10   16.03
   7   4  -2  876.63   13.70
  -7   4   2  903.98   13.57
   7  -4  -2  874.17   13.30
  -7  -4   2  882.50   14.25
   7   4  -1   70.87    3.19
   7   4  -1   65.32    4.56
  -7   4   1   71.33    2.52
  -7  -4   1   72.13    5.02
   7  -4  -1   66.86    4.04
   7   4   0    3.39    2.09
   7   4   0    3.27    3.63
  -7   4   0    2.92    2.97
   7  -4   0    3.19    1.78
  -7  -4   0    3.48    3.60
   7   4   1  199.49    4.82
   7   4   1  194.60    4.91
  -7   4  -1  198.85    6.12
  -7  -4  -1  203.71    4.73
   7  -4   1  196.65    4.69
   7   4   2   60.60    4.58
   7   4   2   58.76    3.30
  -7   4  -2   58.74    2.91
  -7  -4  -2   59.43    2.85
   7  -4   2   59.54    2.97
   7   4   3   32.12    4.05
   7   4   3   27.50    5.07
  -7   4  -3   33.52    2.66
   7  -4   3   32.12    2.72
  -7  -4  -3   33.78    2.41
   7   4   4   71.70    3.79
   7   4   4   72.65    4.65
  -7   4  -4   69.50    3.44
  -7  -4  -4   62.50    2.85
   7  -4   4   68.46    3.48
   7   4   5   37.72    5.96
   7   4   5   45.40    4.41
  -7   4  -5   45.94    5.49
  -7  -4  -5   39.49    2.61
   7  -4   5   49.73    3.32
   7   4   6    0.83    2.98
   7   4   6    0.51    2.00
  -7   4  -6    0.26    2.74
  -7  -4  -6    4.20    3.30
   7  -4   6    4.22    4.73
   7   4   7 1760.81   31.72
   7   4   7 1780.09   27.92
  -7   4  -7 1802.57   29.31
  -7  -4  -7 1836.00   30.08
   7  -4   7 1741.93   28.41
   7   4   8   53.37    4.47
   7   4   8   53.83    4.88
  -7   4  -8   52.52    4.15
   7  -4   8   58.85    4.32
  -7  -4  -8   59.74    2.92
   7   4   9   95.47    8.29
   7   4   9  109.68    3.89
  -7   4  -9  108.06    8.09
  -7  -4  -9  107.37    3.74
   7  -4   9  116.52    5.35
   7   4  10   46.29    4.96
   7   4  10   38.08    4.60
  -7   4 -10   45.22    4.52
   7  -4  10   38.44    4.53
  -7  -4 -10   44.42    4.55
   7   4  11    3.50    2.24
   7   4  11    1.19    3.67
  -7   4 -11   -2.07    3.69
   7  -4  11    0.46    3.68
  -7  -4 -11   -0.16    2.08
   7  -5 -15  255.43    7.35
  -7  -5  15  255.38   11.54
   7  -5 -14   17.71    3.81
  -7  -5  14   15.38    4.34
   7  -5 -13  632.54   12.43
  -7  -5  13  659.65   13.36
   7  -5 -12   28.52    3.69
  -7  -5  12   30.00    7.12
   7  -5 -11   11.00    3.38
  -7  -5  11   17.86    3.64
  -7   5  10    9.86    0.65
  -7  -5  10   13.25    6.19
   7  -5 -10   12.80    3.39
   7   5  -9 4089.00   57.86
  -7   5   9 4392.20   62.28
   7  -5  -9 4439.49   62.78
  -7  -5   9 4235.54   67.18
   7  -5  -9 4139.80   65.44
   7   5  -8  164.61    2.76
   7   5  -8  165.23    8.41
  -7   5   8  159.97    3.06
   7  -5  -8  163.69    3.06
  -7  -5   8  155.59    5.54
   7  -5  -8  167.67    8.46
   7   5  -7  955.48   14.18
   7   5  -7  978.03   18.96
  -7   5   7  947.93   13.62
   7  -5  -7  956.58   18.98
  -7  -5   7  960.61   18.83
   7  -5  -7  968.19   13.92
   7   5  -6    9.82    2.31
   7   5  -6   17.94    5.37
  -7   5   6   16.93    1.84
   7  -5  -6   17.63    1.90
  -7  -5   6   15.58    5.39
   7   5  -5 2126.37   32.98
   7   5  -5 2115.85   31.81
  -7   5   5 2118.04   31.13
  -7  -5   5 2112.95   34.96
   7  -5  -5 2109.18   29.94
   7   5  -4   93.83    3.77
   7   5  -4   86.79    3.93
  -7   5   4   88.38    2.34
  -7  -5   4   90.65    3.79
   7  -5  -4   83.66    2.30
   7   5  -3  175.76    4.80
   7   5  -3  175.48    4.01
  -7   5   3  188.54    4.78
  -7  -5   3  178.39    4.76
   7  -5  -3  173.79    4.60
   7   5  -2   -0.61    2.11
   7   5  -2   -0.11    1.73
  -7   5   2    1.62    1.36
   7  -5  -2    1.26    2.34
  -7  -5   2    0.84    3.58
   7   5  -1 1234.66   19.52
   7   5  -1 1221.85   18.98
  -7   5   1 1279.68   20.46
  -7  -5   1 1234.92   19.56
   7  -5  -1 1204.10   18.15
   7   5   0  117.04    3.82
   7   5   0  114.56    3.81
  -7   5   0  113.31    3.41
  -7  -5   0  113.15    3.71
   7  -5   0  119.28    3.39
   7   5   1  140.65    4.26
   7   5   1  136.83    4.02
  -7   5  -1  137.20    5.48
  -7  -5  -1  137.35    5.61
   7  -5   1  135.65    3.84
   7   5   2  802.49   13.16
   7   5   2  787.69   13.55
  -7   5  -2  814.93   13.59
  -7  -5  -2  791.60   14.61
   7  -5   2  761.72   12.76
   7   5   3  502.75    9.63
   7   5   3  518.91    9.22
  -7   5  -3  513.98    9.45
  -7  -5  -3  509.36   10.64
   7  -5   3  505.89   11.31
   7   5   4    0.12    1.85
   7   5   4    0.05    4.61
  -7   5  -4   -0.22    2.30
  -7  -5  -4    0.65    2.94
   7  -5   4    3.24    2.32
   7   5   5  186.56    4.58
   7   5   5  184.42    5.69
  -7   5  -5  183.59    5.41
  -7  -5  -5  179.88    4.40
   7  -5   5  194.48    7.81
   7   5   6  150.17    4.15
   7   5   6  149.73    5.60
  -7   5  -6  140.28    7.68
  -7  -5  -6  152.58    4.01
   7  -5   6  144.99    5.19
   7   5   7   32.21    4.10
   7   5   7   29.01    6.85
  -7   5  -7   28.49    3.67
  -7  -5  -7   30.90    2.35
   7  -5   7   25.96    3.71
   7   5   8  166.55    4.48
   7   5   8  166.72    6.28
  -7   5  -8  176.56    8.98
  -7  -5  -8  175.52    4.43
   7  -5   8  172.05    6.04
   7   5   9  121.60    9.23
   7   5   9  121.12    3.91
  -7   5  -9  130.92    5.76
   7  -5   9  123.90    8.77
  -7  -5  -9  123.96    5.34
   7   5  10   19.35    4.59
   7   5  10   14.66    2.52
  -7   5 -10   22.02    4.27
  -7  -5 -10   19.35    3.86
   7  -5  10   13.14    7.39
   7  -6 -13    8.03    3.89
  -7  -6  13    3.52    7.17
   7  -6 -12    4.32    3.63
  -7  -6  12    2.47    3.87
   7  -6 -11   47.49    4.45
  -7  -6  11   37.16    4.57
   7  -6 -10   36.85    4.32
  -7  -6  10   29.38    4.26
   7  -6  -9  154.57    6.07
  -7  -6   9  152.49    5.90
   7   6  -8  386.48    6.26
   7  -6  -8  420.65    9.73
  -7  -6   8  408.61    9.31
   7   6  -7 1769.88   26.09
   7   6  -7 1787.64   29.36
   7  -6  -7 1719.85   23.53
   7  -6  -7 1791.83   29.79
  -7  -6   7 1808.67   29.54
   7   6  -6  879.14   15.42
   7   6  -6  873.29   13.93
  -7   6   6  836.23   12.11
   7  -6  -6  897.76   12.92
  -7  -6   6  892.05   15.61
   7  -6  -6  871.81   15.77
   7   6  -5    8.63    2.87
   7   6  -5   10.09    2.64
  -7   6   5    8.77    1.72
   7  -6  -5   10.97    5.70
  -7  -6   5    7.13    2.91
   7  -6  -5    9.41    1.82
   7   6  -4    9.68    4.56
   7   6  -4    7.55    2.93
  -7   6   4    7.33    2.02
   7  -6  -4   10.81    1.23
  -7  -6   4   14.44    2.77
   7  -6  -4    8.56    3.21
   7   6  -3  272.98    5.44
   7   6  -3  261.17    8.20
  -7   6   3  271.23    4.80
  -7  -6   3  273.57    6.29
   7  -6  -3  275.05    5.79
   7   6  -2  246.19    7.63
   7   6  -2  234.39    6.72
  -7   6   2  243.23    4.59
  -7  -6   2  239.78    7.58
   7  -6  -2  232.09    4.48
   7   6  -1   97.53    3.55
   7   6  -1   98.32    5.48
  -7   6   1   95.65    2.93
  -7  -6   1  105.03    3.66
   7  -6  -1   95.46    4.20
   7   6   0  137.28    4.26
   7   6   0  140.29    5.87
  -7   6   0  134.55    5.05
  -7  -6   0  131.02    4.01
   7  -6   0  137.52    3.67
   7   6   1   73.50    3.71
   7   6   1   75.94    5.01
  -7   6  -1   76.50    4.70
  -7  -6  -1   74.45    4.82
   7  -6   1   74.16    3.04
   7   6   2  458.69    9.13
   7   6   2  462.69    8.55
  -7   6  -2  466.65    8.65
  -7  -6  -2  468.07   10.14
   7  -6   2  448.31    8.43
   7   6   3   14.51    3.06
   7   6   3   10.02    2.19
  -7   6  -3   11.68    2.49
   7  -6   3    4.32    4.23
  -7  -6  -3    5.74    2.03
   7   6   4  160.54    5.53
   7   6   4  168.62    4.34
  -7   6  -4  165.72    7.21
  -7  -6  -4  168.01    4.18
   7  -6   4  169.07    4.94
   7   6   5    2.96    3.21
   7   6   5    3.65    3.30
  -7   6  -5    2.83    2.75
  -7  -6  -5    3.18    1.83
   7  -6   5   -0.65    4.63
   7   6   6  127.23    8.35
   7   6   6  123.41    5.39
  -7   6  -6  122.74    7.45
  -7  -6  -6  122.69    3.56
   7  -6   6  120.76    4.96
   7   6   7    3.91    6.44
   7   6   7    4.03    2.02
  -7   6  -7    1.70    3.28
  -7  -6  -7    3.71    1.83
   7  -6   7    3.25    3.23
   7   6   8  503.46   10.73
   7   6   8  491.49   11.49
   7  -6   8  503.49   14.13
  -7  -6  -8  494.66    8.73
   7  -7 -11   92.06    5.69
  -7  -7  11   83.86    5.60
   7  -7 -10  168.91    6.78
  -7  -7  10  170.41    6.59
   7  -7  -9   99.02    6.01
  -7  -7   9  107.33    5.58
   7  -7  -8   93.56    9.36
  -7  -7   8   95.39    8.30
   7  -7  -7   16.39    4.26
  -7  -7   7   21.75    3.69
   7   7  -6  193.87    4.98
   7  -7  -6  210.28    6.78
  -7  -7   6  204.16    6.13
   7   7  -5  118.27    4.60
   7   7  -5  107.49    3.05
   7  -7  -5  118.22    5.43
  -7  -7   5  116.21    4.62
   7   7  -4   95.89    3.09
   7   7  -4   94.41    6.44
   7  -7  -4   97.04    3.09
   7  -7  -4   99.83    8.04
  -7  -7   4  112.04    6.58
   7   7  -3   95.78    4.04
   7   7  -3   95.25    3.25
   7  -7  -3   94.43    3.39
   7  -7  -3  104.89    4.86
  -7  -7   3  102.37    6.19
   7   7  -2   71.73    3.46
   7   7  -2   66.81    4.85
   7  -7  -2   73.33    3.47
   7  -7  -2   72.27    4.32
  -7  -7   2   75.21    3.48
   7   7  -1   10.31    2.41
   7   7  -1    5.89    2.42
   7  -7  -1    8.64    3.20
   7  -7  -1   13.17    2.94
  -7  -7   1    6.43    4.07
   7   7   0  244.22    7.45
   7   7   0  259.41    8.14
   7  -7   0  248.89    6.69
  -7  -7   0  249.38    5.76
   7   7   1  265.84    7.60
   7   7   1  264.23    8.80
   7  -7   1  257.89    5.57
  -7  -7  -1  261.20    5.67
   7   7   2   30.45    2.64
   7   7   2   27.86    3.44
   7  -7   2   28.90    2.65
  -7  -7  -2   32.75    3.99
   7   7   3  134.62    3.99
   7   7   3  139.00    5.22
   7  -7   3  126.50    6.27
  -7  -7  -3  132.39    5.43
   7   7   4   32.33    3.93
   7   7   4   35.81    4.02
   7  -7   4   32.49    3.28
  -7  -7  -4   33.38    3.78
   7   7   5    0.01    3.23
   7   7   5   -1.02    1.79
   7  -7   5    0.38    4.50
  -7  -7  -5    0.82    2.82
   7   7   6    3.84    6.40
   7   7   6    4.47    3.32
   7  -7   6    5.02    3.16
  -7  -7  -6    1.32    3.03
   7  -8  -6    7.97    4.27
  -7  -8   6    7.67    3.35
  -7  -8   5   -1.09    2.87
   7   8  -4  102.93    3.38
  -7  -8   4  102.26    4.42
   7   8  -3   19.32    2.53
  -7  -8   3   25.38    3.10
   7   8  -2   79.56    3.53
   7   8  -2   62.08    3.59
  -7  -8   2   85.92    5.89
   7   8  -1  178.67    7.13
   7   8  -1  174.09    4.94
   7  -8  -1  176.49    5.43
  -7  -8   1  176.58    5.05
   7   8   0    1.52    2.24
   7   8   0    3.33    2.72
   7  -8   0    2.58    1.81
  -7  -8   0    3.23    3.76
   7   8   1   19.55    2.58
   7   8   1   21.86    3.35
   7  -8   1   21.79    2.48
  -7  -8  -1   21.26    2.54
  -8   0  18  932.87   16.22
  -8   0  18  924.02   16.01
   8   0 -17    0.08    1.31
  -8   0  17    0.67    2.31
   8   0 -16  199.19    5.11
  -8   0  16  199.45    5.31
   8   0 -15   -0.41    2.18
  -8   0  15    2.18    3.66
   8   0 -14  109.92    2.87
  -8   0  14  111.35    3.87
   8   0 -13    1.46    1.99
   8   0 -13    0.23    1.24
  -8   0  13   -0.10    3.62
   8   0 -12 2616.87   39.65
   8   0 -12 2504.39   37.68
  -8   0  12 2571.20   39.37
   8   0 -11   -0.93    1.91
  -8   0  11   -0.64    1.95
   8   0 -10 1034.06   17.72
  -8   0  10 1024.44   17.81
   8   0  -9   -0.46    3.27
  -8   0   9   -1.05    3.28
   8   0  -8    1.07    1.91
  -8   0   8    1.50    3.42
   8   0  -7    0.83    1.88
  -8   0   7    0.79    1.92
   8   0  -6 1388.88   20.91
  -8   0   6 1365.23   20.67
   8   0  -5    1.21    1.90
  -8   0   5    0.41    3.28
   8   0  -4 4474.95   67.07
  -8   0   4 4542.59   67.91
   8   0  -3   -1.12    3.33
  -8   0   3   -0.75    3.35
   8   0  -2   36.91    2.59
  -8   0   2   33.02    2.51
   8   0  -1    1.28    1.98
  -8   0   1   -0.18    1.84
   8   0   0    2.28    2.15
  -8   0   0    3.26    2.03
   8   0   1   -0.90    2.08
  -8   0  -1    1.35    1.95
   8   0   2  300.96    8.38
  -8   0  -2  314.45    6.40
   8   0   3   -0.09    3.86
  -8   0  -3   -0.29    2.06
   8   0   4   24.69    3.00
  -8   0  -4   26.40    2.86
   8   0   5    0.88    2.34
  -8   0  -5    0.29    3.87
   8   0   6   60.77    5.95
  -8   0  -6   58.43    3.52
   8   0   7   -0.92    2.68
  -8   0  -7   -0.77    2.59
   8   0   8  432.23    9.11
  -8   0  -8  440.81    9.03
   8   0   9    0.42    5.00
   8   0   9    0.85    2.74
  -8   0  -9   -0.34    4.75
   8   0  10  283.65    7.22
   8   0  10  278.82    7.40
  -8   0 -10  296.20   10.12
   8   0  11    2.24    3.01
   8   0  11    0.88    3.23
  -8   0 -11    0.51    3.16
   8   0  12  295.55    8.14
   8   0  12  290.37    7.82
  -8   0 -12  304.62    8.07
  -8   1  18  135.13    5.93
  -8   1  18  130.84    6.20
   8  -1 -18  132.40    3.75
  -8  -1  18  133.43    5.26
  -8  -1  18  130.32    4.91
  -8   1  17  235.31    5.42
  -8   1  17  235.29    7.47
   8  -1 -17  241.82    6.61
  -8  -1  17  248.15    6.60
  -8   1  16   94.34    3.50
  -8  -1  16   95.42    4.34
   8  -1 -16   95.65    4.52
   8   1 -15  620.02    9.08
  -8   1  15  614.29   10.51
  -8  -1  15  617.46   11.42
   8  -1 -15  617.05   10.18
   8   1 -14   55.83    2.58
  -8   1  14   48.28    4.27
  -8  -1  14   56.45    5.65
   8  -1 -14   52.24    2.50
   8   1 -13   70.13    2.77
  -8   1  13   69.40    2.86
   8  -1 -13   67.88    2.63
  -8  -1  13   75.86    3.59
   8   1 -12  177.52    4.89
   8   1 -12  165.77    4.01
  -8   1  12  175.05    4.22
   8  -1 -12  173.59    4.25
  -8  -1  12  174.54    7.02
   8  -1 -12  169.15    4.00
   8   1 -11  237.13    5.55
  -8   1  11  225.45    4.85
  -8  -1  11  229.18    5.49
   8  -1 -11  228.66    4.87
   8   1 -10   40.54    2.91
  -8   1  10   37.04    2.40
   8  -1 -10   38.47    2.27
  -8  -1  10   36.29    2.94
   8   1  -9    2.94    3.89
  -8   1   9    2.90    1.83
   8  -1  -9    4.21    1.84
  -8  -1   9    3.69    2.30
   8   1  -8  618.93   10.49
  -8   1   8  613.42   10.04
   8  -1  -8  617.45   10.04
  -8  -1   8  614.56   10.52
   8   1  -7 3790.61   57.04
  -8   1   7 3761.72   56.01
  -8  -1   7 3813.88   57.34
   8  -1  -7 3762.66   55.81
   8   1  -6  359.06    8.75
  -8   1   6  358.90    6.48
  -8  -1   6  363.83    7.03
   8  -1  -6  358.21    7.99
   8   1  -5  820.20   13.15
  -8   1   5  801.47   12.52
  -8  -1   5  827.94   15.04
   8  -1  -5  804.81   14.01
   8   1  -4   13.18    2.39
  -8   1   4   10.48    3.45
  -8  -1   4   13.16    2.36
   8  -1  -4   10.01    3.59
   8   1  -3  553.99   11.20
  -8   1   3  550.77    9.17
  -8  -1   3  556.60   11.17
   8  -1  -3  555.78    9.23
   8   1  -2   45.73    2.89
  -8   1   2   48.28    2.59
   8  -1  -2   45.57    2.68
  -8  -1   2   50.97    2.85
   8   1  -1 1138.82   19.37
  -8   1   1 1144.60   17.42
  -8  -1   1 1120.25   17.25
   8  -1  -1 1140.50   19.10
   8   1   0  354.76    7.00
  -8   1   0  357.50    8.39
  -8  -1   0  376.94    7.11
   8  -1   0  359.21    6.92
   8   1   1  605.68   10.33
  -8   1  -1  614.98   10.21
  -8  -1  -1  599.47   10.22
   8  -1   1  594.44   10.25
   8   1   2    3.75    2.41
  -8   1  -2    4.90    2.24
  -8  -1  -2    1.75    3.87
   8  -1   2    5.12    2.41
   8   1   3  282.25    6.23
  -8   1  -3  287.29    6.18
   8  -1   3  285.11    6.30
  -8  -1  -3  277.22    6.01
   8   1   4   11.80    2.62
  -8   1  -4    9.92    2.61
  -8  -1  -4    9.08    4.27
   8  -1   4    7.56    2.77
   8   1   5  671.86   11.88
  -8   1  -5  685.65   11.89
   8  -1   5  680.99   14.31
  -8  -1  -5  691.98   11.91
   8   1   6  111.88    6.38
  -8   1  -6  109.31    4.21
  -8  -1  -6   99.90    5.96
   8  -1   6  109.08    4.38
   8   1   7   46.94    3.52
   8   1   7   48.82    3.70
  -8   1  -7   51.55    6.05
  -8  -1  -7   46.24    3.47
   8  -1   7   45.85    6.30
   8   1   8    4.40    5.33
   8   1   8   10.44    5.79
  -8   1  -8   13.86    5.74
  -8  -1  -8   13.92    2.97
   8  -1   8   13.95    3.50
   8   1   9  455.19   12.52
   8   1   9  443.24    9.32
  -8   1  -9  466.32    9.93
  -8  -1  -9  460.18   11.75
   8  -1   9  454.97    9.95
   8   1  10   47.14    6.61
   8   1  10   38.68    3.76
  -8   1 -10   36.19    4.13
   8  -1  10   38.78    4.29
  -8  -1 -10   40.56    3.63
   8   1  11   89.01    7.83
   8   1  11   86.11    4.61
  -8   1 -11   85.25    5.07
   8  -1  11   90.54    7.00
  -8  -1 -11   87.39    4.56
   8  -1  11   90.59    5.12
   8   1  12  117.13    5.21
   8   1  12  117.15    5.45
  -8   1 -12  109.13    5.73
   8  -1  12  114.62    7.53
  -8  -1 -12  107.03    5.09
   8  -1  12  122.71    5.81
  -8   2  17  230.52    6.34
  -8   2  17  221.78    4.94
   8  -2 -17  229.64    5.42
  -8  -2  17  243.70    6.92
  -8   2  16   14.55    2.04
  -8   2  16   13.25    1.92
   8  -2 -16   18.45    2.43
  -8  -2  16   15.37    3.46
  -8   2  15  106.40    4.50
  -8  -2  15   98.25    7.15
   8  -2 -15  100.67    3.54
   8   2 -14   65.56    1.87
  -8   2  14   67.73    2.61
  -8  -2  14   70.44    4.13
   8  -2 -14   66.89    3.10
   8   2 -13   28.88    1.10
  -8   2  13   29.46    2.09
  -8  -2  13   32.28    3.36
   8  -2 -13   29.93    4.14
   8   2 -12    0.77    0.76
   8   2 -12    2.31    2.60
  -8   2  12    0.10    1.48
   8  -2 -12    1.79    1.50
  -8  -2  12   -0.79    2.59
   8  -2 -12    0.91    1.93
   8   2 -11   60.82    5.73
  -8   2  11   60.09    2.37
   8  -2 -11   58.37    2.35
  -8  -2  11   62.56    3.65
   8  -2 -11   57.82    2.92
   8   2 -10  148.93    4.69
  -8   2  10  158.18    3.55
   8  -2 -10  155.01    3.55
  -8  -2  10  161.43    4.79
   8   2  -9    0.96    3.86
  -8   2   9    0.64    1.36
  -8  -2   9   -0.00    2.21
   8  -2  -9   -0.92    2.38
   8   2  -8  155.15    4.58
  -8   2   8  147.89    3.48
  -8  -2   8  138.57    4.56
   8  -2  -8  145.70    3.52
   8   2  -7  145.84    6.70
  -8   2   7  150.95    4.95
  -8  -2   7  135.05    4.51
   8  -2  -7  140.50    3.52
   8   2  -6   26.39    2.88
  -8   2   6   23.58    1.98
   8  -2  -6   20.64    3.25
  -8  -2   6   23.66    2.91
   8   2  -5   53.00    5.29
  -8   2   5   57.32    3.87
  -8  -2   5   51.17    3.32
   8  -2  -5   56.67    2.53
   8   2  -4 1005.91   16.07
  -8   2   4 1005.10   15.21
  -8  -2   4 1007.78   17.96
   8  -2  -4  994.93   15.20
   8   2  -3  431.58   10.12
  -8   2   3  438.32    7.58
  -8  -2   3  439.36    8.17
   8  -2  -3  434.77    7.61
   8   2  -2   59.78    3.15
  -8   2   2   56.29    4.10
  -8  -2   2   59.68    5.05
   8  -2  -2   65.77    4.38
   8   2  -1   10.42    2.47
  -8   2   1    7.85    1.99
  -8  -2   1    8.85    2.39
   8  -2  -1    9.29    2.14
   8   2   0    5.67    4.07
  -8   2   0    7.04    2.06
   8  -2   0    6.22    3.73
  -8  -2   0    6.26    2.35
   8   2   1   27.43    2.73
  -8   2  -1   28.69    4.13
  -8  -2  -1   24.98    4.55
   8  -2   1   23.39    2.69
   8   2   2   88.97    3.57
  -8   2  -2   84.62    5.34
  -8  -2  -2   83.21    3.48
   8  -2   2   84.91    3.62
   8   2   3    0.38    2.31
  -8   2  -3   -0.47    2.25
  -8  -2  -3    6.09    2.18
   8  -2   3    3.38    4.13
   8   2   4   40.69    3.13
  -8   2  -4   50.34    3.18
  -8  -2  -4   47.38    2.96
   8  -2   4   43.57    3.32
   8   2   5   63.88    5.57
   8   2   5   68.87    3.82
  -8   2  -5   67.73    3.67
   8  -2   5   67.96    3.86
  -8  -2  -5   69.91    3.37
   8   2   6    1.63    2.36
   8   2   6   -0.63    2.80
  -8   2  -6    0.95    2.63
  -8  -2  -6    0.23    2.23
   8  -2   6    0.95    2.69
   8   2   7   89.76    4.03
   8   2   7   91.39    4.66
  -8   2  -7   96.11    4.53
  -8  -2  -7   92.22    3.98
   8  -2   7   94.33    4.56
   8   2   8  368.78   11.58
   8   2   8  371.46   10.33
  -8   2  -8  376.44    8.57
   8  -2   8  374.50    8.68
  -8  -2  -8  378.59    7.99
   8   2   9   18.87    3.09
   8   2   9   13.35    6.41
  -8   2  -9   17.52    3.75
  -8  -2  -9   15.69    4.97
   8  -2   9   15.14    3.79
   8   2  10   17.34    3.23
   8   2  10   20.77    4.00
  -8   2 -10   21.37    3.98
  -8  -2 -10   20.48    3.10
   8  -2  10   38.73    4.19
   8   2  11    1.98    2.76
   8   2  11    1.21    3.34
  -8   2 -11   -0.28    3.51
  -8  -2 -11    0.87    2.64
   8  -2  11   -1.88    3.43
   8   2  12   78.39    5.32
   8   2  12   79.75    7.15
  -8   2 -12   76.27    5.51
   8  -2  12   81.83    4.27
  -8  -2 -12   75.06    6.82
   8  -2  12   85.45    5.51
   8  -3 -17    1.46    4.31
  -8  -3  17    1.68    3.52
  -8   3  16   74.06    2.36
  -8  -3  16   74.66    4.89
   8  -3 -16   73.83    3.77
  -8   3  15   34.87    2.95
  -8   3  15   33.75    1.80
   8  -3 -15   34.72    3.06
  -8  -3  15   33.57    4.03
  -8   3  14   10.85    1.45
  -8  -3  14   10.92    5.94
   8  -3 -14    2.87    4.50
  -8   3  13    4.36    1.37
  -8  -3  13    5.00    3.26
   8  -3 -13    5.42    2.51
   8   3 -12  120.71    2.06
   8   3 -12  132.86    2.29
  -8   3  12  129.21    2.94
   8  -3 -12  129.60    3.03
  -8  -3  12  120.97    5.03
   8  -3 -12  121.53    4.24
   8   3 -11 1435.36   23.14
  -8   3  11 1425.64   20.52
   8  -3 -11 1436.32   21.67
  -8  -3  11 1402.17   22.74
   8  -3 -11 1414.01   24.31
   8   3 -10  233.30    6.15
  -8   3  10  248.10    4.42
   8  -3 -10  237.14    4.29
  -8  -3  10  246.07    8.74
   8  -3 -10  242.09    5.68
   8   3  -9  376.05    7.88
  -8   3   9  374.22    6.12
  -8  -3   9  368.60    7.83
   8  -3  -9  364.34    6.99
   8   3  -8  188.50    7.56
  -8   3   8  184.30    4.82
  -8  -3   8  184.01    5.35
   8  -3  -8  191.02    3.77
   8   3  -7 2765.35   42.51
  -8   3   7 2809.52   42.05
  -8  -3   7 2747.53   42.25
   8  -3  -7 2788.53   40.60
   8   3  -6  247.42    6.17
  -8   3   6  244.00    4.69
   8  -3  -6  241.08    6.03
  -8  -3   6  247.98    6.25
   8   3  -5  782.87   15.44
  -8   3   5  782.66   12.02
  -8  -3   5  773.07   13.16
   8  -3  -5  768.35   11.92
   8   3  -4  975.73   15.85
  -8   3   4  966.60   15.92
   8  -3  -4  949.65   14.56
  -8  -3   4  981.42   17.97
   8   3  -3  427.64    8.17
  -8   3   3  417.93    8.61
  -8  -3   3  437.08    8.39
   8  -3  -3  420.03    7.34
   8   3  -2  533.95   11.64
  -8   3   2  536.27    8.93
   8  -3  -2  532.80    9.03
  -8  -3   2  535.59    9.62
   8   3  -1  536.54    9.62
  -8   3   1  517.98    8.82
  -8  -3   1  516.63    9.26
   8  -3  -1  522.51   10.49
   8   3   0   14.68    2.46
   8   3   0   19.21    2.66
  -8   3   0   15.21    2.26
  -8  -3   0   20.14    4.38
   8  -3   0   18.69    2.37
   8   3   1  118.97    4.08
   8   3   1  123.48    4.05
  -8   3  -1  123.23    3.82
  -8  -3  -1  124.27    3.97
   8  -3   1  130.78    4.05
   8   3   2  584.33   10.39
   8   3   2  585.93   12.21
  -8   3  -2  592.61   10.24
  -8  -3  -2  592.89   10.30
   8  -3   2  588.51   10.37
   8   3   3  444.54    8.81
   8   3   3  448.64    8.37
  -8   3  -3  476.13    8.79
  -8  -3  -3  456.59   10.35
   8  -3   3  460.43    8.85
   8   3   4   73.72    3.48
   8   3   4   74.94    3.97
  -8   3  -4   82.29    3.70
   8  -3   4   77.95    3.86
  -8  -3  -4   70.76    3.35
   8   3   5  283.15    9.64
   8   3   5  286.66    6.31
  -8   3  -5  292.77    6.84
  -8  -3  -5  290.45    6.33
   8  -3   5  288.68    6.87
   8   3   6  409.51    8.91
   8   3   6  404.82    8.15
  -8   3  -6  411.97    8.65
  -8  -3  -6  413.39   10.04
   8  -3   6  403.60    8.73
   8   3   7   92.18    4.90
   8   3   7   99.93    6.18
  -8   3  -7  100.53    4.77
  -8  -3  -7  100.45    3.89
   8  -3   7  106.22    7.39
   8   3   8  427.11    8.64
   8   3   8  432.06   12.79
  -8   3  -8  410.96   12.35
  -8  -3  -8  357.95    9.89
   8  -3   8  411.86    9.42
   8   3   9 1466.60   26.40
   8   3   9 1453.05   25.05
  -8   3  -9 1474.60   28.24
  -8  -3  -9 1468.42   24.16
   8  -3   9 1424.21   24.52
   8   3  10   59.29    6.24
   8   3  10   65.05    5.09
  -8   3 -10   68.78    5.03
  -8  -3 -10   65.58    5.88
   8  -3  10   79.13    5.12
   8   3  11   18.74    3.27
   8   3  11   17.94    7.36
  -8   3 -11   20.13    4.50
  -8  -3 -11   20.20    3.06
   8  -3  11   18.02    4.54
   8  -4 -16    9.07    5.68
  -8  -4  16   23.46    4.39
   8  -4 -15   -1.75    4.84
  -8  -4  15   -2.03    3.66
   8  -4 -14  113.27    4.76
  -8  -4  14  127.15    5.61
  -8   4  13  357.98    5.50
  -8  -4  13  371.61   11.87
   8  -4 -13  369.45    8.20
  -8   4  12    3.47    1.62
  -8  -4  12    0.23    3.28
   8  -4 -12   -0.93    2.78
   8   4 -11   44.80    4.17
  -8   4  11   44.10    2.36
   8  -4 -11   47.82    5.96
   8  -4 -11   47.51    2.42
   8   4 -10    5.86    3.12
   8   4 -10    6.51    1.10
  -8   4  10    6.19    1.79
   8  -4 -10    3.69    1.85
  -8  -4  10    3.11    3.09
   8  -4 -10    3.99    2.84
   8   4  -9   10.39    3.12
   8   4  -9    4.00    1.55
  -8   4   9    7.12    1.92
   8  -4  -9    7.47    1.16
  -8  -4   9    5.44    3.20
   8  -4  -9    6.34    2.86
   8   4  -8  403.89    8.61
   8   4  -8  414.97    7.02
  -8   4   8  411.04    7.26
   8  -4  -8  403.21    6.29
  -8  -4   8  408.40   11.39
   8   4  -7 2537.96   39.53
   8   4  -7 2565.96   36.85
  -8   4   7 2549.95   37.84
  -8  -4   7 2547.51   42.47
   8  -4  -7 2501.26   36.08
   8   4  -6 1840.94   27.75
   8   4  -6 1806.74   30.95
  -8   4   6 1798.70   27.06
  -8  -4   6 1837.77   31.35
   8  -4  -6 1830.96   26.44
   8   4  -5 2943.51   43.25
   8   4  -5 2922.25   45.05
  -8   4   5 2904.69   43.71
  -8  -4   5 2983.40   48.33
   8  -4  -5 2934.69   44.22
   8   4  -4  186.98    4.09
   8   4  -4  189.01    5.21
  -8   4   4  179.48    5.00
  -8  -4   4  184.46    5.26
   8  -4  -4  184.48    3.98
   8   4  -3   27.88    2.18
   8   4  -3   23.72    2.91
  -8   4   3   25.44    3.14
  -8  -4   3   26.13    2.90
   8  -4  -3   23.65    1.99
   8   4  -2  172.56    4.94
   8   4  -2  172.09    5.83
  -8   4   2  178.94    4.04
   8  -4  -2  174.89    4.05
  -8  -4   2  174.20    6.85
   8   4  -1   10.05    3.84
   8   4  -1    9.18    4.35
  -8   4   1   13.72    1.99
  -8  -4   1   10.33    2.47
   8  -4  -1   11.01    3.46
   8   4   0  815.04   13.53
   8   4   0  837.69   15.68
  -8   4   0  832.45   13.41
  -8  -4   0  834.89   13.74
   8  -4   0  825.71   14.99
   8   4   1  135.41    4.34
   8   4   1  139.59    6.24
  -8   4  -1  136.91    3.95
  -8  -4  -1  138.99    4.19
   8  -4   1  135.71    4.05
   8   4   2  346.61    8.92
   8   4   2  333.88    9.47
  -8   4  -2  327.58    6.77
  -8  -4  -2  354.23    7.08
   8  -4   2  340.22    6.96
   8   4   3  522.77   10.07
   8   4   3  530.18   11.63
  -8   4  -3  537.26   11.84
   8  -4   3  525.27   11.87
  -8  -4  -3  523.32    9.42
   8   4   4   36.98    4.78
   8   4   4   45.20    6.04
  -8   4  -4   37.68    3.25
  -8  -4  -4   40.20    4.57
   8  -4   4   37.46    3.33
   8   4   5   17.31    3.48
   8   4   5   16.93    2.61
  -8   4  -5   19.96    3.14
  -8  -4  -5   18.55    2.51
   8  -4   5   15.45    5.35
   8   4   6   58.66    6.88
   8   4   6   52.84    3.19
  -8   4  -6   52.41    3.91
  -8  -4  -6   51.23    3.01
   8  -4   6   50.32    4.03
   8   4   7  366.40    9.58
   8   4   7  343.06    8.46
  -8   4  -7  365.07   11.26
   8  -4   7  346.56    8.25
  -8  -4  -7  324.37    8.76
   8   4   8   73.39    7.82
   8   4   8   66.15    3.55
  -8   4  -8   63.64    4.73
  -8  -4  -8   64.44    3.40
   8  -4   8   65.92    7.53
   8   4   9  796.45   15.53
   8   4   9  802.12   16.29
  -8   4  -9  800.73   15.53
  -8  -4  -9  759.57   15.44
   8  -4   9  789.39   18.79
   8   4  10   37.25    4.76
   8   4  10   39.86    3.35
  -8   4 -10   34.86    4.81
  -8  -4 -10   41.93    3.15
   8  -4  10   32.25    8.19
   8  -5 -14  165.18    6.11
  -8  -5  14  170.60   10.03
   8  -5 -13   36.23    4.14
  -8  -5  13   36.06    4.59
   8  -5 -12   58.01    4.39
  -8  -5  12   62.07    4.80
   8  -5 -11   96.89    7.40
  -8  -5  11   86.68    7.94
   8   5 -10   50.98    4.41
  -8   5  10   69.56    1.95
  -8  -5  10   66.71    4.59
   8  -5 -10   80.60    7.12
   8   5  -9   33.41    6.69
   8   5  -9   34.39    1.18
  -8   5   9   33.49    1.87
   8  -5  -9   37.40    1.87
  -8  -5   9   33.28    3.98
   8  -5  -9   29.10    6.68
   8   5  -8  313.31    5.74
   8   5  -8  333.05   10.93
  -8   5   8  316.47    4.91
   8  -5  -8  324.22    5.71
  -8  -5   8  319.00   10.70
   8  -5  -8  308.08   10.81
   8   5  -7 1407.47   26.17
   8   5  -7 1388.39   19.95
  -8   5   7 1383.93   20.55
  -8  -5   7 1400.06   26.21
   8  -5  -7 1372.62   19.55
   8   5  -6 1337.08   22.01
   8   5  -6 1359.20   20.99
  -8   5   6 1338.34   19.21
  -8  -5   6 1336.22   22.03
   8  -5  -6 1343.00   19.29
   8   5  -5   42.16    3.57
   8   5  -5   34.76    3.39
  -8   5   5   41.00    2.84
  -8  -5   5   38.57    5.94
   8  -5  -5   37.14    1.83
   8   5  -4   68.74    3.79
   8   5  -4   71.67    2.73
  -8   5   4   73.72    2.38
  -8  -5   4   63.92    6.00
   8  -5  -4   75.78    3.50
   8   5  -3    1.95    2.48
   8   5  -3    2.14    1.77
  -8   5   3    2.95    2.52
  -8  -5   3    1.24    2.40
   8  -5  -3    1.43    2.52
   8   5  -2   11.06    2.71
   8   5  -2   10.54    2.16
  -8   5   2    8.01    1.87
   8  -5  -2   13.96    3.08
  -8  -5   2   14.60    2.67
   8   5  -1   46.26    3.16
   8   5  -1   45.99    2.94
  -8   5   1   47.62    3.99
  -8  -5   1   49.95    3.11
   8  -5  -1   43.87    2.52
   8   5   0  361.19    7.42
   8   5   0  360.17    7.32
  -8   5   0  360.15    6.99
  -8  -5   0  354.84    7.32
   8  -5   0  361.62    6.95
   8   5   1   55.51    3.27
   8   5   1   52.97    3.49
  -8   5  -1   58.94    3.05
  -8  -5  -1   55.19    3.10
   8  -5   1   56.86    3.03
   8   5   2  539.63   10.31
   8   5   2  538.74    9.88
  -8   5  -2  546.16   10.03
  -8  -5  -2  543.05   11.80
   8  -5   2  547.82   10.08
   8   5   3   49.72    6.19
   8   5   3   51.73    3.16
  -8   5  -3   57.50    3.47
  -8  -5  -3   52.51    3.00
   8  -5   3   51.23    3.45
   8   5   4  155.98    5.37
   8   5   4  148.42    6.33
  -8   5  -4  141.00    7.23
  -8  -5  -4  159.01    4.36
   8  -5   4  143.97    7.26
   8   5   5  166.09    5.81
   8   5   5  166.17    4.70
  -8   5  -5  178.29    5.53
  -8  -5  -5  176.50    4.55
   8  -5   5  175.85    5.44
   8   5   6    0.86    2.19
   8   5   6    3.26    5.55
  -8   5  -6    0.90    2.93
  -8  -5  -6    1.04    3.43
   8  -5   6    2.23    2.92
   8   5   7    0.45    3.54
   8   5   7    0.82    3.19
  -8   5  -7   -0.73    2.90
  -8  -5  -7   -0.75    1.94
   8  -5   7    1.85    5.12
   8   5   8   94.89    3.89
   8   5   8   92.65    8.73
  -8   5  -8  100.65    5.18
  -8  -5  -8   97.33    3.73
   8  -5   8   97.46    5.26
   8   5   9  408.88   10.40
   8   5   9  401.55   10.24
  -8   5  -9  416.51   13.54
  -8  -5  -9  344.57    9.22
   8  -5   9  400.90   10.10
   8  -6 -12  166.07    6.34
  -8  -6  12  154.81   10.09
   8  -6 -11  189.04    6.73
  -8  -6  11  186.45    6.66
   8  -6 -10   77.62    5.11
  -8  -6  10   71.22    8.09
   8  -6  -9  170.65    6.24
  -8  -6   9  176.58    6.28
   8   6  -8  730.81   10.58
   8   6  -8  782.76   14.82
   8  -6  -8  770.29   15.09
  -8  -6   8  760.25   14.44
   8   6  -7 1642.55   27.40
   8   6  -7 1635.52   23.71
  -8   6   7 1606.36   23.22
  -8  -6   7 1644.69   30.64
   8  -6  -7 1646.50   27.91
   8   6  -6    9.28    3.32
   8   6  -6   15.22    2.69
  -8   6   6   10.07    2.04
   8  -6  -6    8.63    1.96
  -8  -6   6    8.09    5.83
   8  -6  -6   12.41    3.78
   8   6  -5  234.09    6.30
   8   6  -5  236.80    6.06
  -8   6   5  240.09    5.23
  -8  -6   5  240.62    8.98
   8  -6  -5  227.56    4.15
   8   6  -4    0.00    1.71
   8   6  -4    5.08    2.65
  -8   6   4    0.37    2.22
  -8  -6   4    2.99    4.48
   8  -6  -4    0.84    2.16
   8   6  -3    1.32    3.11
   8   6  -3    0.49    4.21
  -8   6   3    1.00    2.44
  -8  -6   3   -0.48    2.43
   8  -6  -3    1.10    2.33
   8   6  -2  139.69    6.80
   8   6  -2  139.79    4.15
  -8   6   2  147.52    3.71
  -8  -6   2  146.84    4.66
   8  -6  -2  141.93    4.87
   8   6  -1   68.67    5.60
   8   6  -1   65.37    3.40
  -8   6   1   72.11    2.90
  -8  -6   1   68.31    5.50
   8  -6  -1   74.18    2.82
   8   6   0   67.04    3.41
   8   6   0   64.35    3.52
  -8   6   0   62.86    2.96
  -8  -6   0   65.29    3.35
   8  -6   0   63.69    4.56
   8   6   1  459.34    9.20
   8   6   1  455.81    8.88
  -8   6  -1  471.28   10.56
   8  -6   1  446.42   10.23
  -8  -6  -1  464.29    8.78
   8   6   2   24.18    2.76
   8   6   2   22.55    3.30
  -8   6  -2   18.58    2.87
  -8  -6  -2   23.13    4.26
   8  -6   2   27.34    2.77
   8   6   3   92.23    5.46
   8   6   3   87.94    4.56
  -8   6  -3   93.73    6.08
  -8  -6  -3   88.72    3.50
   8  -6   3   88.79    3.91
   8   6   4  175.37    6.59
   8   6   4  168.03    5.85
  -8   6  -4  176.46    5.33
  -8  -6  -4  171.69    4.62
   8  -6   4  169.86    7.55
   8   6   5   10.75    2.40
   8   6   5   10.42    6.14
  -8   6  -5    7.06    3.13
  -8  -6  -5    7.55    3.73
   8  -6   5    6.14    3.10
   8   6   6    2.54    3.55
   8   6   6    1.13    3.68
  -8   6  -6    1.59    3.10
  -8  -6  -6    1.56    3.43
   8  -6   6    1.03    5.32
   8   6   7  269.69    8.16
   8   6   7  272.84    6.23
  -8   6  -7  270.10    7.66
  -8  -6  -7  294.19    6.18
   8  -6   7  285.92   10.90
   8  -7 -10   91.05    5.84
  -8  -7  10   88.96    5.68
   8  -7  -9   27.15    8.36
  -8  -7   9   25.99    7.68
   8  -7  -8 1450.48   29.69
  -8  -7   8 1468.37   25.60
   8  -7  -7   65.76    5.34
  -8  -7   7   67.34    4.78
   8   7  -6   21.87    3.07
   8   7  -6   20.03    3.79
   8  -7  -6   21.12    4.44
  -8  -7   6   22.60    3.81
   8   7  -5  525.85   10.78
   8   7  -5  520.16   10.20
   8  -7  -5  542.11   15.14
  -8  -7   5  522.62   10.83
   8   7  -4   90.85    6.56
   8   7  -4   83.75    4.65
   8  -7  -4   80.54    4.99
  -8  -7   4   87.95    4.32
   8   7  -3   94.36    4.23
   8   7  -3   84.74    3.44
  -8   7   3   92.72    2.70
   8  -7  -3   87.60    3.84
  -8  -7   3   90.23    4.26
   8  -7  -3  100.02    5.06
   8   7  -2  236.38    6.06
   8   7  -2  240.55    5.66
  -8   7   2  237.87    6.17
   8  -7  -2  237.88    6.16
  -8  -7   2  237.78    8.35
   8   7  -1   23.34    2.94
   8   7  -1   19.47    2.88
  -8   7   1   20.22    3.64
  -8  -7   1   22.82    2.87
   8  -7  -1   21.08    2.14
   8   7   0  140.22    6.96
   8   7   0  134.76    6.42
  -8   7   0  131.27    5.52
   8  -7   0  132.42    3.87
  -8  -7   0  125.39    4.26
   8   7   1   23.88    5.65
   8   7   1   33.21    2.90
  -8   7  -1   30.55    4.41
  -8  -7  -1   29.26    2.80
   8  -7   1   28.45    2.70
   8   7   2    6.26    5.34
   8   7   2    2.10    2.39
  -8   7  -2    4.04    2.43
  -8  -7  -2    5.62    3.88
   8  -7   2    5.75    2.45
   8   7   3    1.36    5.58
   8   7   3    9.58    3.90
  -8   7  -3    2.60    2.65
  -8  -7  -3    2.08    3.71
   8  -7   3    3.28    2.59
   8   7   4  167.55    9.18
   8   7   4  170.64    4.76
  -8   7  -4  171.33    5.51
  -8  -7  -4  174.11    4.58
   8  -7   4  167.91    7.81
   9   0 -17 1286.25   19.25
  -9   0  17 1313.11   21.72
   9   0 -16   -0.41    2.46
  -9   0  16   -1.20    2.45
   9   0 -15  125.33    4.39
  -9   0  15  123.59    6.36
   9   0 -14    0.92    1.40
  -9   0  14    0.14    2.23
   9   0 -13  222.93    5.42
   9   0 -13  216.75    4.38
  -9   0  13  219.21    5.46
   9   0 -12    0.25    3.67
  -9   0  12   -1.34    2.16
   9   0 -11  212.68    5.21
  -9   0  11  213.90    7.02
   9   0 -10   -0.53    1.98
  -9   0  10   -0.35    3.57
   9   0  -9   -0.35    3.26
  -9   0   9    0.21    3.28
   9   0  -8    0.41    1.99
  -9   0   8    0.51    3.47
   9   0  -7  208.02    5.01
  -9   0   7  204.96    6.87
   9   0  -6   -0.04    3.86
  -9   0   6    1.17    2.24
   9   0  -5 3054.91   46.05
  -9   0   5 3022.70   45.57
   9   0  -4    0.40    2.25
  -9   0   4    0.84    2.14
   9   0  -3 6396.34  100.83
  -9   0   3 6389.23   98.45
   9   0  -2   -0.63    2.35
  -9   0   2    3.09    2.34
   9   0  -1   11.86    2.67
  -9   0   1   12.67    4.33
   9   0   0   -0.09    4.12
  -9   0   0    0.64    2.19
   9   0   1  519.45   11.96
  -9   0  -1  535.29    9.68
   9   0   2    0.13    4.12
  -9   0  -2   -0.56    2.23
   9   0   3   51.87    3.52
  -9   0  -3   54.82    3.31
   9   0   4    1.49    2.60
  -9   0  -4    0.75    2.48
   9   0   5  192.57    5.55
  -9   0  -5  159.29    7.55
   9   0   6    0.09    2.72
  -9   0  -6   -0.97    2.66
   9   0   7   78.10    4.49
  -9   0  -7   79.55    4.30
   9   0   8    0.89    2.99
  -9   0  -8    1.22    2.91
   9   0   9   12.63    3.55
   9   0   9   12.15    3.45
  -9   0  -9   11.11    3.48
   9   0  10   -1.43    5.61
   9   0  10    2.43    3.13
  -9   0 -10    0.46    5.45
   9   0  11  102.78    5.34
   9   0  11  119.53    8.78
  -9   0 -11  105.07    8.34
  -9   1  17   39.59    5.02
  -9  -1  17   39.80    6.44
   9  -1 -17   39.46    2.61
  -9   1  16  741.52   12.57
  -9  -1  16  736.75   13.48
   9  -1 -16  718.40   11.88
   9   1 -15    0.10    1.93
  -9   1  15    0.64    2.09
  -9  -1  15    0.74    2.67
   9  -1 -15    3.08    1.77
  -9   1  14   97.66    5.20
   9   1 -14   97.25    3.40
   9  -1 -14   99.13    4.67
  -9  -1  14  106.82    6.65
   9   1 -13   12.68    4.90
   9   1 -13   13.47    1.39
  -9   1  13   13.64    2.26
   9  -1 -13   12.77    2.28
  -9  -1  13   12.53    2.92
   9  -1 -13   15.93    3.38
   9   1 -12   45.10    3.34
  -9   1  12   39.29    2.65
   9  -1 -12   47.17    4.22
  -9  -1  12   49.77    5.32
   9  -1 -12   39.98    2.48
   9   1 -11  739.15   14.76
  -9   1  11  729.93   11.96
  -9  -1  11  729.48   12.57
   9  -1 -11  725.72   13.51
   9   1 -10 1009.46   16.46
  -9   1  10 1033.86   17.75
   9  -1 -10 1023.97   17.53
  -9  -1  10 1031.45   16.84
   9   1  -9  322.11    8.87
  -9   1   9  326.60    7.94
  -9  -1   9  320.49    6.74
   9  -1  -9  322.19    6.28
   9   1  -8   -0.48    2.08
  -9   1   8    0.51    1.69
  -9  -1   8   -0.95    2.12
   9  -1  -8    0.22    1.68
   9   1  -7   98.22    5.86
  -9   1   7   99.20    3.38
   9  -1  -7   99.75    3.49
  -9  -1   7   99.94    3.90
   9   1  -6 3537.38   53.85
  -9   1   6 3555.91   53.47
   9  -1  -6 3554.74   53.63
  -9  -1   6 3594.94   54.56
   9   1  -5   78.92    3.79
  -9   1   5   80.79    5.24
   9  -1  -5   75.61    3.37
  -9  -1   5   73.42    3.80
   9   1  -4   69.52    3.71
  -9   1   4   67.51    3.24
   9  -1  -4   68.63    5.27
  -9  -1   4   73.85    5.92
   9   1  -3 1501.72   23.32
  -9   1   3 1498.26   22.95
  -9  -1   3 1472.70   22.90
   9  -1  -3 1485.52   22.92
   9   1  -2  838.70   14.02
  -9   1   2  856.51   15.61
  -9  -1   2  863.02   14.27
   9  -1  -2  859.93   15.93
   9   1  -1  312.63    6.80
  -9   1   1  315.86    6.50
   9  -1  -1  309.44    6.55
  -9  -1   1  318.90    6.75
   9   1   0  116.84    6.54
  -9   1   0  129.85    4.16
  -9  -1   0  128.41    4.28
   9  -1   0  122.40    4.27
   9   1   1    1.90    4.32
  -9   1  -1    2.62    2.28
  -9  -1  -1   -0.88    4.08
   9  -1   1    1.75    2.42
   9   1   2   18.77    4.96
  -9   1  -2   13.90    4.62
   9  -1   2   20.34    3.00
  -9  -1  -2   23.02    2.85
   9   1   3   41.22    5.49
  -9   1  -3   37.04    3.21
   9  -1   3   36.08    3.35
  -9  -1  -3   39.06    5.13
   9   1   4  641.88   11.71
  -9   1  -4  664.03   11.86
  -9  -1  -4  680.32   11.94
   9  -1   4  652.04   14.23
   9   1   5    2.18    2.75
  -9   1  -5    2.54    2.78
  -9  -1  -5    1.16    2.62
   9  -1   5    3.17    2.88
  -9   1  -6   45.38    3.88
  -9  -1  -6   48.75    5.81
   9  -1   6   57.25    3.98
   9   1   7  222.21    6.49
   9   1   7  260.27    6.79
  -9   1  -7  263.50    6.89
  -9  -1  -7  267.36    6.67
   9  -1   7  253.27    7.00
   9   1   8  205.43    8.69
   9   1   8  196.31    9.08
  -9   1  -8  194.46    9.12
  -9  -1  -8  200.54    5.98
   9  -1   8  188.22    9.31
   9   1   9   53.95    6.83
   9   1   9   48.82    7.21
  -9   1  -9   53.90    7.20
  -9  -1  -9   53.13    4.12
   9  -1   9   60.50    7.51
   9   1  10   38.40    4.08
   9   1  10   38.25    4.33
  -9   1 -10   44.45    7.17
  -9  -1 -10   34.35    6.46
   9  -1  10   40.95    4.54
  -9  -1 -10   34.56    6.48
   9   1  11   42.00    4.29
   9   1  11   39.38    4.45
  -9   1 -11   46.07    7.64
   9  -1  11   40.17    4.66
   9  -1  11   39.24    6.68
  -9  -1 -11   41.26    4.12
  -9   2  17    9.86    2.14
  -9   2  17   13.93    2.24
   9  -2 -17    6.92    4.23
  -9  -2  17   20.10    3.80
  -9   2  16  128.93    3.72
  -9  -2  16  136.14    5.47
   9  -2 -16  122.75    4.11
  -9   2  15   67.49    4.27
  -9  -2  15   66.28    4.31
   9  -2 -15   67.22    3.22
   9   2 -14  144.83    3.24
  -9   2  14  145.35    3.79
  -9  -2  14  154.43    7.89
   9  -2 -14  145.98    4.23
   9   2 -13   28.29    2.02
   9   2 -13   34.18    3.56
  -9   2  13   30.83    2.25
   9  -2 -13   32.04    3.63
  -9  -2  13   31.26    3.63
   9  -2 -13   32.03    2.66
   9   2 -12  328.55    7.46
  -9   2  12  323.84    7.42
   9  -2 -12  325.72    7.43
  -9  -2  12  318.72    9.92
   9  -2 -12  323.90    8.38
   9   2 -11   57.40    3.74
  -9   2  11   54.13    3.86
  -9  -2  11   50.16    3.69
   9  -2 -11   48.59    3.83
   9   2 -10  197.28    5.47
  -9   2  10  196.92    5.66
  -9  -2  10  191.42    5.40
   9  -2 -10  198.49    5.71
   9   2  -9  161.88    7.06
  -9   2   9  152.19    5.11
  -9  -2   9  153.25    4.84
   9  -2  -9  158.62    3.81
   9   2  -8  120.50    4.36
  -9   2   8  119.68    4.78
  -9  -2   8  121.49    6.52
   9  -2  -8  117.11    3.36
   9   2  -7   86.34    3.91
  -9   2   7   89.16    3.01
   9  -2  -7   87.00    3.02
  -9  -2   7   86.74    6.29
   9   2  -6  504.24   12.05
  -9   2   6  529.32    9.10
  -9  -2   6  503.87    9.75
   9  -2  -6  500.34    8.79
   9   2  -5 8900.16  141.07
  -9   2   5 8948.46  140.82
  -9  -2   5 8993.92  142.26
   9  -2  -5 8896.95  139.98
   9   2  -4 2183.09   35.85
  -9   2   4 2151.70   34.11
  -9  -2   4 2158.60   33.28
   9  -2  -4 2159.05   32.66
   9   2  -3   15.58    3.04
  -9   2   3   22.75    2.45
  -9  -2   3   14.38    5.10
   9  -2  -3   19.98    4.31
   9   2  -2   75.58    3.76
  -9   2   2   78.96    3.23
  -9  -2   2   79.98    3.82
   9  -2  -2   77.77    3.38
   9   2  -1    6.60    2.72
  -9   2   1    4.69    2.23
   9  -2  -1    7.58    2.35
  -9  -2   1    7.08    2.63
   9   2   0  347.73    9.43
  -9   2   0  351.19    6.99
  -9  -2   0  359.56    7.31
   9  -2   0  348.43    9.08
   9   2   1   20.91    4.96
  -9   2  -1   18.84    4.51
  -9  -2  -1   28.19    2.90
   9  -2   1   22.68    4.82
   9   2   2  137.50    6.71
  -9   2  -2  133.79    6.41
  -9  -2  -2  145.68    4.51
   9  -2   2  140.83    6.66
   9   2   3  865.91   16.77
  -9   2  -3  861.70   14.48
   9  -2   3  857.12   14.70
  -9  -2  -3  870.11   14.62
   9   2   4   26.30    3.14
  -9   2  -4   23.44    3.17
  -9  -2  -4   24.44    2.96
   9  -2   4   24.67    3.39
   9   2   5  146.31    4.95
   9   2   5  148.64    5.32
  -9   2  -5  146.85    5.04
  -9  -2  -5  147.06    4.78
   9  -2   5  151.78    7.93
   9   2   6   73.81    6.50
   9   2   6   79.75    4.50
  -9   2  -6   81.04    4.38
  -9  -2  -6   63.63    5.99
   9  -2   6   83.32    4.55
   9   2   7   90.39    4.36
   9   2   7   93.24    7.77
  -9   2  -7   87.58    4.75
  -9  -2  -7   91.05    4.19
   9  -2   7   90.65    4.75
   9   2   8    6.39    5.24
   9   2   8    5.07    3.58
  -9   2  -8    8.06    3.51
  -9  -2  -8    6.34    2.91
   9  -2   8    3.46    6.35
   9   2   9   22.53    3.45
   9   2   9   18.24    4.10
  -9   2  -9   20.04    4.04
  -9  -2  -9    7.74    5.54
   9  -2   9   16.84    4.17
   9   2  10  480.54   10.35
   9   2  10  475.65   10.97
  -9   2 -10  493.44   14.57
  -9  -2 -10  469.41   10.01
   9  -2  10  474.92   11.09
   9  -3 -16   43.72    3.47
  -9  -3  16   58.45    7.57
  -9   3  15   84.69    2.69
  -9  -3  15   90.28    5.04
   9  -3 -15   83.43    6.07
  -9   3  14  134.07    3.25
  -9  -3  14  135.72    5.49
   9  -3 -14  127.65    4.50
  -9   3  13  422.65    8.13
  -9  -3  13  425.58   12.20
   9  -3 -13  411.79    8.30
   9   3 -12   77.63    7.16
  -9   3  12   78.42    2.51
   9  -3 -12   82.61    2.54
  -9  -3  12   82.15    4.59
   9  -3 -12   66.88    5.78
   9   3 -11   18.96    3.45
  -9   3  11   21.00    1.76
   9  -3 -11   20.40    1.73
  -9  -3  11   18.80    5.95
   9  -3 -11   22.44    2.89
   9   3 -10   14.18    3.25
  -9   3  10   10.22    1.66
  -9  -3  10    9.78    3.24
   9  -3 -10   12.00    2.67
   9   3  -9  114.84    4.65
  -9   3   9  127.36    3.17
  -9  -3   9  124.56    4.90
   9  -3  -9  120.88    3.08
   9   3  -8  115.90    6.91
  -9   3   8  112.45    3.00
  -9  -3   8  108.13    4.53
   9  -3  -8  108.75    2.95
   9   3  -7   90.92    4.33
  -9   3   7  101.28    4.19
   9  -3  -7   96.84    4.15
  -9  -3   7   98.93    4.23
   9   3  -6  925.13   15.75
  -9   3   6  933.67   15.67
  -9  -3   6  939.29   15.80
   9  -3  -6  922.63   14.30
   9   3  -5 1270.75   20.50
  -9   3   5 1214.73   20.09
  -9  -3   5 1271.71   20.46
   9  -3  -5 1230.67   18.95
   9   3  -4    5.37    4.96
  -9   3   4    6.81    3.35
  -9  -3   4    5.29    3.01
   9  -3  -4    5.78    2.02
   9   3  -3  720.47   12.63
  -9   3   3  730.56   11.86
  -9  -3   3  720.27   14.78
   9  -3  -3  702.88   13.21
   9   3  -2  265.70    6.28
  -9   3   2  269.41    5.63
  -9  -3   2  269.06    6.30
   9  -3  -2  279.98    5.86
   9   3  -1   50.16    3.37
  -9   3   1   46.24    2.78
   9  -3  -1   53.98    4.70
  -9  -3   1   54.46    3.28
   9   3   0  669.88   11.86
  -9   3   0  691.88   11.70
  -9  -3   0  677.09   13.90
   9  -3   0  680.84   13.47
   9   3   1   54.68    3.40
   9   3   1   45.51    3.33
  -9   3  -1   53.87    3.06
   9  -3   1   49.11    5.21
  -9  -3  -1   48.45    3.36
   9   3   2   15.89    5.11
   9   3   2   18.45    2.93
  -9   3  -2   16.90    2.73
  -9  -3  -2   18.42    2.77
   9  -3   2   20.40    4.91
   9   3   3  154.97    5.08
   9   3   3  142.22    4.67
  -9   3  -3  151.63    4.81
  -9  -3  -3  149.90    4.66
   9  -3   3  151.51    4.90
   9   3   4   61.30    6.66
   9   3   4   60.95    3.69
  -9   3  -4   72.50    3.92
  -9  -3  -4   66.60    3.56
   9  -3   4   63.85    3.96
   9   3   5   96.54    4.78
   9   3   5  105.63    6.49
  -9   3  -5  106.46    7.13
  -9  -3  -5  105.60    4.13
   9  -3   5  107.27    7.27
   9   3   6   29.90    3.22
   9   3   6   26.69    4.06
  -9   3  -6   24.51    6.31
   9  -3   6   26.91    3.89
  -9  -3  -6   38.92    3.13
   9   3   7   95.57    8.14
   9   3   7  100.71    4.30
  -9   3  -7   94.81    7.80
  -9  -3  -7   96.58    4.11
   9  -3   7   97.97    5.06
   9   3   8   48.83    4.68
   9   3   8   43.25    3.71
  -9   3  -8   47.31    4.44
  -9  -3  -8   41.31    5.59
   9  -3   8   40.02    7.58
   9   3   9    1.43    4.75
   9   3   9    2.89    3.64
  -9   3  -9    0.16    3.65
  -9  -3  -9    0.10    2.65
   9  -3   9    0.97    6.25
   9   3  10  121.32    4.98
   9   3  10  111.08    9.68
  -9   3 -10  119.27    6.03
  -9  -3 -10  121.50    4.75
   9  -3  10  117.54    9.69
   9  -4 -15   11.30    3.32
  -9  -4  15   12.39    7.17
   9  -4 -14   79.70    4.45
  -9  -4  14   92.38    5.34
   9  -4 -13   15.17    3.37
  -9  -4  13   18.08    3.96
   9   4 -12   17.73    3.98
  -9   4  12   20.35    2.31
   9  -4 -12   24.01    5.65
  -9  -4  12   18.75    3.97
   9  -4 -12   19.49    2.43
   9   4 -11   16.15    3.74
  -9   4  11   18.13    1.48
   9  -4 -11   17.59    1.47
  -9  -4  11   21.50    3.72
   9  -4 -11   14.34    5.54
   9   4 -10  205.82    6.25
   9   4 -10  202.90    3.40
  -9   4  10  206.64    3.92
   9  -4 -10  194.64    3.80
  -9  -4  10  196.04    6.19
   9  -4 -10  207.10    5.87
   9   4  -9   14.61    2.07
   9   4  -9   11.61    3.46
  -9   4   9   12.98    1.45
   9  -4  -9   11.73    2.45
  -9  -4   9    9.70    5.91
   9   4  -8  215.94    4.01
   9   4  -8  216.71    6.18
  -9   4   8  216.57    5.23
  -9  -4   8  212.12    6.25
   9  -4  -8  206.51    5.17
   9   4  -7  190.03    4.97
   9   4  -7  187.12    5.70
  -9   4   7  176.69    4.98
  -9  -4   7  179.69    5.73
   9  -4  -7  183.78    3.86
   9   4  -6  241.23    6.52
   9   4  -6  242.69    6.05
  -9   4   6  252.63    6.10
  -9  -4   6  247.41    6.51
   9  -4  -6  237.03    4.67
   9   4  -5 1266.03   20.65
   9   4  -5 1271.10   23.50
  -9   4   5 1295.59   20.77
   9  -4  -5 1249.13   20.15
  -9  -4   5 1303.31   21.32
   9   4  -4  564.56   13.21
   9   4  -4  557.76   10.91
  -9   4   4  556.66    9.35
  -9  -4   4  572.44   13.17
   9  -4  -4  560.25   10.82
   9   4  -3   99.24    5.11
   9   4  -3  103.58    4.36
  -9   4   3   97.13    3.22
   9  -4  -3   99.00    3.24
  -9  -4   3  102.06    4.18
   9   4  -2  125.61    3.89
   9   4  -2  126.41    4.57
  -9   4   2  124.49    3.65
  -9  -4   2  132.69    4.53
   9  -4  -2  126.81    3.69
   9   4  -1   21.48    2.78
   9   4  -1   26.72    3.14
  -9   4   1   27.50    2.44
  -9  -4   1   27.99    5.01
   9  -4  -1   24.29    2.55
   9   4   0    3.04    2.51
   9   4   0    1.22    2.40
  -9   4   0    0.58    3.58
   9  -4   0    1.83    3.73
  -9  -4   0    1.24    2.44
   9   4   1  230.33    5.89
   9   4   1  232.87    5.84
  -9   4  -1  234.13    7.51
  -9  -4  -1  236.04    7.83
   9  -4   1  234.22    7.62
   9   4   2   -0.23    2.60
   9   4   2    1.13    2.37
  -9   4  -2    0.03    2.27
  -9  -4  -2    0.75    2.22
   9  -4   2    1.06    2.43
   9   4   3    6.36    4.42
   9   4   3    4.83    5.20
  -9   4  -3    3.44    2.68
  -9  -4  -3    3.57    4.23
   9  -4   3    4.56    2.70
   9   4   4  467.12    9.21
   9   4   4  471.71    9.93
  -9   4  -4  477.12    9.56
  -9  -4  -4  465.53    9.11
   9  -4   4  474.17   12.30
   9   4   5  134.69    4.58
  -9   4  -5  131.59    7.67
  -9  -4  -5  121.68    6.41
   9  -4   5  137.08    5.20
   9   4   6    7.29    4.67
   9   4   6    8.72    3.64
  -9   4  -6    6.35    3.41
   9  -4   6    6.40    5.93
  -9  -4  -6   13.62    2.62
   9   4   7   28.93    3.19
   9   4   7   14.55    7.22
  -9   4  -7   33.21    3.98
   9  -4   7   26.24    4.07
  -9  -4  -7   27.91    4.93
   9   4   8   -0.47    3.53
   9   4   8    1.15    4.33
  -9   4  -8    1.58    3.39
  -9  -4  -8    0.19    2.35
   9  -4   8   -0.62    3.49
   9   4   9   18.36    4.50
   9   4   9   15.34    3.27
  -9   4  -9   14.98    7.43
  -9  -4  -9   13.27    4.91
   9  -4   9   19.91    4.40
   9  -5 -13    5.25    3.67
  -9  -5  13   10.98    4.02
   9  -5 -12   33.02    3.98
  -9  -5  12   26.11    4.38
   9   5 -11   10.73    3.96
   9  -5 -11   20.79    6.38
  -9  -5  11   19.15    4.09
   9   5 -10  293.66   10.98
   9  -5 -10  283.36   10.43
  -9  -5  10  288.45    7.85
   9   5  -9  810.64   18.14
   9   5  -9  833.06   11.92
  -9   5   9  841.47   12.99
   9  -5  -9  837.55   12.86
  -9  -5   9  854.94   18.56
   9  -5  -9  822.33   18.11
   9   5  -8  154.80    8.51
   9   5  -8  146.49    4.04
  -9   5   8  147.62    3.11
  -9  -5   8  139.78    5.56
   9  -5  -8  140.04    3.94
   9   5  -7    2.37    5.20
   9   5  -7    1.06    2.26
  -9   5   7    1.56    2.05
  -9  -5   7   -1.76    3.04
   9  -5  -7    0.49    2.08
   9   5  -6  160.08    8.37
   9   5  -6  162.66    3.71
  -9   5   6  166.90    3.55
  -9  -5   6  163.39    5.54
   9  -5  -6  163.96    4.67
   9   5  -5  114.16    7.27
   9   5  -5  107.82    4.67
  -9   5   5   99.25    4.19
   9  -5  -5  109.17    2.97
  -9  -5   5  120.31    4.73
   9   5  -4  241.51    5.24
   9   5  -4  248.66    8.99
  -9   5   4  238.19    4.86
  -9  -5   4  243.30    6.43
   9  -5  -4  244.19    4.98
   9   5  -3  283.65    6.07
   9   5  -3  305.00    9.51
  -9   5   3  292.04    7.18
  -9  -5   3  302.83    9.41
   9  -5  -3  289.79    7.14
   9   5  -2    5.80    2.29
   9   5  -2    3.58    4.77
  -9   5   2    4.01    1.97
  -9  -5   2    4.16    4.69
   9  -5  -2    4.99    1.97
   9   5  -1  694.60   12.16
   9   5  -1  691.24   14.73
  -9   5   1  696.51   11.84
  -9  -5   1  703.02   12.62
   9  -5  -1  681.07   13.25
   9   5   0   12.61    2.79
   9   5   0   20.03    4.87
  -9   5   0    6.92    4.11
   9  -5   0   13.59    2.43
  -9  -5   0    9.29    4.66
   9   5   1   15.93    5.33
   9   5   1   20.04    2.93
  -9   5  -1   17.46    2.71
  -9  -5  -1   25.45    2.85
   9  -5   1   19.91    2.72
   9   5   2    1.20    2.76
   9   5   2    1.19    2.42
  -9   5  -2    1.01    2.37
  -9  -5  -2    1.28    3.99
   9  -5   2    0.52    2.43
   9   5   3   84.65    3.84
   9   5   3   86.29    4.52
  -9   5  -3   82.48    6.26
   9  -5   3   82.32    6.31
  -9  -5  -3   77.30    3.66
   9   5   4  100.50    4.86
   9   5   4   94.20    6.15
  -9   5  -4   92.85    4.41
  -9  -5  -4  100.98    5.87
   9  -5   4   97.26    4.50
   9   5   5   51.49    4.31
   9   5   5   47.78    3.36
  -9   5  -5   52.41    6.52
  -9  -5  -5   45.20    3.16
   9  -5   5   51.05    6.74
   9   5   6   12.65    3.97
   9   5   6   13.81    2.83
  -9   5  -6   19.22    3.62
  -9  -5  -6   16.57    2.73
   9  -5   6   16.16    3.76
   9   5   7  385.37   10.49
   9   5   7  385.81   13.25
  -9   5  -7  384.39    9.35
  -9  -5  -7  372.70   10.00
   9  -5   7  382.76    9.41
   9  -6 -11   -0.45    3.51
  -9  -6  11    2.90    6.21
   9  -6 -10   16.84    4.28
  -9  -6  10   18.04    4.28
   9   6  -9   61.10    4.90
   9  -6  -9   56.16    4.94
  -9  -6   9   63.44    8.00
   9   6  -8  230.83    7.08
   9  -6  -8  221.56    7.33
  -9  -6   8  226.70    6.99
   9   6  -7  444.82   10.01
   9   6  -7  449.67    7.44
   9  -6  -7  441.22   10.32
  -9  -6   7  449.70   10.05
   9   6  -6  891.06   16.25
   9   6  -6  887.34   13.83
  -9   6   6  911.28   13.61
  -9  -6   6  906.79   16.46
   9  -6  -6  885.85   13.25
   9   6  -5   53.28    6.82
   9   6  -5   53.80    2.56
  -9   6   5   51.90    2.26
  -9  -6   5   50.44    4.20
   9  -6  -5   53.62    3.34
   9   6  -4  143.36    7.73
   9   6  -4  142.50    3.99
  -9   6   4  143.06    3.58
  -9  -6   4  139.79    5.10
   9  -6  -4  138.39    3.48
   9   6  -3   42.77    5.98
   9   6  -3   41.26    4.54
  -9   6   3   42.81    3.73
  -9  -6   3   41.38    3.67
   9  -6  -3   43.28    2.39
   9   6  -2    1.91    2.67
   9   6  -2    0.36    2.18
  -9   6   2    2.07    1.85
  -9  -6   2   -2.28    4.48
   9  -6  -2    1.27    3.08
   9   6  -1   46.26    3.50
   9   6  -1   47.46    3.28
  -9   6   1   48.66    2.84
  -9  -6   1   48.71    3.42
   9  -6  -1   49.31    2.77
   9   6   0    0.44    2.49
   9   6   0    1.58    2.43
  -9   6   0    0.21    3.55
  -9  -6   0    0.07    2.32
   9  -6   0    0.42    2.03
   9   6   1  297.63    9.07
   9   6   1  291.50    7.05
  -9   6  -1  293.57    6.66
  -9  -6  -1  281.36    6.58
   9  -6   1  281.80    6.44
   9   6   2    1.88    4.44
   9   6   2    6.23    3.21
  -9   6  -2    4.16    4.57
  -9  -6  -2    4.59    4.27
   9  -6   2    3.97    2.63
   9   6   3   26.56    3.08
   9   6   3   36.40    6.27
  -9   6  -3   30.14    3.38
  -9  -6  -3   29.58    2.85
   9  -6   3   22.98    5.60
   9   6   4    1.72    2.43
   9   6   4    3.84    5.85
  -9   6  -4    3.41    2.93
  -9  -6  -4    1.82    3.97
   9  -6   4    1.65    2.99
   9   6   5   87.09    5.93
   9   6   5   84.87    5.17
  -9   6  -5   84.02    4.63
  -9  -6  -5   79.22    3.68
   9  -6   5   91.18    7.31
   9  -7  -8    9.04    4.71
  -9  -7   8   11.12    4.09
   9   7  -7  206.66    6.99
   9  -7  -7  201.93    7.53
  -9  -7   7  211.06   10.28
   9   7  -6  348.55    8.68
   9   7  -6  333.71    6.30
   9  -7  -6  341.02    9.42
  -9  -7   6  343.72    8.68
   9   7  -5  396.97   12.05
   9   7  -5  405.41    7.52
   9  -7  -5  402.81   13.75
  -9  -7   5  418.62    9.48
   9   7  -4    0.88    5.02
   9   7  -4    0.22    2.01
  -9   7   4    1.25    2.42
  -9  -7   4    2.33    5.07
   9   7  -3  245.91    6.82
   9   7  -3  250.93    7.77
  -9   7   3  237.60    6.33
  -9  -7   3  251.08    9.31
   9  -7  -3  258.44    6.44
   9   7  -2   29.79    2.98
   9   7  -2   31.24    3.45
  -9   7   2   26.93    3.86
  -9  -7   2   26.62    3.41
   9  -7  -2   29.39    2.29
   9   7  -1   41.92    3.48
   9   7  -1   39.32    5.91
  -9   7   1   44.23    4.44
  -9  -7   1   50.15    3.53
   9  -7  -1   47.81    4.34
   9   7   0   26.80    3.37
   9   7   0   28.38    5.54
  -9   7   0   28.48    4.53
  -9  -7   0   24.48    5.26
   9  -7   0   27.44    2.69
   9   7   1  228.31    6.54
   9   7   1  242.92    6.33
  -9   7  -1  238.99    5.93
  -9  -7  -1  227.15    5.97
   9  -7   1  229.99    5.78
 -10   0  17    1.08    4.58
  10   0 -16   83.32    2.83
 -10   0  16   80.31    4.16
  10   0 -15    2.52    2.68
 -10   0  15    0.51    2.53
  10   0 -14  145.50    4.89
  10   0 -14  147.65    6.96
 -10   0  14  152.08    6.96
  10   0 -13   -0.89    2.10
 -10   0  13    0.87    2.06
  10   0 -12  144.59    6.50
 -10   0  12  138.51    4.50
  10   0 -11    0.99    2.26
 -10   0  11    1.28    4.02
  10   0 -10  118.07    6.18
 -10   0  10  112.32    4.11
  10   0  -9    0.82    2.23
 -10   0   9    1.48    2.26
  10   0  -8   92.76    3.70
 -10   0   8   84.18    3.60
  10   0  -7   -0.35    3.75
 -10   0   7   -0.17    2.18
  10   0  -6    0.62    2.28
 -10   0   6    0.72    2.27
  10   0  -5   -0.24    4.24
 -10   0   5   -1.31    4.14
  10   0  -4 9295.58  147.95
 -10   0   4 9253.13  149.61
  10   0  -3   -1.53    2.75
 -10   0   3   -0.10    2.57
  10   0  -2   79.93    6.42
 -10   0   2   75.49    3.90
  10   0  -1   -0.68    2.54
 -10   0   1    0.39    2.48
  10   0   0  166.50    5.18
 -10   0   0  167.34    7.37
  10   0   1    1.36    2.56
 -10   0  -1    0.12    2.47
  10   0   2   89.62    6.49
 -10   0  -2   74.97    3.94
  10   0   3   -0.02    4.83
 -10   0  -3   -0.76    2.59
  10   0   4  694.74   12.73
 -10   0  -4  525.88   12.97
  10   0   5   -0.19    5.30
 -10   0  -5    1.28    2.98
  10   0   6  862.29   15.95
 -10   0  -6  889.60   15.96
  10   0   7   -1.90    5.33
 -10   0  -7    0.82    2.93
  10   0   8    0.67    3.22
 -10   0  -8    1.08    3.17
  10   0   9   -0.81    3.47
  10   0   9   -1.04    3.36
 -10   0  -9   -2.30    3.39
 -10   1  16  574.94   12.45
 -10  -1  16  576.23   14.13
  10  -1 -16  572.54   11.56
  10   1 -15   43.42    2.98
 -10   1  15   42.01    3.04
 -10  -1  15   42.44    3.81
  10  -1 -15   49.57    2.68
  10   1 -14   10.37    2.47
  10   1 -14    8.91    3.14
 -10   1  14    8.08    4.09
  10  -1 -14    6.81    2.08
 -10  -1  14    8.73    3.04
  10  -1 -14    8.54    4.13
  10   1 -13   12.24    5.10
 -10   1  13    8.55    2.39
  10  -1 -13   10.21    2.39
 -10  -1  13   14.22    2.99
  10  -1 -13   10.68    2.17
  10   1 -12    7.46    2.85
 -10   1  12    5.94    3.87
 -10  -1  12    3.97    2.92
  10  -1 -12    6.63    2.22
  10   1 -11  232.62    8.23
 -10   1  11  221.72    7.02
 -10  -1  11  232.14    5.98
  10  -1 -11  220.25    7.07
  10   1 -10  681.72   12.21
 -10   1  10  678.44   11.49
 -10  -1  10  691.56   12.31
  10  -1 -10  685.74   11.58
  10   1  -9    1.83    2.48
 -10   1   9    1.70    2.04
 -10  -1   9   -1.43    4.27
  10  -1  -9   -0.13    2.04
  10   1  -8    2.96    2.55
 -10   1   8    3.54    2.09
  10  -1  -8    0.98    2.10
 -10  -1   8    2.10    4.44
  10   1  -7  828.87   14.06
 -10   1   7  808.50   13.31
 -10  -1   7  834.40   16.17
  10  -1  -7  811.62   15.24
  10   1  -6   51.61    5.68
 -10   1   6   48.70    3.02
 -10  -1   6   53.93    5.65
  10  -1  -6   51.59    3.05
  10   1  -5  625.60   11.24
 -10   1   5  616.19   12.63
 -10  -1   5  606.09   10.95
  10  -1  -5  622.46   10.89
  10   1  -4  461.63    9.17
 -10   1   4  473.39    8.84
  10  -1  -4  464.46    8.86
 -10  -1   4  455.53    9.12
  10   1  -3   14.27    5.57
 -10   1   3   12.14    2.89
 -10  -1   3   13.41    3.16
  10  -1  -3   15.31    5.08
  10   1  -2 4531.15   70.36
 -10   1   2 4652.42   71.71
  10  -1  -2 4550.92   70.55
 -10  -1   2 4602.19   73.89
  10   1  -1 1789.11   28.20
 -10   1   1 1805.78   28.25
 -10  -1   1 1788.11   28.06
  10  -1  -1 1824.95   28.63
  10   1   0  201.80    5.76
 -10   1   0  204.19    7.66
 -10  -1   0  201.81    5.54
  10  -1   0  195.47    5.52
  10   1   1  378.41    8.05
 -10   1  -1  370.79   10.06
 -10  -1  -1  376.41    7.89
  10  -1   1  373.12    8.04
  10   1   2   30.08    3.41
 -10   1  -2   29.18    3.26
  10  -1   2   30.79    3.37
 -10  -1  -2   28.25    5.49
  10   1   3   13.46    3.33
 -10   1  -3   16.53    3.12
 -10  -1  -3   19.85    3.16
  10  -1   3   18.08    3.35
  10   1   4   13.71    5.70
 -10   1  -4   13.30    3.22
 -10  -1  -4   10.02    3.21
  10  -1   4    7.52    5.80
  10   1   5    2.98    3.21
 -10   1  -5    3.60    3.16
 -10  -1  -5    4.04    5.17
  10  -1   5    4.78    3.22
  10   1   6  343.86   11.16
 -10   1  -6  347.64    8.39
  10  -1   6  348.40   11.43
 -10  -1  -6  351.62    8.17
  10   1   7   10.19    3.51
  10   1   7    8.29    3.69
 -10   1  -7    7.40    3.59
  10  -1   7    7.90    3.77
 -10  -1  -7    9.83    3.32
  10   1   8   -1.52    3.14
  10   1   8    2.43    5.61
 -10   1  -8   -0.54    3.24
 -10  -1  -8    0.38    2.92
  10  -1   8    2.22    3.32
  10   1   9  191.37    9.72
  10   1   9  185.52   10.15
 -10   1  -9  183.01    6.55
 -10  -1  -9  188.26    6.22
  10  -1   9  181.34   10.15
 -10   2  16  314.21    6.47
 -10  -2  16  318.38   11.32
  10  -2 -16  306.32    8.69
 -10   2  15  318.11    8.05
 -10  -2  15  302.73    7.94
  10  -2 -15  305.87    6.73
  10   2 -14  497.37   10.43
 -10   2  14  485.25    8.57
  10  -2 -14  501.25    8.99
 -10  -2  14  487.24   10.17
  10  -2 -14  473.40   10.99
  10   2 -13   38.72    3.92
 -10   2  13   38.05    3.93
  10  -2 -13   36.65    2.51
 -10  -2  13   35.99    3.74
  10  -2 -13   37.48    2.92
  10   2 -12  318.07    7.52
 -10   2  12  317.87    6.20
 -10  -2  12  320.69    7.54
  10  -2 -12  316.99    6.24
  10   2 -11  131.56    7.52
 -10   2  11  131.39    3.68
 -10  -2  11  136.25    5.05
  10  -2 -11  131.55    5.26
  10   2 -10    2.74    2.78
 -10   2  10    0.45    1.77
  10  -2 -10   -0.01    3.11
 -10  -2  10    2.01    4.77
  10   2  -9  189.91    5.56
 -10   2   9  184.41    4.43
 -10  -2   9  196.15    8.15
  10  -2  -9  185.25    6.04
  10   2  -8  164.27    7.61
 -10   2   8  156.23    4.09
 -10  -2   8  154.73    5.14
  10  -2  -8  156.14    5.74
  10   2  -7  129.59    4.73
 -10   2   7  123.03    3.73
 -10  -2   7  136.25    4.68
  10  -2  -7  132.79    3.82
  10   2  -6   25.17    3.19
 -10   2   6   18.15    2.32
 -10  -2   6   19.43    3.15
  10  -2  -6   20.25    2.41
  10   2  -5  137.13    7.42
 -10   2   5  133.31    3.98
 -10  -2   5  133.99    7.26
  10  -2  -5  128.64    4.02
  10   2  -4 2248.67   35.21
 -10   2   4 2257.43   34.44
 -10  -2   4 2282.80   37.91
  10  -2  -4 2239.02   36.20
  10   2  -3 3021.21   47.04
 -10   2   3 3060.87   46.84
 -10  -2   3 3013.36   46.59
  10  -2  -3 3020.36   46.44
  10   2  -2   12.69    3.21
 -10   2   2   14.40    4.56
 -10  -2   2   17.85    3.28
  10  -2  -2   15.28    2.87
  10   2  -1  369.78    7.98
 -10   2   1  364.12    9.37
 -10  -2   1  364.83    7.83
  10  -2  -1  373.17    9.77
  10   2   0   68.54    3.85
 -10   2   0   50.07    5.54
  10  -2   0   66.60    5.88
 -10  -2   0   65.81    3.69
  10   2   1    3.93    2.78
 -10   2  -1    1.24    4.44
 -10  -2  -1    3.33    2.65
  10  -2   1    1.08    4.70
  10   2   2  107.93    4.51
 -10   2  -2  111.34    4.36
 -10  -2  -2  103.91    6.61
  10  -2   2  102.53    4.50
  10   2   3    3.07    2.91
 -10   2  -3    1.76    2.81
 -10  -2  -3    2.55    2.76
  10  -2   3    4.58    2.94
  10   2   4   -1.16    4.57
 -10   2  -4    1.00    2.61
 -10  -2  -4   -1.19    2.49
  10  -2   4    1.39    4.79
  10   2   5  489.54   10.34
  10   2   5  482.38   10.04
 -10   2  -5  476.41    9.90
  10  -2   5  471.39   10.08
 -10  -2  -5  479.11   12.23
  10   2   6   80.14    7.20
  10   2   6   89.96    5.04
 -10   2  -6   80.74    4.82
 -10  -2  -6   88.38    4.35
  10  -2   6   84.53    7.98
  10   2   7   14.66    7.06
  10   2   7   16.70    3.61
 -10   2  -7   16.15    3.79
  10  -2   7   18.60    4.13
 -10  -2  -7   18.05    3.48
  10   2   8   49.89    5.02
  10   2   8   50.06    7.15
 -10   2  -8   61.80    7.80
  10  -2   8   61.12    4.99
 -10  -2  -8   63.44    4.23
  10   2   9   94.90    5.09
  10   2   9   82.15    5.68
 -10   2  -9   82.14    8.84
 -10  -2  -9   75.21    7.35
  10  -2   9   96.11    9.13
 -10   3  15  441.87    8.91
  10  -3 -15  428.56   11.33
 -10  -3  15  434.35   13.49
 -10   3  14   81.23    2.75
 -10  -3  14   69.34    4.96
  10  -3 -14   71.76    4.02
  10   3 -13  102.08    5.29
 -10   3  13  108.57    3.12
  10  -3 -13  111.80    3.16
 -10  -3  13  103.93    5.19
  10  -3 -13   97.27    4.32
  10   3 -12   -0.69    5.35
 -10   3  12   -0.47    2.61
  10  -3 -12    1.98    2.62
 -10  -3  12    0.93    3.08
  10  -3 -12    0.28    4.26
  10   3 -11    5.88    5.43
 -10   3  11    1.24    2.70
 -10  -3  11    1.68    3.21
  10  -3 -11    1.46    2.74
  10   3 -10    0.65    3.01
 -10   3  10    0.93    1.59
 -10  -3  10    0.65    2.98
  10  -3 -10    1.14    2.70
  10   3  -9  235.95    6.49
 -10   3   9  232.52    4.81
 -10  -3   9  238.45    6.42
  10  -3  -9  224.58    4.75
  10   3  -8  825.23   14.72
 -10   3   8  837.84   13.19
 -10  -3   8  830.37   17.30
  10  -3  -8  827.95   13.26
  10   3  -7   33.38    6.04
 -10   3   7   31.66    2.28
 -10  -3   7   34.09    6.10
  10  -3  -7   29.17    2.36
  10   3  -6    2.16    5.01
 -10   3   6    1.25    1.80
 -10  -3   6   -0.90    4.93
  10  -3  -6    2.53    1.90
  10   3  -5  440.06    9.07
 -10   3   5  436.69    7.93
 -10  -3   5  442.32   11.73
  10  -3  -5  445.06    9.67
  10   3  -4    6.10    3.17
 -10   3   4   11.15    2.24
  10  -3  -4    9.47    2.29
 -10  -3   4    9.29    5.39
  10   3  -3 1608.83   25.99
 -10   3   3 1642.66   25.50
 -10  -3   3 1581.02   25.36
  10  -3  -3 1602.95   25.07
  10   3  -2   91.92    4.35
 -10   3   2  100.70    3.61
 -10  -3   2   96.15    4.36
  10  -3  -2   98.84    3.76
  10   3  -1  144.00    4.97
 -10   3   1  146.72    4.40
 -10  -3   1  157.04    5.02
  10  -3  -1  147.52    6.60
  10   3   0  294.08    7.09
 -10   3   0  292.62    6.64
  10  -3   0  291.57    8.95
 -10  -3   0  290.24    6.98
  10   3   1  269.35    6.63
  10   3   1  272.47    6.79
 -10   3  -1  264.94    6.29
 -10  -3  -1  265.08    6.56
  10  -3   1  278.90    9.00
  10   3   2    6.73    3.09
  10   3   2    8.34    2.99
 -10   3  -2    5.14    2.81
 -10  -3  -2    4.73    4.84
  10  -3   2    6.44    2.91
  10   3   3  102.48    6.88
  10   3   3  103.78    4.78
 -10   3  -3  105.39    4.49
  10  -3   3  110.41    4.58
 -10  -3  -3   98.74    4.40
  10   3   4  377.75   11.67
  10   3   4  375.88    8.24
 -10   3  -4  346.38   10.82
 -10  -3  -4  391.76    8.33
  10  -3   4  379.18   11.36
  10   3   5   92.13    5.21
  10   3   5   96.39    4.52
 -10   3  -5  101.46    7.58
 -10  -3  -5  105.97    6.81
  10  -3   5  100.31    5.02
  10   3   6   31.63    4.21
  10   3   6   33.50    6.00
 -10   3  -6   30.61    4.00
 -10  -3  -6   29.45    3.41
  10  -3   6   35.54    6.90
  10   3   7   32.68    7.55
  10   3   7   40.65    3.74
 -10   3  -7   30.22    4.27
 -10  -3  -7   28.06    5.79
  10  -3   7   32.48    4.39
  10   3   8  104.16    7.44
  10   3   8   90.84    5.68
 -10   3  -8   97.98    5.53
  10  -3   8   89.77    5.49
 -10  -3  -8   99.31    4.66
  10  -4 -14    1.48    3.06
 -10  -4  14   -0.64    6.53
  10  -4 -13   53.06    4.25
 -10  -4  13   60.01    4.90
  10   4 -12    8.99    6.65
 -10   4  12    6.90    1.49
  10  -4 -12    5.34    1.52
 -10  -4  12    5.87    3.73
  10  -4 -12    7.15    5.56
  10   4 -11  117.98    8.49
 -10   4  11  117.67    4.12
  10  -4 -11  117.62    4.07
 -10  -4  11  113.92    5.33
  10  -4 -11  122.05    7.57
  10   4 -10   76.88    7.66
  10   4 -10   72.12    3.03
 -10   4  10   74.88    3.70
 -10  -4  10   76.62    7.51
  10  -4 -10   68.95    2.46
  10   4  -9   27.66    3.82
  10   4  -9   19.38    2.67
 -10   4   9   22.03    1.85
 -10  -4   9   15.38    3.87
  10  -4  -9   17.42    2.94
  10   4  -8   10.49    3.50
  10   4  -8    8.90    1.63
 -10   4   8   10.45    1.73
 -10  -4   8    7.07    3.61
  10  -4  -8   14.00    1.78
  10   4  -7  363.93    8.49
  10   4  -7  378.22    6.73
 -10   4   7  379.85    6.75
 -10  -4   7  357.67    8.40
  10  -4  -7  375.57    6.73
  10   4  -6    5.24    3.29
  10   4  -6    8.34    1.81
 -10   4   6    3.47    3.09
 -10  -4   6    5.41    3.24
  10  -4  -6    5.42    1.89
  10   4  -5    2.49    3.07
  10   4  -5    2.31    1.87
 -10   4   5    1.92    3.06
  10  -4  -5    0.71    1.81
  10   4  -4  985.76   17.15
  10   4  -4  976.94   15.78
 -10   4   4  968.99   15.59
 -10  -4   4  986.87   17.04
  10  -4  -4  970.99   15.60
  10   4  -3  899.66   15.87
  10   4  -3  880.47   14.58
 -10   4   3  915.83   14.91
 -10  -4   3  906.35   15.80
  10  -4  -3  897.61   16.37
  10   4  -2    3.71    4.10
  10   4  -2    6.29    2.98
 -10   4   2    3.11    2.20
  10  -4  -2    5.04    2.30
 -10  -4   2    4.92    4.94
  10   4  -1    7.12    2.74
  10   4  -1   13.41    3.14
 -10   4   1    6.18    4.18
 -10  -4   1    7.68    3.00
  10  -4  -1    9.85    2.56
  10   4   0   48.69    3.55
  10   4   0   48.37    3.83
 -10   4   0   46.58    5.19
  10  -4   0   53.23    3.38
 -10  -4   0   54.59    3.70
  10   4   1  236.36    8.71
  10   4   1  244.34    6.31
 -10   4  -1  221.91    5.83
 -10  -4  -1  232.35    8.61
  10  -4   1  229.37    5.88
  10   4   2   39.98    3.90
  10   4   2   48.95    5.95
 -10   4  -2   44.92    3.50
 -10  -4  -2   42.86    3.51
  10  -4   2   45.34    3.58
  10   4   3   27.75    5.74
  10   4   3   34.77    3.88
 -10   4  -3   30.19    3.53
  10  -4   3   30.51    6.03
 -10  -4  -3   28.74    3.31
  10   4   4  105.97    4.50
  10   4   4  113.79    5.24
 -10   4  -4  106.42    7.46
 -10  -4  -4  114.07    6.73
  10  -4   4  108.92    5.01
  10   4   5    1.84    4.95
  10   4   5    3.31    3.58
 -10   4  -5    1.88    3.27
 -10  -4  -5    3.41    2.71
  10  -4   5    4.01    5.75
  10   4   6    1.95    2.85
  10   4   6    6.07    3.70
 -10   4  -6    2.42    3.46
  10  -4   6    1.90    3.54
 -10  -4  -6   -0.38    4.63
  10   4   7   56.86    4.99
  10   4   7   49.67    6.44
 -10   4  -7   49.92    4.91
 -10  -4  -7   50.34    3.71
  10  -4   7   44.49    4.83
  10  -5 -12  133.00    5.74
 -10  -5  12  137.34    6.29
  10   5 -11   -2.47    3.61
  10  -5 -11    2.03    3.28
 -10  -5  11    1.15    3.45
  10   5 -10   41.17    4.53
  10  -5 -10   40.13    4.31
 -10  -5  10   33.04    7.45
  10   5  -9   88.72    5.22
  10   5  -9   91.98    2.48
 -10   5   9   95.32    2.60
  10  -5  -9   94.28    2.55
 -10  -5   9   96.76    5.13
  10  -5  -9  102.05    5.10
  10   5  -8   36.77    2.01
  10   5  -8   34.38    4.30
 -10   5   8   40.11    3.11
 -10  -5   8   40.62    4.31
  10  -5  -8   37.22    3.06
  10   5  -7   32.57    3.42
  10   5  -7   33.06    4.02
 -10   5   7   30.86    2.02
 -10  -5   7   32.43    6.73
  10  -5  -7   29.01    2.01
  10   5  -6   71.48    2.87
  10   5  -6   74.72    4.70
 -10   5   6   76.22    4.01
 -10  -5   6   79.04    7.26
  10  -5  -6   69.29    3.96
  10   5  -5    0.47    3.26
  10   5  -5   -0.35    3.11
 -10   5   5    2.54    1.66
 -10  -5   5    1.55    5.30
  10  -5  -5    1.32    2.90
  10   5  -4  589.21   11.63
  10   5  -4  585.69   11.95
 -10   5   4  588.98   11.40
 -10  -5   4  588.74   14.27
  10  -5  -4  589.08   10.05
  10   5  -3   49.78    4.03
  10   5  -3   51.60    4.92
 -10   5   3   55.76    2.83
 -10  -5   3   46.40    3.96
  10  -5  -3   52.17    2.81
  10   5  -2    1.57    2.99
  10   5  -2    2.17    4.15
 -10   5   2    3.35    2.18
 -10  -5   2    3.19    2.91
  10  -5  -2    3.70    2.15
  10   5  -1   75.14    4.26
  10   5  -1   75.92    5.98
 -10   5   1   79.88    5.32
  10  -5  -1   75.35    5.39
 -10  -5   1   81.29    4.16
  10   5   0    9.49    2.87
  10   5   0    5.50    5.10
 -10   5   0    5.45    2.56
 -10  -5   0    7.67    4.96
  10  -5   0    5.59    4.39
  10   5   1  374.18    8.48
  10   5   1  377.58   10.84
 -10   5  -1  382.42    8.14
 -10  -5  -1  392.38    8.49
  10  -5   1  381.34   10.25
  10   5   2   34.85    3.98
  10   5   2   39.56    3.58
 -10   5  -2   29.63    5.75
 -10  -5  -2   36.61    5.58
  10  -5   2   32.57    3.51
  10   5   3   -0.97    2.77
  10   5   3    1.77    5.57
 -10   5  -3    0.13    2.92
  10  -5   3    4.57    2.89
 -10  -5  -3    1.49    2.56
  10   5   4    0.92    4.54
  10   5   4    2.20    3.26
 -10   5  -4    2.29    5.08
  10  -5   4    1.34    5.11
 -10  -5  -4   -1.17    2.49
  10   5   5   14.99    7.09
  10   5   5   17.38    3.30
 -10   5  -5   24.28    3.83
 -10  -5  -5   21.82    3.11
  10  -5   5   17.00    3.92
  10   6 -10  121.70    6.26
  10  -6 -10  121.76    6.12
 -10  -6  10  114.91    9.52
  10   6  -9   22.79    4.39
  10  -6  -9   16.87    4.41
 -10  -6   9   16.07    4.32
  10   6  -8  152.25    6.23
  10  -6  -8  163.78    9.83
 -10  -6   8  153.36    6.24
  10   6  -7    1.68    2.51
  10   6  -7   -2.43    5.45
 -10  -6   7   -1.62    3.19
  10   6  -6  837.28   19.01
  10   6  -6  838.56   13.56
 -10   6   6  840.61   13.07
 -10  -6   6  842.37   18.76
  10  -6  -6  845.66   13.17
  10   6  -5  115.36    5.35
  10   6  -5  121.02    3.75
 -10   6   5  123.49    3.42
 -10  -6   5  130.28    8.24
  10  -6  -5  113.48    3.28
  10   6  -4  207.52    6.51
  10   6  -4  199.44    5.08
 -10   6   4  204.45    6.16
 -10  -6   4  214.48    9.22
  10  -6  -4  202.59    4.61
  10   6  -3  617.86   12.27
  10   6  -3  609.83   13.00
 -10   6   3  642.28   10.87
 -10  -6   3  618.21   11.97
  10  -6  -3  587.03   10.20
  10   6  -2    0.52    2.92
  10   6  -2   -0.12    4.10
 -10   6   2    0.66    2.06
 -10  -6   2    2.17    2.83
  10  -6  -2    1.34    3.50
  10   6  -1  108.52    7.51
  10   6  -1  116.03    6.77
 -10   6   1  112.27    5.90
 -10  -6   1  111.38    4.79
  10  -6  -1  122.56    5.97
  10   6   0   35.08    5.93
  10   6   0   40.91    3.73
 -10   6   0   37.96    3.34
 -10  -6   0   48.91    5.96
  10  -6   0   37.69    3.13
  10   6   1    6.00    5.69
  10   6   1   10.04    3.17
 -10   6  -1    7.38    4.96
 -10  -6  -1    9.46    3.03
  10  -6   1   11.39    4.82
  10   6   2  353.90   10.74
  10   6   2  348.44    8.57
 -10   6  -2  356.19    8.26
 -10  -6  -2  357.64    7.96
  10  -6   2  339.03   10.43
  10   6   3    4.06    2.87
  10   6   3    2.21    3.41
 -10   6  -3    2.65    3.03
 -10  -6  -3    0.14    2.67
  10  -6   3    1.36    3.10
  11   0 -16    0.22    2.88
 -11   0  16    1.60    4.71
  11   0 -15  114.62    4.61
  11   0 -15  110.62    4.79
 -11   0  15  111.34    4.60
  11   0 -14    0.48    2.84
  11   0 -14    0.03    4.43
 -11   0  14    1.06    2.58
  11   0 -13  698.02   12.59
 -11   0  13  691.75   12.51
  11   0 -12    2.09    4.38
 -11   0  12    1.67    4.36
  11   0 -11   63.47    3.66
 -11   0  11   60.91    3.67
  11   0 -10    0.79    2.43
 -11   0  10    0.07    2.40
  11   0  -9 1108.31   18.21
 -11   0   9 1095.46   20.14
  11   0  -8   -1.60    2.50
 -11   0   8   -1.52    4.32
  11   0  -7  177.90    5.30
 -11   0   7  190.89    7.43
  11   0  -6   -0.66    2.52
 -11   0   6   -0.91    4.22
  11   0  -5 1058.40   19.83
 -11   0   5 1065.39   19.71
  11   0  -4    1.89    2.66
 -11   0   4   -0.24    2.57
  11   0  -3   21.51    3.38
 -11   0   3   22.91    3.31
  11   0  -2   -0.13    2.82
 -11   0   2   -0.23    2.71
  11   0  -1 4515.72   71.12
 -11   0   1 4509.11   70.84
  11   0   0    2.01    3.33
 -11   0   0   13.15    3.28
  11   0   1 1238.63   20.86
 -11   0  -1 1243.96   23.21
  11   0   2    0.15    2.82
 -11   0  -2   -1.28    4.77
  11   0   3  184.53    8.83
 -11   0  -3  178.82    5.82
  11   0   4   -0.16    3.14
 -11   0  -4    0.59    2.94
  11   0   5   79.36    7.88
 -11   0  -5   82.64    4.79
  11   0   6   -1.31    3.32
 -11   0  -6    0.88    3.28
  11   0   7   81.16    8.60
 -11   0  -7   77.46    5.17
  11   0   8   -0.22    3.54
 -11   0  -8   -0.37    3.49
  11   1 -15  221.46    5.60
  11   1 -15  231.47    6.67
 -11   1  15  228.78    7.97
  11  -1 -15  211.84    6.92
 -11  -1  15  237.79    9.35
  11  -1 -15  234.99    5.88
  11   1 -14   62.15    4.22
  11   1 -14   62.45    2.37
 -11   1  14   60.87    3.42
  11  -1 -14   61.58    3.08
  11  -1 -14   61.20    5.48
 -11  -1  14   70.91    4.17
  11   1 -13    0.84    4.84
 -11   1  13    0.95    3.85
 -11  -1  13    1.13    4.91
  11  -1 -13    0.28    2.22
  11   1 -12   11.09    3.24
 -11   1  12   13.08    2.58
 -11  -1  12   16.32    3.26
  11  -1 -12   10.24    4.37
  11   1 -11   53.25    3.76
 -11   1  11   46.91    3.11
 -11  -1  11   51.06    6.19
  11  -1 -11   43.25    3.20
  11   1 -10    5.02    5.38
 -11   1  10   14.61    2.59
 -11  -1  10   13.76    5.50
  11  -1 -10   19.20    2.69
  11   1  -9   78.46    4.13
 -11   1   9   80.29    5.58
 -11  -1   9   80.53    4.12
  11  -1  -9   77.40    5.60
  11   1  -8  124.94    4.70
 -11   1   8  128.90    6.07
  11  -1  -8  115.45    4.16
 -11  -1   8  118.77    4.59
  11   1  -7   -0.21    4.49
 -11   1   7    1.25    3.83
 -11  -1   7   -0.26    2.58
  11  -1  -7   -1.26    2.26
  11   1  -6  287.99    6.95
 -11   1   6  282.02    8.41
  11  -1  -6  285.13    6.61
 -11  -1   6  285.32    6.80
  11   1  -5    9.74    3.14
 -11   1   5    9.73    4.50
 -11  -1   5    6.43    3.02
  11  -1  -5    7.53    4.66
  11   1  -4  146.75    5.10
 -11   1   4  150.77    6.84
  11  -1  -4  151.43    4.82
 -11  -1   4  155.51    5.08
  11   1  -3   38.23    6.38
 -11   1   3   47.02    3.48
 -11  -1   3   44.97    3.69
  11  -1  -3   43.87    3.55
  11   1  -2 1378.57   25.43
 -11   1   2 1404.11   22.64
 -11  -1   2 1415.53   25.78
  11  -1  -2 1398.39   25.23
  11   1  -1 1782.28   31.46
 -11   1   1 1799.56   28.66
 -11  -1   1 1773.75   31.23
  11  -1  -1 1776.39   31.15
  11   1   0  666.75   15.72
 -11   1   0  671.66   12.36
 -11  -1   0  678.66   12.66
  11  -1   0  674.61   15.47
  11   1   1    1.22    5.60
 -11   1  -1    1.93    2.96
 -11  -1  -1    2.44    3.03
  11  -1   1    2.47    3.08
  11   1   2   69.44    4.44
 -11   1  -2   72.07    4.20
  11  -1   2   71.26    4.43
 -11  -1  -2   65.45    4.28
  11   1   3   25.85    3.80
 -11   1  -3   26.25    3.61
  11  -1   3   23.02    3.82
 -11  -1  -3   24.30    6.04
  11   1   4   33.97    6.94
 -11   1  -4   40.83    4.07
 -11  -1  -4   38.43    6.52
  11  -1   4   32.41    7.01
  11   1   5   77.18    4.89
 -11   1  -5   83.14    4.89
  11  -1   5   86.06    5.09
 -11  -1  -5   82.10    4.75
  11   1   6  771.37   18.26
 -11   1  -6  769.87   14.90
 -11  -1  -6  755.60   14.56
  11  -1   6  743.45   14.64
  11   1   7  340.73    8.91
  11   1   7  338.04    8.98
 -11   1  -7  346.96    8.86
  11  -1   7  323.17    8.90
 -11  -1  -7  338.83    8.73
  11   1   8   25.17    8.06
  11   1   8   30.57    4.60
 -11   1  -8   27.77    4.68
  11  -1   8   25.15    4.69
 -11  -1  -8   34.72    4.26
  11   2 -15    1.62    3.66
 -11   2  15    4.21    2.22
  11  -2 -15    6.33    2.57
 -11  -2  15    1.07    6.15
  11  -2 -15    0.64    2.29
  11   2 -14   80.54    7.67
 -11   2  14   73.27    4.96
  11  -2 -14   75.05    3.36
 -11  -2  14   76.37    4.76
  11  -2 -14   60.46    5.68
  11   2 -13  448.79    9.84
 -11   2  13  449.33    8.37
  11  -2 -13  428.64    8.62
  11  -2 -13  454.95    8.46
 -11  -2  13  451.57   12.82
  11   2 -12   29.94    3.86
 -11   2  12   27.59    4.15
 -11  -2  12   29.65    3.88
  11  -2 -12   28.58    2.59
  11   2 -11    3.93    3.19
 -11   2  11    3.92    3.47
 -11  -2  11    2.81    5.43
  11  -2 -11    0.02    3.56
  11   2 -10  124.62    7.72
 -11   2  10  116.42    3.77
 -11  -2  10  122.29    5.02
  11  -2 -10  118.97    5.56
  11   2  -9   48.39    3.99
 -11   2   9   44.67    2.85
  11  -2  -9   47.05    2.92
 -11  -2   9   41.26    3.95
  11   2  -8   37.31    3.77
 -11   2   8   29.52    2.79
 -11  -2   8   28.42    3.80
  11  -2  -8   40.16    2.85
  11   2  -7  169.64    5.60
 -11   2   7  162.04    4.47
 -11  -2   7  166.31    5.40
  11  -2  -7  168.41    6.55
  11   2  -6   13.07    5.82
 -11   2   6   13.49    2.51
 -11  -2   6   15.69    3.35
  11  -2  -6   16.82    2.63
  11   2  -5  170.45    8.32
 -11   2   5  177.51    4.81
 -11  -2   5  169.93    5.45
  11  -2  -5  172.51    6.98
  11   2  -4   75.50    4.40
 -11   2   4   78.51    3.68
 -11  -2   4   82.85    4.26
  11  -2  -4   80.38    3.71
  11   2  -3  351.78    8.11
 -11   2   3  353.29    7.46
  11  -2  -3  351.12    7.49
 -11  -2   3  349.39    8.08
  11   2  -2  764.83   13.96
 -11   2   2  770.64   13.44
 -11  -2   2  768.86   13.95
  11  -2  -2  767.41   15.94
  11   2  -1  203.68    6.34
 -11   2   1  206.23    5.82
 -11  -2   1  215.28    9.14
  11  -2  -1  212.74    8.59
  11   2   0 1340.00   22.47
 -11   2   0 1376.34   22.44
 -11  -2   0 1316.51   21.88
  11  -2   0 1356.62   25.14
  11   2   1    2.21    5.48
 -11   2  -1    3.35    2.89
 -11  -2  -1    3.45    3.07
  11  -2   1    2.77    5.42
  11   2   2    0.27    5.41
 -11   2  -2    3.78    3.03
 -11  -2  -2    2.79    3.02
  11  -2   2    0.52    3.12
  11   2   3  230.44    6.76
 -11   2  -3  236.26    6.74
 -11  -2  -3  250.30    9.30
  11  -2   3  233.92    6.78
  11   2   4    8.41    3.50
 -11   2  -4    8.41    3.46
 -11  -2  -4   10.54    5.72
  11  -2   4    8.64    6.30
  11   2   5  178.80    6.38
  11   2   5  171.69    6.03
 -11   2  -5  180.29    6.16
 -11  -2  -5  180.00    5.99
  11  -2   5  166.93    6.32
  11   2   6  187.01    6.83
  11   2   6  190.19    6.62
 -11   2  -6  190.18    6.64
  11  -2   6  191.44    6.67
 -11  -2  -6  188.61    6.16
  11   2   7    7.54    7.58
  11   2   7   10.10    3.95
 -11   2  -7   11.01    4.19
 -11  -2  -7   17.57    3.68
  11  -2   7   19.45    4.32
  11   3 -14   31.05    4.54
 -11   3  14   25.82    3.73
  11  -3 -14   22.36    3.80
 -11  -3  14   20.22    4.52
  11  -3 -14   22.41    3.41
  11   3 -13  301.01    8.18
 -11   3  13  301.04    5.92
  11  -3 -13  296.90    7.52
 -11  -3  13  295.58    8.14
  11  -3 -13  290.29    7.22
  11   3 -12   24.82    4.11
 -11   3  12   22.49    2.24
  11  -3 -12   23.65    3.68
 -11  -3  12   21.17    4.06
  11  -3 -12   22.47    3.30
  11   3 -11    5.27    3.50
 -11   3  11    4.35    3.23
 -11  -3  11    2.83    3.42
  11  -3 -11    3.78    3.26
  11   3 -10   33.10    6.69
 -11   3  10   33.84    2.41
 -11  -3  10   33.09    6.93
  11  -3 -10   31.84    3.93
  11   3  -9  168.91    8.86
 -11   3   9  166.16    4.24
 -11  -3   9  164.25    5.92
  11  -3  -9  168.25    5.89
  11   3  -8   36.39    4.02
 -11   3   8   35.04    2.58
 -11  -3   8   35.42    4.06
  11  -3  -8   35.27    2.63
  11   3  -7  161.45    5.72
 -11   3   7  160.58    4.27
  11  -3  -7  153.42    4.29
 -11  -3   7  160.40    5.67
  11   3  -6  322.32    7.99
 -11   3   6  309.97    8.16
 -11  -3   6  316.59    7.66
  11  -3  -6  330.16    6.73
  11   3  -5   -0.37    2.74
 -11   3   5   -0.20    3.12
 -11  -3   5   -0.57    2.64
  11  -3  -5    0.53    1.92
  11   3  -4   21.15    3.59
 -11   3   4   16.42    4.34
 -11  -3   4   20.03    3.48
  11  -3  -4   12.53    2.74
  11   3  -3  526.04   10.67
 -11   3   3  527.55    9.82
 -11  -3   3  522.84   10.51
  11  -3  -3  512.93    9.72
  11   3  -2   18.75    3.45
 -11   3   2    7.36    2.74
 -11  -3   2    9.75    3.43
  11  -3  -2   14.68    5.01
  11   3  -1   35.95    3.94
 -11   3   1   31.75    3.25
  11  -3  -1   40.14    5.71
 -11  -3   1   40.96    6.45
  11   3   0  473.52   10.03
 -11   3   0  475.99    9.62
 -11  -3   0  484.60   10.07
  11  -3   0  469.63   12.16
  11   3   1  826.38   14.88
  11   3   1  809.92   15.03
 -11   3  -1  828.06   14.79
 -11  -3  -1  835.82   14.98
  11  -3   1  820.48   14.81
  11   3   2  262.20    7.19
  11   3   2  256.32    9.96
 -11   3  -2  266.37    6.90
  11  -3   2  262.25    7.01
 -11  -3  -2  264.85    7.01
  11   3   3   28.23    4.07
  11   3   3   27.05    3.82
 -11   3  -3   30.37    3.71
 -11  -3  -3   31.99    6.23
  11  -3   3   27.16    3.96
  11   3   4    1.84    5.75
  11   3   4    1.42    3.08
 -11   3  -4    0.89    5.34
 -11  -3  -4    1.09    2.90
  11  -3   4   -0.95    3.21
  11   3   5    0.73    3.53
  11   3   5    3.13    5.26
 -11   3  -5    1.64    5.61
 -11  -3  -5    1.32    2.94
  11  -3   5   -2.20    3.38
  11   3   6    1.02    3.74
  11   3   6    0.40    3.24
 -11   3  -6    0.62    3.51
 -11  -3  -6    3.30    5.15
  11  -3   6    0.45    3.60
  11   4 -13  635.21   13.66
  11  -4 -13  616.76   12.53
 -11  -4  13  623.04   16.93
  11   4 -12    9.57    4.23
 -11   4  12   12.48    3.01
  11  -4 -12    6.88    3.04
 -11  -4  12   10.95    4.16
  11  -4 -12    9.08    3.63
  11   4 -11  267.15    7.98
 -11   4  11  278.08    6.70
  11  -4 -11  266.93    7.29
 -11  -4  11  280.04   11.19
  11  -4 -11  267.78    5.31
  11   4 -10   59.32    4.97
  11   4 -10   70.60    3.55
 -11   4  10   66.20    2.66
  11  -4 -10   59.40    2.63
 -11  -4  10   60.33    4.98
  11   4  -9   17.02    3.93
  11   4  -9   13.82    1.79
 -11   4   9   14.12    3.24
 -11  -4   9   20.08    3.91
  11  -4  -9   13.42    1.97
  11   4  -8  228.38    7.09
  11   4  -8  235.35    6.17
 -11   4   8  230.90    6.41
 -11  -4   8  238.72   10.09
  11  -4  -8  235.19    6.48
  11   4  -7   21.13    3.93
  11   4  -7   19.08    3.55
 -11   4   7   19.00    2.16
 -11  -4   7   27.79    6.55
  11  -4  -7   16.45    2.27
  11   4  -6  109.03    7.99
  11   4  -6  105.65    5.06
 -11   4   6   96.25    3.39
 -11  -4   6  100.42    5.16
  11  -4  -6  104.14    3.58
  11   4  -5  229.20    9.82
  11   4  -5  244.42    7.34
 -11   4   5  228.48    6.97
 -11  -4   5  242.76    6.83
  11  -4  -5  229.58    5.38
  11   4  -4  124.34    4.10
  11   4  -4  130.45    8.22
 -11   4   4  121.68    3.96
  11  -4  -4  128.89    4.07
 -11  -4   4  130.50    5.35
  11   4  -3  211.78    6.48
  11   4  -3  197.52    5.39
 -11   4   3  211.51    5.32
 -11  -4   3  208.95    9.07
  11  -4  -3  203.75    5.35
  11   4  -2 1056.01   18.54
  11   4  -2 1044.65   17.55
 -11   4   2 1048.80   17.58
 -11  -4   2 1085.92   21.53
  11  -4  -2 1036.91   17.54
  11   4  -1  134.45    5.50
  11   4  -1  139.33    7.38
 -11   4   1  132.19    6.83
 -11  -4   1  147.67    5.37
  11  -4  -1  134.27    4.82
  11   4   0   27.85    3.63
  11   4   0   33.31    3.91
 -11   4   0   35.30    5.46
 -11  -4   0   32.59    3.80
  11  -4   0   35.69    3.43
  11   4   1    0.25    2.97
  11   4   1   -1.68    2.95
 -11   4  -1    0.61    2.64
  11  -4   1   -1.08    2.78
 -11  -4  -1    0.22    4.84
  11   4   2   35.47    4.03
  11   4   2   29.64    6.56
 -11   4  -2   34.79    3.73
 -11  -4  -2   30.17    3.71
  11  -4   2   33.55    3.79
  11   4   3   24.06    4.14
  11   4   3   28.13    3.78
 -11   4  -3   24.89    3.78
 -11  -4  -3   26.40    3.60
  11  -4   3   24.27    3.86
  11   4   4   24.05    3.65
  11   4   4   11.32    6.99
 -11   4  -4   12.01    6.50
 -11  -4  -4   14.88    3.43
  11  -4   4   12.49    3.89
  11   4   5  122.92    5.14
  11   4   5  114.34    5.93
 -11   4  -5  102.62    5.53
 -11  -4  -5  114.21    7.62
  11  -4   5  114.82    5.59
  11   5 -11   63.89    5.46
  11  -5 -11   65.12    5.03
 -11  -5  11   58.54    5.34
  11   5 -10   12.17    4.25
  11  -5 -10    8.91    4.02
 -11  -5  10    9.48    4.19
  11   5  -9   57.25    4.89
 -11   5   9   52.88    2.42
 -11  -5   9   41.62    8.13
  11  -5  -9   58.29    3.61
  11   5  -8  258.60    5.21
  11   5  -8  255.89    7.63
 -11   5   8  250.41    6.46
 -11  -5   8  254.46    7.56
  11  -5  -8  248.14    5.02
  11   5  -7   60.07    4.27
  11   5  -7   53.48    4.73
 -11   5   7   58.47    2.69
 -11  -5   7   58.11    4.79
  11  -5  -7   61.27    2.67
  11   5  -6   37.19    2.68
  11   5  -6   42.31    4.32
 -11   5   6   40.06    4.09
 -11  -5   6   47.81    4.40
  11  -5  -6   38.34    2.52
  11   5  -5   47.03    7.50
  11   5  -5   48.11    3.00
 -11   5   5   46.49    2.73
 -11  -5   5   49.89    4.33
  11  -5  -5   47.65    2.79
  11   5  -4  171.36    9.33
  11   5  -4  174.12    4.91
 -11   5   4  174.34    6.37
 -11  -5   4  174.53    6.09
  11  -5  -4  176.66    6.45
  11   5  -3   52.93    7.24
  11   5  -3   55.24    3.40
 -11   5   3   52.29    3.06
 -11  -5   3   46.33    4.30
  11  -5  -3   52.92    3.14
  11   5  -2  369.41    8.85
  11   5  -2  345.42    7.77
 -11   5   2  360.99    9.53
 -11  -5   2  368.04    8.75
  11  -5  -2  350.24    7.42
  11   5  -1   23.15    3.87
  11   5  -1   21.25    3.39
 -11   5   1   26.91    3.05
  11  -5  -1   32.53    5.17
 -11  -5   1   27.83    6.39
  11   5   0   51.02    4.27
  11   5   0   62.94    6.56
 -11   5   0   48.08    3.67
 -11  -5   0   52.46    4.14
  11  -5   0   55.46    5.96
  11   5   1   40.13    4.03
  11   5   1   33.28    6.54
 -11   5  -1   38.45    5.96
 -11  -5  -1   28.64    3.77
  11  -5   1   36.11    3.60
  11   5   2  115.05    5.49
  11   5   2  115.02    5.23
 -11   5  -2  113.37    5.01
 -11  -5  -2  116.62    4.92
  11  -5   2  105.67    4.97
  11   5   3   86.57    8.42
  11   5   3   79.90    4.72
 -11   5  -3   88.29    4.80
 -11  -5  -3   77.38    6.98
  11  -5   3   74.38    4.83
  11   6  -7   44.86    4.04
  11   6  -7   45.43    4.86
 -11  -6   7   43.74    4.71
  11   6  -6    0.02    3.68
  11   6  -6    1.22    2.01
 -11   6   6    0.61    3.09
 -11  -6   6    0.74    3.47
  11  -6  -6    2.25    1.72
  11   6  -5  123.47    5.86
  11   6  -5  139.40    6.05
 -11   6   5  143.67    5.64
 -11  -6   5  138.19    5.79
  11  -6  -5  131.58    3.75
  11   6  -4  126.59    8.77
  11   6  -4  111.51    4.14
 -11   6   4  119.50    3.95
  11  -6  -4  113.88    5.54
 -11  -6   4  120.80    5.47
  11  -6  -4  111.86    5.48
  11   6  -3  262.68   10.80
  11   6  -3  252.12    6.41
 -11   6   3  267.26    6.10
 -11  -6   3  270.34    7.53
  11  -6  -3  263.73    6.00
  11   6  -2  787.69   15.17
  11   6  -2  780.60   14.20
 -11   6   2  797.64   15.91
 -11  -6   2  784.58   14.91
  11  -6  -2  767.53   15.43
  11   6  -1    4.90    3.38
  11   6  -1    4.60    3.02
 -11   6   1    2.74    2.64
 -11  -6   1    5.16    3.29
  11  -6  -1    2.58    4.45
  12   0 -14   42.78    3.79
 -12   0  14   41.96    3.81
  12   0 -13   -0.20    4.92
 -12   0  13   -3.28    2.90
  12   0 -12  348.79    7.85
 -12   0  12  346.83    7.83
  12   0 -11    1.25    4.58
 -12   0  11   -0.33    4.58
  12   0 -10  102.23    4.42
 -12   0  10   87.83    4.33
  12   0  -9    0.50    2.44
 -12   0   9   -0.55    2.39
  12   0  -8   24.78    5.56
 -12   0   8   22.39    3.27
  12   0  -7    0.89    2.65
 -12   0   7   -0.33    2.56
  12   0  -6  127.21    4.86
 -12   0   6  135.39    4.84
  12   0  -5    2.11    2.92
 -12   0   5    0.57    2.86
  12   0  -4    4.12    5.29
 -12   0   4    4.95    2.99
  12   0  -3   -0.89    4.86
 -12   0   3    0.05    2.66
  12   0  -2    5.96    5.80
 -12   0   2   15.06    3.26
  12   0  -1    2.62    5.72
 -12   0   1    3.74    3.24
  12   0   0  225.19    9.75
 -12   0   0  227.36    6.47
  12   0   1    0.84    3.26
 -12   0  -1    0.93    3.11
  12   0   2  173.58    6.16
 -12   0  -2  168.83    6.05
  12   0   3    0.57    5.73
 -12   0  -3    0.64    3.13
  12   0   4   55.68    4.77
 -12   0  -4   47.77    4.53
  12   0   5    1.35    6.69
 -12   0  -5    3.53    3.71
  12   0   6  292.11    8.77
 -12   0  -6  289.29    8.29
 -12   1  14    0.11    4.40
  12   1 -14    0.81    3.17
  12  -1 -14    2.59    2.60
 -12  -1  14    3.40    5.51
  12  -1 -14    0.85    2.23
  12   1 -13  169.87    5.83
 -12   1  13  184.23    5.24
 -12  -1  13  180.95    6.00
  12  -1 -13  174.40    5.26
  12   1 -12   30.07    6.51
 -12   1  12   32.28    3.16
 -12  -1  12   32.51    6.47
  12  -1 -12   20.35    5.17
  12   1 -11  353.73    8.37
 -12   1  11  339.18    9.57
 -12  -1  11  364.17    8.45
  12  -1 -11  350.87    7.58
  12   1 -10   29.62    3.80
 -12   1  10   36.66    3.16
 -12  -1  10   36.39    3.73
  12  -1 -10   37.01    5.31
  12   1  -9   -1.37    2.69
 -12   1   9    1.80    2.24
 -12  -1   9   -2.34    4.63
  12  -1  -9   -0.07    2.29
 -12   1   8    0.66    2.40
 -12  -1   8   -2.20    4.89
  12  -1  -8    0.90    2.48
  12   1  -7    0.21    2.95
 -12   1   7    2.06    4.34
 -12  -1   7    1.74    2.96
  12  -1  -7    1.22    2.54
  12   1  -6   26.32    3.78
 -12   1   6   26.95    5.34
 -12  -1   6   28.42    3.62
  12  -1  -6   32.18    3.33
  12   1  -5   48.12    3.91
 -12   1   5   47.41    5.67
 -12  -1   5   39.95    3.89
  12  -1  -5   44.60    6.03
  12   1  -4   41.44    3.97
 -12   1   4   42.97    5.84
 -12  -1   4   43.97    3.87
  12  -1  -4   39.04    6.09
  12   1  -3   86.72    4.68
 -12   1   3   85.30    6.64
 -12  -1   3   87.83    4.64
  12  -1  -3   83.34    4.31
  12   1  -2   57.19    4.31
 -12   1   2   52.89    6.43
 -12  -1   2   55.54    6.76
  12  -1  -2   51.31    4.12
  12   1  -1    0.82    3.27
 -12   1   1    0.51    5.22
 -12  -1   1    2.91    5.49
  12  -1  -1    3.99    3.18
  12   1   0   22.94    4.08
 -12   1   0   24.02    6.30
 -12  -1   0   25.97    6.45
  12  -1   0   31.32    6.62
  12   1   1  431.07    9.93
 -12   1  -1  392.09   12.07
 -12  -1  -1  443.19    9.77
  12  -1   1  446.46   12.87
  12   1   2    1.54    6.06
 -12   1  -2   -0.16    5.64
 -12  -1  -2    1.78    3.29
  12  -1   2    3.89    3.42
  12   1   3    4.06    3.57
 -12   1  -3    1.21    5.96
 -12  -1  -3    3.35    3.46
  12  -1   3    4.96    3.69
  12   1   4   23.62    4.30
 -12   1  -4   13.13    6.94
 -12  -1  -4   24.08    4.03
  12  -1   4   34.85    4.44
  12   1   5   10.21    4.17
 -12   1  -5    1.23    6.87
 -12  -1  -5   14.81    3.80
  12  -1   5   12.33    4.29
  12   1   6   81.45    8.80
 -12   1  -6   69.64    8.52
 -12  -1  -6   62.88    5.15
  12  -1   6   70.33    5.52
  12   2 -14   68.18    4.94
 -12   2  14   69.81    3.40
  12  -2 -14   67.44    3.48
 -12  -2  14   61.97    8.17
  12  -2 -14   61.93    6.03
  12   2 -13  184.43    9.83
 -12   2  13  194.03    7.07
 -12  -2  13  199.16    6.59
  12  -2 -13  190.64    5.13
  12   2 -12  396.52   12.39
 -12   2  12  388.18    7.82
 -12  -2  12  387.01   12.31
  12  -2 -12  375.81    9.62
  12   2 -11   22.99    4.15
 -12   2  11   33.28    4.69
 -12  -2  11   32.64    4.02
  12  -2 -11   33.72    2.91
  12   2 -10  153.17    5.78
 -12   2  10  152.85    6.44
  12  -2 -10  149.58    4.55
 -12  -2  10  160.11    5.80
  12   2  -9   41.42    4.32
 -12   2   9   41.19    3.10
 -12  -2   9   49.06    6.94
  12  -2  -9   46.58    5.10
  12   2  -8  406.55   11.90
 -12   2   8  386.84    7.90
 -12  -2   8  409.51    9.05
  12  -2  -8  400.72    8.18
 -12   2   7   20.69    2.84
 -12  -2   7   23.15    3.85
  12  -2  -7   23.25    4.97
  12   2  -6  154.47    8.51
 -12   2   6  139.90    4.58
 -12  -2   6  146.99    5.50
  12  -2  -6  146.59    4.79
  12   2  -5  269.44    7.24
 -12   2   5  260.07    8.44
 -12  -2   5  259.44    7.07
  12  -2  -5  255.90    6.45
  12   2  -4   -0.68    3.19
 -12   2   4    0.39    4.36
 -12  -2   4    3.37    3.19
  12  -2  -4    2.15    4.59
  12   2  -3   18.53    3.82
 -12   2   3   17.83    5.21
 -12  -2   3   17.92    3.63
  12  -2  -3   19.28    3.23
  12   2  -2   48.18    4.36
 -12   2   2   36.80    5.94
  12  -2  -2   42.57    3.84
 -12  -2   2   48.88    4.22
  12   2  -1  140.70    8.65
 -12   2   1  138.70    5.13
 -12  -2   1  149.92    8.47
  12  -2  -1  130.97    5.39
  12   2   0  813.59   18.36
 -12   2   0  827.92   15.02
  12  -2   0  801.88   14.94
 -12  -2   0  828.08   18.26
  12   2   1    7.59    3.90
 -12   2  -1    6.70    3.48
 -12  -2  -1   21.57    3.82
  12  -2   1    5.19    6.48
  12   2   2 1054.53   19.04
 -12   2  -2 1052.05   18.74
 -12  -2  -2 1060.22   18.98
  12  -2   2 1052.48   18.99
  12   2   3  251.88   10.69
 -12   2  -3  252.65    7.37
 -12  -2  -3  265.60    7.37
  12  -2   3  249.39    7.48
  12   2   4   10.77    4.38
  12   2   4   30.39    4.46
 -12   2  -4   32.30    4.25
 -12  -2  -4   32.08    4.12
  12  -2   4   32.73    4.45
  12   2   5   -0.19    3.70
  12   2   5    1.61    6.03
 -12   2  -5   -3.03    3.50
 -12  -2  -5    1.24    5.72
  12  -2   5    0.48    3.70
  12   3 -13   94.08    9.26
 -12   3  13  101.06    5.29
  12  -3 -13  104.49    5.32
 -12  -3  13  100.47    5.63
  12  -3 -13   93.15    4.73
  12   3 -12    6.37    4.00
 -12   3  12    8.40    2.26
  12  -3 -12    8.33    2.27
 -12  -3  12   10.18    4.18
  12   3 -11  201.61    6.89
 -12   3  11  197.86    6.64
 -12  -3  11  202.41   10.30
  12  -3 -11  193.66    4.90
  12   3 -10  227.22    7.16
 -12   3  10  241.44    5.47
 -12  -3  10  238.36    7.21
  12  -3 -10  237.54    5.51
  12   3  -9   12.65    3.96
 -12   3   9    7.57    2.34
 -12  -3   9   11.25    3.78
  12  -3  -9    7.49    4.01
  12   3  -8   -0.31    3.37
 -12   3   8    2.28    3.63
  12  -3  -8    2.70    3.77
 -12  -3   8   -1.19    5.69
  12   3  -7    9.22    3.68
 -12   3   7    8.05    4.14
 -12  -3   7    7.28    6.28
  12  -3  -7    6.39    2.48
  12   3  -6  192.36    6.52
 -12   3   6  191.66    5.17
 -12  -3   6  197.06    6.47
  12  -3  -6  190.62    7.22
  12   3  -5    7.42    3.73
 -12   3   5    5.19    2.49
 -12  -3   5    6.73    3.61
  12  -3  -5    6.87    2.67
  12   3  -4   85.21    5.04
 -12   3   4   93.50    4.01
 -12  -3   4   90.33    4.97
  12  -3  -4   84.67    4.02
  12   3  -3  566.52   11.70
 -12   3   3  538.32   10.29
 -12  -3   3  556.81   11.41
  12  -3  -3  550.75   12.84
  12   3  -2    2.74    3.46
 -12   3   2    2.21    4.76
  12  -3  -2    5.83    5.00
 -12  -3   2    4.56    5.87
  12   3  -1  219.14    6.91
 -12   3   1  199.42    8.45
 -12  -3   1  211.54    9.57
  12  -3  -1  210.65    8.90
  12   3   0  939.71   20.42
 -12   3   0  954.99   16.95
 -12  -3   0  941.59   16.91
  12  -3   0  940.98   19.74
  12   3   1   95.50    5.20
  12   3   1   96.71    8.50
 -12   3  -1   98.21    5.05
 -12  -3  -1   97.35    5.18
  12  -3   1   98.53    5.14
  12   3   2    2.17    6.29
  12   3   2    5.47    3.71
 -12   3  -2    2.79    3.43
 -12  -3  -2    5.06    3.44
  12  -3   2    5.37    3.60
  12   3   3   77.20    5.14
  12   3   3   73.03    5.01
 -12   3  -3   73.59    4.77
 -12  -3  -3   62.03    4.71
  12  -3   3   64.74    8.13
  12   3   4   92.58    9.24
  12   3   4   82.93    5.30
 -12   3  -4   73.38    8.38
 -12  -3  -4   80.58    8.01
  12  -3   4   82.56    5.46
  12   4 -11  299.35    8.79
 -12   4  11  288.91    5.91
 -12  -4  11  289.37    8.67
  12  -4 -11  300.02    7.53
  12   4 -10   80.39    5.63
  12   4 -10   88.28    2.93
 -12   4  10   80.45    4.76
 -12  -4  10   83.52    8.92
  12  -4 -10   81.09    3.18
  12   4  -9   13.50    4.14
  12   4  -9   10.33    3.41
 -12   4   9    8.63    2.19
 -12  -4   9    8.85    4.08
  12  -4  -9   16.40    3.70
  12   4  -8   -0.39    3.59
  12   4  -8    0.54    3.02
 -12   4   8   -0.23    1.90
 -12  -4   8    0.02    3.51
  12  -4  -8   -1.90    3.34
  12   4  -7  770.24   15.02
  12   4  -7  790.75   14.77
 -12   4   7  789.44   14.98
 -12  -4   7  788.00   15.09
  12  -4  -7  792.68   13.41
  12   4  -6   79.77    5.19
  12   4  -6   76.63    5.23
 -12   4   6   79.05    3.50
 -12  -4   6   73.40    5.02
  12  -4  -6   80.21    3.56
  12   4  -5   33.53    7.29
  12   4  -5   25.09    4.79
 -12   4   5   20.14    2.84
 -12  -4   5   32.74    6.97
  12  -4  -5   32.03    2.89
  12   4  -4  655.13   16.33
  12   4  -4  662.00   14.28
 -12   4   4  623.07   13.41
 -12  -4   4  688.37   16.56
  12  -4  -4  651.34   13.96
  12   4  -3   27.80    6.93
  12   4  -3   18.56    3.09
 -12   4   3   18.20    3.06
 -12  -4   3   18.11    3.95
  12  -4  -3   20.40    3.08
  12   4  -2   -1.79    3.22
  12   4  -2    1.49    2.61
 -12   4   2   -0.46    2.43
  12  -4  -2    0.65    2.48
 -12  -4   2   -1.40    3.03
  12   4  -1   55.76    4.82
  12   4  -1   58.57    6.68
 -12   4   1   49.66    3.81
 -12  -4   1   60.40    4.57
  12  -4  -1   57.41    4.02
  12   4   0  109.66    5.52
  12   4   0  103.74    5.21
 -12   4   0  107.72    7.53
  12  -4   0  114.71    5.03
 -12  -4   0  105.45    5.28
  12   4   1 1085.91   19.55
  12   4   1 1105.65   23.19
 -12   4  -1 1064.72   19.01
 -12  -4  -1 1081.44   19.41
  12  -4   1 1068.06   19.22
  12   4   2    6.65    7.07
  12   4   2    6.58    3.88
 -12   4  -2    7.97    3.56
 -12  -4  -2    6.59    6.19
  12  -4   2    5.62    6.52
  12   5  -8   18.68    4.79
  12   5  -8   30.93    3.95
 -12   5   8   26.75    4.03
 -12  -5   8   31.91    4.74
  12  -5  -8   29.80    2.44
  12   5  -7    0.84    2.03
  12   5  -7    2.26    3.71
 -12   5   7    0.71    1.97
 -12  -5   7    1.23    6.30
  12  -5  -7    0.85    1.95
  12   5  -6  368.73    7.48
  12   5  -6  367.05    9.43
 -12   5   6  374.38    9.18
 -12  -5   6  372.89   12.79
  12  -5  -6  360.45    7.28
  12   5  -5   16.92    4.30
  12   5  -5   20.71    2.82
 -12   5   5   23.44    2.65
 -12  -5   5   20.96    4.21
  12  -5  -5   22.87    4.46
  12   5  -4  508.29   11.43
  12   5  -4  488.30    9.71
 -12   5   4  513.37   11.65
 -12  -5   4  511.81   11.25
  12  -5  -4  506.02    9.72
  12   5  -3   -0.34    5.96
  12   5  -3   -0.27    2.52
 -12   5   3   -1.66    2.27
 -12  -5   3    1.97    3.30
  12  -5  -3    0.45    2.30
  12   5  -2  314.05    7.68
  12   5  -2  320.90   11.94
 -12   5   2  300.83    9.43
 -12  -5   2  312.49   11.52
  12  -5  -2  317.25    9.88
  12   5  -1  143.43    6.15
  12   5  -1  139.06    5.50
 -12   5   1  145.85    5.14
 -12  -5   1  152.60    9.01
  12  -5  -1  146.10    7.63
  13   0 -13    1.00    2.92
 -13   0  13    0.40    2.92
  13   0 -12   -1.84    5.03
 -13   0  12    0.73    5.00
  13   0 -11  487.34   10.29
 -13   0  11  496.25   10.30
  13   0 -10    1.77    3.04
 -13   0  10    0.02    5.09
  13   0  -9  132.90    5.19
 -13   0   9  140.49    7.73
  13   0  -8    0.38    5.12
 -13   0   8    0.94    2.95
  13   0  -7   -1.83    3.09
 -13   0   7   -0.11    2.92
  13   0  -6   -2.94    3.13
 -13   0   6   -0.32    3.13
  13   0  -5  591.79   11.83
 -13   0   5  603.34   11.81
  13   0  -4   -1.30    3.21
 -13   0   4   -0.51    3.05
  13   0  -3  469.27   10.42
 -13   0   3  485.59   10.21
  13   0  -2    1.89    3.43
 -13   0   2    1.43    5.64
  13   0  -1  101.03    5.43
 -13   0   1   95.63    8.01
  13   0   0   -1.16    3.28
 -13   0   0    2.34    5.25
  13   0   1   13.61    7.14
 -13   0  -1   18.69    6.69
  13   0   2    2.56    3.79
 -13   0  -2    0.31    6.16
  13   0   3  234.97    7.69
 -13   0  -3  236.97    7.33
  13   1 -12   15.28    3.85
 -13   1  12   19.48    3.15
  13  -1 -12   19.09    3.19
 -13  -1  12   20.75    3.89
  13   1 -11    3.89    3.56
 -13   1  11    5.06    2.95
 -13  -1  11    3.09    6.09
  13  -1 -11    7.15    3.06
  13   1 -10  821.40   15.36
 -13   1  10  831.05   17.31
 -13  -1  10  815.47   15.27
  13  -1 -10  834.16   17.41
  13   1  -9   77.09    7.59
 -13   1   9   74.75    4.08
 -13  -1   9   70.80    4.66
  13  -1  -9   76.49    4.21
  13   1  -8    9.58    6.22
 -13   1   8   11.06    3.12
 -13  -1   8    5.56    3.50
  13  -1  -8    6.41    5.35
  13   1  -7  122.87    5.43
 -13   1   7  123.08    4.81
 -13  -1   7  120.87    8.23
  13  -1  -7  111.23    7.33
  13   1  -6   -1.04    3.38
 -13   1   6    0.75    5.01
 -13  -1   6   -1.30    5.75
  13  -1  -6    5.61    2.99
  13   1  -5   32.18    4.31
 -13   1   5   45.48    6.16
 -13  -1   5   44.30    7.00
  13  -1  -5   41.99    3.99
  13   1  -4  308.89    8.19
 -13   1   4  321.60    7.67
 -13  -1   4  313.94   11.06
  13  -1  -4  321.61    8.00
  13   1  -3  105.88    5.37
 -13   1   3  107.92    4.94
 -13  -1   3  109.54    5.18
  13  -1  -3   99.75    5.06
  13   1  -2  136.17    6.14
 -13   1   2  151.57    5.68
 -13  -1   2  154.89    5.79
  13  -1  -2  153.88    5.81
  13   1  -1   45.79    7.49
 -13   1   1   42.91    4.15
 -13  -1   1   41.31    7.27
  13  -1  -1   43.64    4.37
  13   1   0   79.11    8.16
 -13   1   0   68.47    4.51
 -13  -1   0   67.21    7.74
  13  -1   0   65.09    4.91
  13   1   1   35.33    4.56
 -13   1  -1   31.19    4.25
 -13  -1  -1   27.07    7.32
  13  -1   1   35.56    7.56
  13   1   2   63.14    5.10
 -13   1  -2   62.23    4.87
 -13  -1  -2   54.39    7.92
  13  -1   2   52.97    5.05
  13   1   3    4.66    4.02
 -13   1  -3    2.40    3.74
 -13  -1  -3   -0.95    6.48
  13  -1   3    4.93    4.14
  13   2 -12   25.57    4.56
 -13   2  12   26.04    3.22
 -13  -2  12   34.57    4.47
  13  -2 -12   33.30    3.21
  13   2 -11   92.45    5.46
 -13   2  11   95.66    4.19
 -13  -2  11   92.27    8.53
  13  -2 -11   96.75    6.38
  13   2 -10   96.10    8.77
 -13   2  10   92.77    6.36
 -13  -2  10   93.06    5.27
  13  -2 -10   92.33    4.14
  13   2  -9  143.31    9.22
 -13   2   9  140.04    4.76
 -13  -2   9  133.28    5.93
  13  -2  -9  134.87    7.07
  13   2  -8   44.16    7.70
 -13   2   8   40.89    3.42
 -13  -2   8   50.11    4.48
  13  -2  -8   44.00    3.66
  13   2  -7   39.63    7.55
 -13   2   7   48.21    3.52
  13  -2  -7   38.99    3.67
 -13  -2   7   43.79    7.45
  13   2  -6  337.43   11.94
 -13   2   6  346.52   10.02
 -13  -2   6  340.11   11.41
  13  -2  -6  330.49   10.17
  13   2  -5   17.45    7.09
 -13   2   5   16.53    5.50
 -13  -2   5   18.69    3.90
  13  -2  -5   17.49    3.39
  13   2  -4    6.51    6.29
 -13   2   4    4.03    2.93
 -13  -2   4    2.12    3.60
  13  -2  -4    2.29    3.09
  13   2  -3    7.80    6.60
 -13   2   3    6.43    3.18
  13  -2  -3    6.80    3.27
 -13  -2   3    5.65    3.76
  13   2  -2  252.52   10.95
 -13   2   2  268.20    7.05
 -13  -2   2  266.62    7.47
  13  -2  -2  257.73    7.14
  13   2  -1   65.99    4.97
 -13   2   1   60.21    4.43
 -13  -2   1   61.57    4.76
  13  -2  -1   70.22    4.55
  13   2   0    1.43    3.80
 -13   2   0    1.62    3.34
 -13  -2   0    4.89    6.38
  13  -2   0    2.76    3.56
  13   2   1  443.69   13.94
 -13   2  -1  421.68   13.05
 -13  -2  -1  447.55   13.71
  13  -2   1  427.25   13.51
  13   2   2   -0.42    3.89
 -13   2  -2    1.14    6.21
 -13  -2  -2    3.51    6.37
  13  -2   2    2.38    3.79
  13   3 -10  702.27   14.38
 -13   3  10  712.12   12.56
 -13  -3  10  705.01   17.90
  13  -3 -10  699.89   12.41
  13   3  -9  390.66    9.89
 -13   3   9  386.35    7.96
 -13  -3   9  375.51    9.62
  13  -3  -9  374.21    7.88
  13   3  -8  390.92    9.84
 -13   3   8  414.20   10.47
 -13  -3   8  392.32    9.71
  13  -3  -8  394.98   10.51
  13   3  -7   68.69    5.25
 -13   3   7   65.56    3.64
 -13  -3   7   61.60    5.05
  13  -3  -7   63.35    3.68
  13   3  -6   21.96    4.38
 -13   3   6   13.03    2.96
 -13  -3   6   16.73    7.01
  13  -3  -6   16.09    3.04
  13   3  -5   14.27    4.21
 -13   3   5   15.30    5.24
  13  -3  -5   13.26    5.41
 -13  -3   5   15.85    7.02
  13   3  -4  176.00    6.64
 -13   3   4  189.20    7.98
 -13  -3   4  173.56    9.83
  13  -3  -4  177.91    8.16
  13   3  -3   25.74    4.41
 -13   3   3   18.71    3.46
  13  -3  -3   25.42    3.63
 -13  -3   3   19.26    7.23
  13   3  -2  203.36    6.99
 -13   3   2  201.22    6.10
 -13  -3   2  201.37   10.21
  13  -3  -2  195.37    6.24
  13   3  -1   38.50    7.82
 -13   3   1   30.68    3.90
 -13  -3   1   29.76    7.35
  13  -3  -1   30.56    4.11
  13   3   0   -0.63    3.42
  13   3   0    0.57    3.68
 -13   3   0    2.18    5.45
 -13  -3   0    0.41    6.03
  13  -3   0    2.90    5.72
  13   3   1  362.01    9.31
  13   3   1  359.26    9.57
 -13   3  -1  365.30   12.44
 -13  -3  -1  347.42    9.13
  13  -3   1  350.38    9.19
  13   4  -7   18.84    4.58
  13   4  -7   16.16    4.56
 -13   4   7   21.50    2.80
 -13  -4   7   26.69    4.52
  13  -4  -7   17.00    2.87
  13   4  -6  158.88    6.65
  13   4  -6  163.91    6.92
 -13   4   6  153.86    6.92
 -13  -4   6  162.53    6.52
  13  -4  -6  150.64    7.09
  13   4  -5  120.70    6.83
  13   4  -5  126.34    6.09
 -13   4   5  117.05    4.46
 -13  -4   5  116.57    5.98
  13  -4  -5  120.99    4.58
  13   4  -4   32.12    8.09
  13   4  -4   37.79    3.65
 -13   4   4   39.76    3.56
 -13  -4   4   48.54    4.63
  13  -4  -4   41.66    3.59
  13   4  -3    5.68    4.14
  13   4  -3    5.81    3.16
 -13   4   3    4.85    5.11
 -13  -4   3    6.57    4.01
  13  -4  -3    4.89    3.11
  13   4  -2   51.30    5.04
  13   4  -2   49.07    4.25
 -13   4   2   55.41    4.00
 -13  -4   2   52.97    4.95
  13  -4  -2   50.57    4.12
  14   0 -10   13.84    3.82
 -14   0  10   11.04    3.71
  14   0  -9   -1.02    5.75
 -14   0   9    1.95    5.63
  14   0  -8    3.57    6.31
 -14   0   8    4.33    6.17
  14   0  -7   -1.10    5.82
 -14   0   7    0.00    3.24
  14   0  -6    2.77    3.53
 -14   0   6    2.03    3.46
  14   0  -5   -1.70    3.18
 -14   0   5    1.48    3.07
  14   0  -4  309.10    8.31
 -14   0   4  293.07    7.96
  14   0  -3    0.18    6.20
 -14   0   3   -1.48    5.93
  14   0  -2    2.81    7.19
 -14   0   2   12.97    6.75
  14   0  -1    0.36    3.53
 -14   0   1   -1.47    5.79
  14   0   0   53.16    5.27
 -14   0   0   47.70    4.89
  14   1  -9  423.81   13.54
 -14   1   9  425.27    9.42
  14  -1  -9  433.00    9.74
 -14  -1   9  425.41    9.99
  14   1  -8  408.87   13.61
 -14   1   8  413.78    9.40
 -14  -1   8  421.97   10.05
  14  -1  -8  415.85    9.44
  14   1  -7  788.06   15.46
 -14   1   7  788.77   14.66
 -14  -1   7  797.35   15.32
  14  -1  -7  792.50   18.10
  14   1  -6   13.59    4.29
 -14   1   6    1.67    6.34
 -14  -1   6   17.31    4.16
  14  -1  -6   15.57    6.52
  14   1  -5  106.15    5.79
 -14   1   5  124.47    8.27
  14  -1  -5  118.36    8.58
 -14  -1   5  107.76    8.86
  14   1  -4  191.51   10.41
 -14   1   4  188.68    6.44
 -14  -1   4  192.62   10.09
  14  -1  -4  195.03    6.64
  14   1  -3    0.07    6.54
 -14   1   3    4.30    3.32
 -14  -1   3   -3.06    3.54
  14  -1  -3    0.38    5.98
  14   1  -2   53.07    5.16
 -14   1   2   49.56    4.62
 -14  -1   2   54.70    4.89
  14  -1  -2   53.71    7.99
  14   1  -1   47.06    5.10
 -14   1   1   35.71    4.60
 -14  -1   1   39.01    4.87
  14  -1  -1   41.94    4.94
  14   2  -8  499.40   15.22
 -14   2   8  494.30   10.23
 -14  -2   8  508.01   11.46
  14  -2  -8  496.75   10.47
  14   2  -7  131.75    9.99
 -14   2   7  150.09    8.04
 -14  -2   7  142.19    6.31
  14  -2  -7  127.91    5.34
  14   2  -6  175.57   10.58
 -14   2   6  171.25    8.75
 -14  -2   6  180.73   10.30
  14  -2  -6  180.13    6.02
  14   2  -5    5.70    7.82
 -14   2   5   22.37    3.77
 -14  -2   5   18.33    7.49
  14  -2  -5   23.20    6.61
  14   2  -4  306.06   12.49
 -14   2   4  305.37    7.83
 -14  -2   4  295.93   12.21
  14  -2  -4  293.42   11.02
  14   2  -3   17.30    4.76
 -14   2   3   22.49    3.93
 -14  -2   3   21.10    4.54
  14  -2  -3   15.08    6.97
  14   2  -2  346.06    9.54
 -14   2   2  302.17   11.30
 -14  -2   2  347.10    9.31
  14  -2  -2  339.03    8.82
;
_shelx_hkl_checksum     15424
_shelx_res_file
;
    shelxl.res created by SHELXL-2014/7
TITL 05071515
CELL  0.71075 11.25950 7.26930 14.75760 90.000 105.706 90.000
ZERR  2 0.00410 0.00170 0.00400 0.000 0.015 0.000
LATT 1
SYMM .50-X, .50+Y, .50-Z
SFAC C H O N
UNIT 56 52 12 4
SHEL 99999.000000 0.000000
L.S. 15
FMAP 2
PLAN -20
WPDB -2
HTAB
BOND $H
CONF
LIST 4
TEMP -180.0
ACTA
SIZE 0.310 0.300 0.100
WGHT    0.055400    0.331100
FVAR       1.51906
O1    3    0.079318    0.453439    0.298956    11.00000    0.01604    0.02904 =
         0.01880   -0.00379    0.00932   -0.00475
O2    3   -0.042695    0.299706    0.177184    11.00000    0.02051    0.02588 =
         0.01626   -0.00274    0.00825    0.00097
O3    3   -0.384972    0.333618    0.454419    11.00000    0.01452    0.02212 =
         0.01829   -0.00209    0.00872   -0.00213
N1    4    0.227097    0.494612    0.190372    11.00000    0.02064    0.02123 =
         0.02151   -0.00413    0.01231   -0.00453
C1    1   -0.115843    0.361240    0.311083    11.00000    0.01363    0.01495 =
         0.01323    0.00256    0.00473    0.00238
C2    1   -0.100705    0.462642    0.393199    11.00000    0.01183    0.01700 =
         0.01382    0.00141    0.00281    0.00006
AFIX  43
H2    2   -0.028786    0.535827    0.415419    11.00000   -1.20000
AFIX   0
C3    1   -0.188910    0.459140    0.443618    11.00000    0.01435    0.01742 =
         0.01200   -0.00053    0.00375    0.00127
AFIX  43
H3    2   -0.177486    0.528861    0.499775    11.00000   -1.20000
AFIX   0
C4    1   -0.294045    0.351784    0.410335    11.00000    0.01293    0.01575 =
         0.01549    0.00267    0.00625    0.00218
C5    1   -0.311287    0.253059    0.326835    11.00000    0.01574    0.01707 =
         0.01942   -0.00210    0.00544   -0.00314
AFIX  43
H5    2   -0.384222    0.182531    0.303562    11.00000   -1.20000
AFIX   0
C6    1   -0.222769    0.257239    0.277687    11.00000    0.01832    0.01700 =
         0.01505   -0.00229    0.00549   -0.00064
AFIX  43
H6    2   -0.234863    0.189038    0.221000    11.00000   -1.20000
AFIX   0
C7    1   -0.023564    0.366173    0.255434    11.00000    0.01568    0.01470 =
         0.01480    0.00236    0.00542    0.00274
C8    1   -0.361444    0.408821    0.547421    11.00000    0.02072    0.02282 =
         0.01785   -0.00129    0.01059   -0.00035
AFIX 137
H8A   2   -0.281720    0.363973    0.586092    11.00000   -1.50000
H8B   2   -0.426879    0.370493    0.575663    11.00000   -1.50000
H8C   2   -0.359653    0.543397    0.544074    11.00000   -1.50000
AFIX   0
C9    1    0.177904    0.549441    0.101524    11.00000    0.01628    0.02069 =
         0.02374   -0.00327    0.00893   -0.00131
AFIX  43
H9    2    0.093088    0.582299    0.082884    11.00000   -1.20000
AFIX   0
C10   1    0.244642    0.560626    0.035391    11.00000    0.01783    0.01825 =
         0.01803   -0.00138    0.00656   -0.00173
AFIX  43
H10   2    0.206095    0.600710   -0.026908    11.00000   -1.20000
AFIX   0
C11   1    0.369457    0.512124    0.061596    11.00000    0.01703    0.01493 =
         0.01667   -0.00294    0.00807   -0.00368
C12   1    0.420433    0.456213    0.154569    11.00000    0.01645    0.02156 =
         0.01725   -0.00106    0.00701   -0.00173
AFIX  43
H12   2    0.505052    0.422933    0.175588    11.00000   -1.20000
AFIX   0
C13   1    0.346883    0.449697    0.215671    11.00000    0.02143    0.02284 =
         0.01597   -0.00127    0.00825   -0.00323
AFIX  43
H13   2    0.382989    0.411514    0.278688    11.00000   -1.20000
AFIX   0
C14   1    0.440459    0.520477   -0.008200    11.00000    0.01882    0.01977 =
         0.01459   -0.00075    0.00757   -0.00229
AFIX  43
H14   2    0.397991    0.558177   -0.070133    11.00000   -1.20000
AFIX   0
H1    2    0.134382    0.463107    0.255406    11.00000    0.06429
HKLF 4
REM  05071515
REM R1 =  0.0365 for    2437 Fo > 4sig(Fo)  and  0.0393 for all    2674 data
REM    168 parameters refined using      0 restraints
END
WGHT      0.0554      0.3311
REM Instructions for potential hydrogen bonds
EQIV $1 x-1/2, -y+1/2, z+1/2
HTAB C8 O2_$1
EQIV $2 -x, -y+1, -z
HTAB C10 O2_$2
HTAB O1 N1
REM Highest difference peak  0.285,  deepest hole -0.304,  1-sigma level  0.064
Q1    1  -0.0723  0.3720  0.2834  11.00000  0.05    0.29
Q2    1  -0.1415  0.4493  0.4210  11.00000  0.05    0.25
Q3    1  -0.0965 -0.0115  0.5237  11.00000  0.05    0.23
Q4    1  -0.1179  0.0417  0.6818  11.00000  0.05    0.21
Q5    1  -0.2637  0.2623  0.3094  11.00000  0.05    0.19
Q6    1   0.2038  0.5295  0.0627  11.00000  0.05    0.19
Q7    1  -0.1010  0.3870  0.3581  11.00000  0.05    0.17
Q8    1  -0.2240  0.3701  0.4418  11.00000  0.05    0.17
Q9    1  -0.1607  0.2987  0.2999  11.00000  0.05    0.17
Q10   1  -0.2459  0.4114  0.4218  11.00000  0.05    0.16
Q11   1  -0.1189  0.4235  0.3441  11.00000  0.05    0.16
Q12   1  -0.3098  0.3235  0.3610  11.00000  0.05    0.15
Q13   1  -0.3307  0.3455  0.4358  11.00000  0.05    0.13
Q14   1  -0.2863  0.2702  0.3808  11.00000  0.05    0.13
Q15   1  -0.0940 -0.0146  0.6151  11.00000  0.05    0.13
Q16   1  -0.1685  0.2665  0.6015  11.00000  0.05    0.12
Q17   1  -0.1790  0.3444  0.2862  11.00000  0.05    0.12
Q18   1  -0.0263  0.6237  0.4085  11.00000  0.05    0.12
Q19   1  -0.3271  0.4348  0.2385  11.00000  0.05    0.12
Q20   1   0.1776  0.2539  0.3598  11.00000  0.05    0.12
;
_shelx_res_checksum     92122
data_II
_chemical_name_systematic
;
4-Ethoxybenzoic acid--(<i>E</i>)-1,2-di(pyridin-4-yl)ethene (2/1)
;
_chemical_formula_moiety     '2(C9 H10 O3), C12 H10 N2'
_chemical_formula_sum     'C30 H30 N2 O6'
_chemical_formula_iupac     '2C9 H10 O3, C12 H10 N2'
_chemical_formula_weight     514.58
_chemical_melting_point     ?
_symmetry_cell_setting     triclinic
_symmetry_space_group_name_H-M     'P -1'
_symmetry_space_group_name_Hall     '-P 1'
_shelx_space_group_comment
;
The symmetry employed for this shelxl refinement is uniquely defined
by the following loop, which should always be used as a source of
symmetry information in preference to the above space-group names.
They are only intended as comments.
;
loop_
    _space_group_symop_operation_xyz
    'x, y, z'
    '-x, -y, -z'
_cell_length_a     10.873(3)
_cell_length_b     11.197(4)
_cell_length_c     12.921(4)
_cell_angle_alpha     82.399(13)
_cell_angle_beta     66.241(10)
_cell_angle_gamma     62.207(11)
_cell_volume     1270.6(7)
_cell_formula_units_Z     2
_cell_measurement_reflns_used     22362
_cell_measurement_theta_min     3.29
_cell_measurement_theta_max     30.01
_cell_measurement_temperature     93.0(10)
_exptl_crystal_description     platelet
_exptl_crystal_colour     colorless
_exptl_crystal_size_max     0.400
_exptl_crystal_size_mid     0.130
_exptl_crystal_size_min     0.100
_exptl_crystal_density_diffrn     1.345
_exptl_crystal_density_meas     ?
_exptl_crystal_density_method     'not measured'
_exptl_crystal_F_000     544.00
_exptl_absorpt_coefficient_mu     0.094
_exptl_absorpt_correction_type     multi-scan
_exptl_absorpt_process_details
;
(<i>ABSCOR</i>;  Higashi, 1995)
;
_exptl_absorpt_correction_T_min     0.900
_exptl_absorpt_correction_T_max     0.991
_diffrn_ambient_temperature     93(2)
_diffrn_radiation_type     'Mo K\a'
_diffrn_radiation_wavelength     0.71075
_diffrn_measurement_device_type     'Rigaku R-AXIS RAPIDII'
_diffrn_measurement_method     \w
_diffrn_detector_area_resol_mean     10.000
_diffrn_reflns_number     20685
_diffrn_reflns_av_R_equivalents     0.0149
_diffrn_reflns_theta_min     3.287
_diffrn_reflns_theta_max     27.484
_diffrn_reflns_theta_full     25.242
_diffrn_measured_fraction_theta_max     0.997
_diffrn_measured_fraction_theta_full     0.997
_diffrn_reflns_limit_h_min     -14
_diffrn_reflns_limit_h_max     14
_diffrn_reflns_limit_k_min     -14
_diffrn_reflns_limit_k_max     14
_diffrn_reflns_limit_l_min     -16
_diffrn_reflns_limit_l_max     16
_diffrn_standards_number     0
_diffrn_standards_interval_count     .
_diffrn_standards_decay_%     ?
_reflns_number_total     5814
_reflns_number_gt     5127
_reflns_threshold_expression     'I > 2\s(I)'
_refine_ls_structure_factor_coef     Fsqd
_refine_ls_matrix_type     full
_refine_ls_R_factor_all     0.0420
_refine_ls_R_factor_gt     0.0380
_refine_ls_wR_factor_gt     0.1066
_refine_ls_wR_factor_ref     0.1094
_refine_ls_goodness_of_fit_ref     1.085
_refine_ls_restrained_S_all     1.085
_refine_ls_number_reflns     5814
_refine_ls_number_parameters     353
_refine_ls_number_restraints     0
_refine_ls_hydrogen_treatment     mixed
_refine_ls_weighting_scheme     calc
_refine_ls_weighting_details
              'w=1/[\s^2^(Fo^2^)+(0.0717P)^2^+0.1676P] where P=(Fo^2^+2Fc^2^)/3'
_atom_sites_solution_hydrogens     mixed
_atom_sites_solution_primary     direct
_atom_sites_solution_secondary     difmap
_refine_ls_shift/su_max     0.001
_refine_ls_shift/su_mean     0.000
_refine_diff_density_max     0.295
_refine_diff_density_min     -0.345
_refine_ls_extinction_method     none
_refine_ls_extinction_coef     ?
loop_
    _atom_type_symbol
    _atom_type_description
    _atom_type_scat_dispersion_real
    _atom_type_scat_dispersion_imag
    _atom_type_scat_source
    'C' 'C' 0.0033 0.0016
                         'International Tables Vol C Tables 4.2.6.8 and 6.1.1.4'
    'H' 'H' 0.0000 0.0000
                         'International Tables Vol C Tables 4.2.6.8 and 6.1.1.4'
    'O' 'O' 0.0106 0.0060
                         'International Tables Vol C Tables 4.2.6.8 and 6.1.1.4'
    'N' 'N' 0.0061 0.0033
                         'International Tables Vol C Tables 4.2.6.8 and 6.1.1.4'
_computing_data_collection
;
RAPID-AUTO (Rigaku, 2006)
;
_computing_cell_refinement
;
RAPID-AUTO (Rigaku, 2006)
;
_computing_data_reduction
;
RAPID-AUTO (Rigaku, 2006)
;
_computing_structure_solution
;
<i>Il Milione</i> (Burla <i>et al.</i>,  2007)
;
_computing_structure_refinement
;
SHELXL2014 (Sheldrick, 2015)
;
_computing_molecular_graphics
;
ORTEP-3 for Windows (Farrugia, 2012)
;
_computing_publication_material
;
CrystalStructure (Rigaku, 2010) and PLATON (Spek, 2015)
;
loop_
    _atom_site_type_symbol
    _atom_site_label
    _atom_site_fract_x
    _atom_site_fract_y
    _atom_site_fract_z
    _atom_site_U_iso_or_equiv
    _atom_site_adp_type
    _atom_site_calc_flag
    _atom_site_occupancy
    _atom_site_disorder_assembly
    _atom_site_disorder_group
    O O1 0.44575(8) 0.29817(7) 0.49920(6) 0.02270(17) Uani d 1 . .
    O O2 0.22493(8) 0.30835(7) 0.62196(6) 0.02228(16) Uani d 1 . .
    O O3 0.70637(8) -0.25170(7) 0.71620(6) 0.01917(15) Uani d 1 . .
    O O4 -0.40769(8) 1.64915(7) 0.18066(6) 0.02136(16) Uani d 1 . .
    O O5 -0.50193(9) 1.52880(7) 0.14118(7) 0.02571(17) Uani d 1 . .
    O O6 -0.87480(8) 2.10135(7) -0.00980(6) 0.01967(16) Uani d 1 . .
    N N1 0.28738(9) 0.53158(8) 0.43973(7) 0.01887(18) Uani d 1 . .
    N N2 -0.24387(9) 1.41152(8) 0.24761(7) 0.01975(18) Uani d 1 . .
    C C1 0.45252(10) 0.11559(9) 0.61365(8) 0.01602(19) Uani d 1 . .
    C C2 0.60886(11) 0.04391(10) 0.55614(8) 0.01699(19) Uani d 1 . .
    H H2 0.6599 0.0802 0.4926 0.020 Uiso calc 1 . .
    C C3 0.68971(10) -0.07954(10) 0.59126(8) 0.01692(19) Uani d 1 . .
    H H3 0.7958 -0.1281 0.5513 0.020 Uiso calc 1 . .
    C C4 0.61597(10) -0.13298(9) 0.68521(8) 0.01573(18) Uani d 1 . .
    C C5 0.45923(11) -0.06414(10) 0.74142(8) 0.01780(19) Uani d 1 . .
    H H5 0.4078 -0.1014 0.8039 0.021 Uiso calc 1 . .
    C C6 0.37964(10) 0.05957(10) 0.70471(8) 0.01762(19) Uani d 1 . .
    H H6 0.2731 0.1067 0.7428 0.021 Uiso calc 1 . .
    C C7 0.36266(11) 0.24964(9) 0.57911(8) 0.01740(19) Uani d 1 . .
    C C8 0.63496(12) -0.30580(10) 0.81677(9) 0.0216(2) Uani d 1 . .
    H H8A 0.5750 -0.3412 0.8019 0.026 Uiso calc 1 . .
    H H8B 0.5663 -0.2340 0.8791 0.026 Uiso calc 1 . .
    C C9 0.75677(12) -0.41802(10) 0.84936(9) 0.0231(2) Uani d 1 . .
    H H9A 0.8258 -0.4873 0.7863 0.035 Uiso calc 1 . .
    H H9B 0.7109 -0.4584 0.9163 0.035 Uiso calc 1 . .
    H H9C 0.8129 -0.3813 0.8667 0.035 Uiso calc 1 . .
    C C10 -0.59976(10) 1.76311(9) 0.10913(8) 0.01658(19) Uani d 1 . .
    C C11 -0.69670(11) 1.75879(10) 0.06566(8) 0.0195(2) Uani d 1 . .
    H H11 -0.6993 1.6759 0.0617 0.023 Uiso calc 1 . .
    C C12 -0.78868(11) 1.87368(10) 0.02853(8) 0.0189(2) Uani d 1 . .
    H H12 -0.8551 1.8699 0.0003 0.023 Uiso calc 1 . .
    C C13 -0.78373(10) 1.99537(9) 0.03265(8) 0.01663(19) Uani d 1 . .
    C C14 -0.68928(11) 2.00189(10) 0.07724(8) 0.01755(19) Uani d 1 . .
    H H14 -0.6868 2.0848 0.0812 0.021 Uiso calc 1 . .
    C C15 -0.59854(11) 1.88556(10) 0.11586(8) 0.01718(19) Uani d 1 . .
    H H15 -0.5351 1.8900 0.1471 0.021 Uiso calc 1 . .
    C C16 -0.49962(11) 1.63572(10) 0.14515(8) 0.01805(19) Uani d 1 . .
    C C17 -0.86841(12) 2.22730(10) -0.01373(9) 0.0206(2) Uani d 1 . .
    H H17A -0.7653 2.2150 -0.0621 0.025 Uiso calc 1 . .
    H H17B -0.8948 2.2603 0.0634 0.025 Uiso calc 1 . .
    C C18 -0.97968(12) 2.32750(10) -0.06207(9) 0.0258(2) Uani d 1 . .
    H H18A -1.0820 2.3430 -0.0111 0.039 Uiso calc 1 . .
    H H18B -0.9557 2.2915 -0.1366 0.039 Uiso calc 1 . .
    H H18C -0.9737 2.4131 -0.0699 0.039 Uiso calc 1 . .
    C C19 0.16443(11) 0.55222(10) 0.42448(8) 0.0193(2) Uani d 1 . .
    H H19 0.1384 0.4801 0.4358 0.023 Uiso calc 1 . .
    C C20 0.07334(11) 0.67374(10) 0.39300(8) 0.01813(19) Uani d 1 . .
    H H20 -0.0128 0.6840 0.3829 0.022 Uiso calc 1 . .
    C C21 0.10966(10) 0.78120(9) 0.37619(8) 0.01547(19) Uani d 1 . .
    C C22 0.23808(11) 0.75891(10) 0.39243(8) 0.01754(19) Uani d 1 . .
    H H22 0.2670 0.8290 0.3820 0.021 Uiso calc 1 . .
    C C23 0.32276(11) 0.63424(10) 0.42375(8) 0.0191(2) Uani d 1 . .
    H H23 0.4097 0.6207 0.4344 0.023 Uiso calc 1 . .
    C C24 -0.13435(11) 1.39130(10) 0.28095(8) 0.01879(19) Uani d 1 . .
    H H24 -0.1176 1.4660 0.2858 0.023 Uiso calc 1 . .
    C C25 -0.04417(11) 1.26610(10) 0.30882(8) 0.01838(19) Uani d 1 . .
    H H25 0.0332 1.2562 0.3310 0.022 Uiso calc 1 . .
    C C26 -0.06734(10) 1.15489(9) 0.30414(8) 0.01639(19) Uani d 1 . .
    C C27 -0.18146(12) 1.17653(10) 0.26908(9) 0.0234(2) Uani d 1 . .
    H H27 -0.2012 1.1039 0.2638 0.028 Uiso calc 1 . .
    C C28 -0.26563(12) 1.30443(11) 0.24211(10) 0.0252(2) Uani d 1 . .
    H H28 -0.3428 1.3171 0.2185 0.030 Uiso calc 1 . .
    C C29 0.01377(10) 0.91023(9) 0.34238(8) 0.01701(19) Uani d 1 . .
    H H29 -0.0630 0.9128 0.3231 0.020 Uiso calc 1 . .
    C C30 0.02655(10) 1.02405(10) 0.33681(8) 0.01731(19) Uani d 1 . .
    H H30 0.1041 1.0200 0.3559 0.021 Uiso calc 1 . .
    H H1 0.382(3) 0.391(2) 0.4775(19) 0.082(7) Uiso d 1 . .
    H H4 -0.354(2) 1.566(2) 0.2045(15) 0.059(5) Uiso d 1 . .
loop_
    _atom_site_aniso_label
    _atom_site_aniso_U_11
    _atom_site_aniso_U_22
    _atom_site_aniso_U_33
    _atom_site_aniso_U_12
    _atom_site_aniso_U_13
    _atom_site_aniso_U_23
    O1 0.0197(3) 0.0169(3) 0.0299(4) -0.0070(3) -0.0119(3) 0.0082(3)
    O2 0.0170(3) 0.0157(3) 0.0329(4) -0.0046(3) -0.0118(3) 0.0011(3)
    O3 0.0174(3) 0.0149(3) 0.0216(3) -0.0047(3) -0.0086(3) 0.0048(3)
    O4 0.0205(3) 0.0162(3) 0.0307(4) -0.0079(3) -0.0152(3) 0.0069(3)
    O5 0.0339(4) 0.0152(3) 0.0356(4) -0.0118(3) -0.0216(3) 0.0078(3)
    O6 0.0211(3) 0.0140(3) 0.0269(4) -0.0073(3) -0.0145(3) 0.0066(3)
    N1 0.0182(4) 0.0156(4) 0.0194(4) -0.0053(3) -0.0076(3) 0.0032(3)
    N2 0.0182(4) 0.0158(4) 0.0223(4) -0.0052(3) -0.0089(3) 0.0038(3)
    C1 0.0168(4) 0.0131(4) 0.0199(4) -0.0057(3) -0.0096(4) -0.0002(3)
    C2 0.0177(4) 0.0164(4) 0.0177(4) -0.0079(4) -0.0078(4) 0.0018(3)
    C3 0.0137(4) 0.0162(4) 0.0187(4) -0.0047(3) -0.0063(3) -0.0004(3)
    C4 0.0173(4) 0.0121(4) 0.0190(4) -0.0052(3) -0.0098(4) 0.0003(3)
    C5 0.0176(4) 0.0166(4) 0.0194(4) -0.0086(4) -0.0066(4) 0.0017(3)
    C6 0.0144(4) 0.0161(4) 0.0214(4) -0.0056(3) -0.0068(4) -0.0014(3)
    C7 0.0186(4) 0.0138(4) 0.0224(4) -0.0063(4) -0.0113(4) -0.0002(3)
    C8 0.0227(5) 0.0180(5) 0.0252(5) -0.0107(4) -0.0105(4) 0.0075(4)
    C9 0.0285(5) 0.0172(5) 0.0256(5) -0.0091(4) -0.0151(4) 0.0055(4)
    C10 0.0165(4) 0.0148(4) 0.0171(4) -0.0065(3) -0.0068(4) 0.0037(3)
    C11 0.0229(5) 0.0160(4) 0.0230(5) -0.0111(4) -0.0100(4) 0.0038(4)
    C12 0.0203(4) 0.0187(5) 0.0221(4) -0.0104(4) -0.0114(4) 0.0045(4)
    C13 0.0151(4) 0.0150(4) 0.0173(4) -0.0055(3) -0.0063(4) 0.0033(3)
    C14 0.0186(4) 0.0142(4) 0.0210(4) -0.0083(4) -0.0083(4) 0.0027(3)
    C15 0.0169(4) 0.0166(4) 0.0188(4) -0.0079(4) -0.0078(4) 0.0027(3)
    C16 0.0183(4) 0.0157(4) 0.0184(4) -0.0072(4) -0.0067(4) 0.0029(3)
    C17 0.0243(5) 0.0135(4) 0.0241(5) -0.0075(4) -0.0117(4) 0.0037(4)
    C18 0.0286(5) 0.0161(5) 0.0288(5) -0.0046(4) -0.0152(4) 0.0046(4)
    C19 0.0209(5) 0.0146(4) 0.0222(4) -0.0081(4) -0.0083(4) 0.0021(3)
    C20 0.0163(4) 0.0164(4) 0.0217(4) -0.0066(4) -0.0083(4) 0.0005(3)
    C21 0.0155(4) 0.0128(4) 0.0146(4) -0.0043(3) -0.0052(3) 0.0009(3)
    C22 0.0181(4) 0.0158(4) 0.0194(4) -0.0084(4) -0.0077(4) 0.0036(3)
    C23 0.0168(4) 0.0191(5) 0.0208(4) -0.0072(4) -0.0087(4) 0.0042(4)
    C24 0.0202(5) 0.0146(4) 0.0203(4) -0.0072(4) -0.0079(4) 0.0019(3)
    C25 0.0183(4) 0.0168(4) 0.0205(4) -0.0070(4) -0.0095(4) 0.0022(3)
    C26 0.0155(4) 0.0142(4) 0.0159(4) -0.0049(3) -0.0053(3) 0.0022(3)
    C27 0.0257(5) 0.0164(5) 0.0348(5) -0.0106(4) -0.0185(5) 0.0076(4)
    C28 0.0244(5) 0.0208(5) 0.0366(6) -0.0105(4) -0.0194(5) 0.0086(4)
    C29 0.0147(4) 0.0149(4) 0.0191(4) -0.0046(3) -0.0077(4) 0.0031(3)
    C30 0.0157(4) 0.0151(4) 0.0190(4) -0.0043(3) -0.0085(4) 0.0025(3)
_geom_special_details
;
 All esds (except the esd in the dihedral angle between two l.s. planes)
 are estimated using the full covariance matrix.  The cell esds are taken
 into account individually in the estimation of esds in distances, angles
 and torsion angles; correlations between esds in cell parameters are only
 used when they are defined by crystal symmetry.  An approximate (isotropic)
 treatment of cell esds is used for estimating esds involving l.s. planes.
;
loop_
    _geom_bond_atom_site_label_1
    _geom_bond_atom_site_label_2
    _geom_bond_site_symmetry_2
    _geom_bond_distance
    _geom_bond_publ_flag
    O1 C7 . 1.3173(12) ?
    O1 H1 . 1.02(2) ?
    O2 C7 . 1.2213(12) ?
    O3 C4 . 1.3606(11) ?
    O3 C8 . 1.4407(12) ?
    O4 C16 . 1.3267(12) ?
    O4 H4 . 0.93(2) ?
    O5 C16 . 1.2173(13) ?
    O6 C13 . 1.3636(12) ?
    O6 C17 . 1.4373(12) ?
    N1 C19 . 1.3385(13) ?
    N1 C23 . 1.3406(13) ?
    N2 C24 . 1.3384(13) ?
    N2 C28 . 1.3413(14) ?
    C1 C6 . 1.3866(13) ?
    C1 C2 . 1.3978(14) ?
    C1 C7 . 1.4877(13) ?
    C2 C3 . 1.3826(13) ?
    C2 H2 . 0.9500 ?
    C3 C4 . 1.3948(13) ?
    C3 H3 . 0.9500 ?
    C4 C5 . 1.3970(14) ?
    C5 C6 . 1.3899(14) ?
    C5 H5 . 0.9500 ?
    C6 H6 . 0.9500 ?
    C8 C9 . 1.5060(14) ?
    C8 H8A . 0.9900 ?
    C8 H8B . 0.9900 ?
    C9 H9A . 0.9800 ?
    C9 H9B . 0.9800 ?
    C9 H9C . 0.9800 ?
    C10 C15 . 1.3917(14) ?
    C10 C11 . 1.4002(14) ?
    C10 C16 . 1.4904(13) ?
    C11 C12 . 1.3816(14) ?
    C11 H11 . 0.9500 ?
    C12 C13 . 1.3972(14) ?
    C12 H12 . 0.9500 ?
    C13 C14 . 1.3963(13) ?
    C14 C15 . 1.3948(13) ?
    C14 H14 . 0.9500 ?
    C15 H15 . 0.9500 ?
    C17 C18 . 1.5067(14) ?
    C17 H17A . 0.9900 ?
    C17 H17B . 0.9900 ?
    C18 H18A . 0.9800 ?
    C18 H18B . 0.9800 ?
    C18 H18C . 0.9800 ?
    C19 C20 . 1.3853(13) ?
    C19 H19 . 0.9500 ?
    C20 C21 . 1.3985(14) ?
    C20 H20 . 0.9500 ?
    C21 C22 . 1.3977(13) ?
    C21 C29 . 1.4698(13) ?
    C22 C23 . 1.3829(13) ?
    C22 H22 . 0.9500 ?
    C23 H23 . 0.9500 ?
    C24 C25 . 1.3876(13) ?
    C24 H24 . 0.9500 ?
    C25 C26 . 1.3937(14) ?
    C25 H25 . 0.9500 ?
    C26 C27 . 1.3954(14) ?
    C26 C30 . 1.4682(13) ?
    C27 C28 . 1.3830(14) ?
    C27 H27 . 0.9500 ?
    C28 H28 . 0.9500 ?
    C29 C30 . 1.3347(14) ?
    C29 H29 . 0.9500 ?
    C30 H30 . 0.9500 ?
loop_
    _geom_angle_atom_site_label_1
    _geom_angle_atom_site_label_2
    _geom_angle_atom_site_label_3
    _geom_angle_site_symmetry_1
    _geom_angle_site_symmetry_3
    _geom_angle
    _geom_angle_publ_flag
    C7 O1 H1 . . 112.5(13) ?
    C4 O3 C8 . . 117.16(8) ?
    C16 O4 H4 . . 107.3(12) ?
    C13 O6 C17 . . 117.81(8) ?
    C19 N1 C23 . . 117.86(8) ?
    C24 N2 C28 . . 117.29(8) ?
    C6 C1 C2 . . 118.97(9) ?
    C6 C1 C7 . . 119.35(9) ?
    C2 C1 C7 . . 121.68(9) ?
    C3 C2 C1 . . 120.38(9) ?
    C3 C2 H2 . . 119.8 ?
    C1 C2 H2 . . 119.8 ?
    C2 C3 C4 . . 120.20(9) ?
    C2 C3 H3 . . 119.9 ?
    C4 C3 H3 . . 119.9 ?
    O3 C4 C3 . . 115.67(8) ?
    O3 C4 C5 . . 124.38(8) ?
    C3 C4 C5 . . 119.94(9) ?
    C6 C5 C4 . . 119.07(9) ?
    C6 C5 H5 . . 120.5 ?
    C4 C5 H5 . . 120.5 ?
    C1 C6 C5 . . 121.38(9) ?
    C1 C6 H6 . . 119.3 ?
    C5 C6 H6 . . 119.3 ?
    O2 C7 O1 . . 123.82(9) ?
    O2 C7 C1 . . 122.55(9) ?
    O1 C7 C1 . . 113.62(8) ?
    O3 C8 C9 . . 108.07(8) ?
    O3 C8 H8A . . 110.1 ?
    C9 C8 H8A . . 110.1 ?
    O3 C8 H8B . . 110.1 ?
    C9 C8 H8B . . 110.1 ?
    H8A C8 H8B . . 108.4 ?
    C8 C9 H9A . . 109.5 ?
    C8 C9 H9B . . 109.5 ?
    H9A C9 H9B . . 109.5 ?
    C8 C9 H9C . . 109.5 ?
    H9A C9 H9C . . 109.5 ?
    H9B C9 H9C . . 109.5 ?
    C15 C10 C11 . . 119.03(9) ?
    C15 C10 C16 . . 122.19(9) ?
    C11 C10 C16 . . 118.78(9) ?
    C12 C11 C10 . . 120.75(9) ?
    C12 C11 H11 . . 119.6 ?
    C10 C11 H11 . . 119.6 ?
    C11 C12 C13 . . 119.86(9) ?
    C11 C12 H12 . . 120.1 ?
    C13 C12 H12 . . 120.1 ?
    O6 C13 C14 . . 124.69(9) ?
    O6 C13 C12 . . 115.20(8) ?
    C14 C13 C12 . . 120.11(9) ?
    C15 C14 C13 . . 119.42(9) ?
    C15 C14 H14 . . 120.3 ?
    C13 C14 H14 . . 120.3 ?
    C10 C15 C14 . . 120.80(9) ?
    C10 C15 H15 . . 119.6 ?
    C14 C15 H15 . . 119.6 ?
    O5 C16 O4 . . 123.33(9) ?
    O5 C16 C10 . . 122.47(9) ?
    O4 C16 C10 . . 114.19(8) ?
    O6 C17 C18 . . 107.58(8) ?
    O6 C17 H17A . . 110.2 ?
    C18 C17 H17A . . 110.2 ?
    O6 C17 H17B . . 110.2 ?
    C18 C17 H17B . . 110.2 ?
    H17A C17 H17B . . 108.5 ?
    C17 C18 H18A . . 109.5 ?
    C17 C18 H18B . . 109.5 ?
    H18A C18 H18B . . 109.5 ?
    C17 C18 H18C . . 109.5 ?
    H18A C18 H18C . . 109.5 ?
    H18B C18 H18C . . 109.5 ?
    N1 C19 C20 . . 123.14(9) ?
    N1 C19 H19 . . 118.4 ?
    C20 C19 H19 . . 118.4 ?
    C19 C20 C21 . . 119.28(9) ?
    C19 C20 H20 . . 120.4 ?
    C21 C20 H20 . . 120.4 ?
    C22 C21 C20 . . 117.24(8) ?
    C22 C21 C29 . . 123.22(8) ?
    C20 C21 C29 . . 119.54(9) ?
    C23 C22 C21 . . 119.66(9) ?
    C23 C22 H22 . . 120.2 ?
    C21 C22 H22 . . 120.2 ?
    N1 C23 C22 . . 122.83(9) ?
    N1 C23 H23 . . 118.6 ?
    C22 C23 H23 . . 118.6 ?
    N2 C24 C25 . . 122.96(9) ?
    N2 C24 H24 . . 118.5 ?
    C25 C24 H24 . . 118.5 ?
    C24 C25 C26 . . 119.90(9) ?
    C24 C25 H25 . . 120.1 ?
    C26 C25 H25 . . 120.1 ?
    C25 C26 C27 . . 116.87(9) ?
    C25 C26 C30 . . 119.11(9) ?
    C27 C26 C30 . . 124.01(9) ?
    C28 C27 C26 . . 119.58(9) ?
    C28 C27 H27 . . 120.2 ?
    C26 C27 H27 . . 120.2 ?
    N2 C28 C27 . . 123.40(10) ?
    N2 C28 H28 . . 118.3 ?
    C27 C28 H28 . . 118.3 ?
    C30 C29 C21 . . 124.82(9) ?
    C30 C29 H29 . . 117.6 ?
    C21 C29 H29 . . 117.6 ?
    C29 C30 C26 . . 126.47(9) ?
    C29 C30 H30 . . 116.8 ?
    C26 C30 H30 . . 116.8 ?
loop_
    _geom_torsion_atom_site_label_1
    _geom_torsion_atom_site_label_2
    _geom_torsion_atom_site_label_3
    _geom_torsion_atom_site_label_4
    _geom_torsion_site_symmetry_1
    _geom_torsion_site_symmetry_2
    _geom_torsion_site_symmetry_3
    _geom_torsion_site_symmetry_4
    _geom_torsion
    _geom_torsion_publ_flag
    C6 C1 C2 C3 . . . . -1.41(14) ?
    C7 C1 C2 C3 . . . . 179.01(8) ?
    C1 C2 C3 C4 . . . . -0.64(14) ?
    C8 O3 C4 C3 . . . . 176.51(8) ?
    C8 O3 C4 C5 . . . . -2.87(13) ?
    C2 C3 C4 O3 . . . . -176.95(8) ?
    C2 C3 C4 C5 . . . . 2.45(14) ?
    O3 C4 C5 C6 . . . . 177.18(8) ?
    C3 C4 C5 C6 . . . . -2.17(14) ?
    C2 C1 C6 C5 . . . . 1.69(14) ?
    C7 C1 C6 C5 . . . . -178.72(8) ?
    C4 C5 C6 C1 . . . . 0.10(14) ?
    C6 C1 C7 O2 . . . . -6.00(14) ?
    C2 C1 C7 O2 . . . . 173.58(9) ?
    C6 C1 C7 O1 . . . . 173.62(8) ?
    C2 C1 C7 O1 . . . . -6.80(13) ?
    C4 O3 C8 C9 . . . . -167.74(8) ?
    C15 C10 C11 C12 . . . . 0.81(14) ?
    C16 C10 C11 C12 . . . . -178.33(9) ?
    C10 C11 C12 C13 . . . . 0.96(15) ?
    C17 O6 C13 C14 . . . . 2.93(13) ?
    C17 O6 C13 C12 . . . . -176.60(8) ?
    C11 C12 C13 O6 . . . . 177.69(8) ?
    C11 C12 C13 C14 . . . . -1.86(14) ?
    O6 C13 C14 C15 . . . . -178.53(8) ?
    C12 C13 C14 C15 . . . . 0.98(14) ?
    C11 C10 C15 C14 . . . . -1.70(14) ?
    C16 C10 C15 C14 . . . . 177.41(8) ?
    C13 C14 C15 C10 . . . . 0.81(14) ?
    C15 C10 C16 O5 . . . . 178.78(9) ?
    C11 C10 C16 O5 . . . . -2.10(14) ?
    C15 C10 C16 O4 . . . . -1.78(13) ?
    C11 C10 C16 O4 . . . . 177.33(8) ?
    C13 O6 C17 C18 . . . . -179.28(8) ?
    C23 N1 C19 C20 . . . . 0.14(14) ?
    N1 C19 C20 C21 . . . . -0.13(15) ?
    C19 C20 C21 C22 . . . . 0.04(14) ?
    C19 C20 C21 C29 . . . . 179.78(8) ?
    C20 C21 C22 C23 . . . . 0.04(14) ?
    C29 C21 C22 C23 . . . . -179.69(9) ?
    C19 N1 C23 C22 . . . . -0.05(14) ?
    C21 C22 C23 N1 . . . . -0.04(15) ?
    C28 N2 C24 C25 . . . . 0.33(14) ?
    N2 C24 C25 C26 . . . . -0.90(15) ?
    C24 C25 C26 C27 . . . . 0.98(14) ?
    C24 C25 C26 C30 . . . . -178.40(8) ?
    C25 C26 C27 C28 . . . . -0.58(15) ?
    C30 C26 C27 C28 . . . . 178.77(9) ?
    C24 N2 C28 C27 . . . . 0.09(16) ?
    C26 C27 C28 N2 . . . . 0.05(17) ?
    C22 C21 C29 C30 . . . . -8.51(15) ?
    C20 C21 C29 C30 . . . . 171.76(9) ?
    C21 C29 C30 C26 . . . . -179.62(8) ?
    C25 C26 C30 C29 . . . . 176.47(9) ?
    C27 C26 C30 C29 . . . . -2.87(16) ?
loop_
    _geom_hbond_atom_site_label_D
    _geom_hbond_atom_site_label_H
    _geom_hbond_atom_site_label_A
    _geom_hbond_site_symmetry_A
    _geom_hbond_distance_DH
    _geom_hbond_distance_HA
    _geom_hbond_distance_DA
    _geom_hbond_angle_DHA
    _geom_hbond_publ_flag
    O1 H1 N1 . 1.02(2) 1.57(2) 2.5931(14) 178(3) y
    O4 H4 N2 . 0.93(2) 1.76(2) 2.6858(15) 177(2) y
    C8 H8A O5 2_566 0.99 2.50 3.316(2) 139 y
    C20 H20 O2 2_566 0.95 2.29 3.238(2) 173 y
    C23 H23 O1 2_666 0.95 2.58 3.449(2) 152 y
    C24 H24 O2 2_576 0.95 2.47 3.2993(17) 146 y
    C28 H28 O5 . 0.95 2.56 3.2291(19) 128 y
    C8 H8B Cg 1_636 0.00 2.75 3.6471(18) 150 y
_shelx_hkl_file
;
   0   0   2    1.34    0.48
   0   0   2    2.04    0.29
   0   0  -2    2.10    0.27
   0   0  -2    2.77    0.28
   0   0   3  936.87   12.02
   0   0   3  936.42   12.08
   0   0  -3  934.49   12.03
   0   0  -3  934.87   12.08
   0   0   4  106.52    1.52
   0   0   4  105.85    1.80
   0   0  -4  107.18    1.49
   0   0  -4  105.09    1.47
   0   0   5   33.14    0.66
   0   0   5   33.85    0.73
   0   0  -5   33.73    0.68
   0   0  -5   33.33    0.71
   0   0   6   62.74    1.47
   0   0   6   61.17    0.98
   0   0  -6   62.31    1.06
   0   0  -6   61.73    1.00
   0   0   7  688.35    9.05
   0   0   7  678.45    8.81
   0   0  -7  690.25    9.51
   0   0  -7  690.48    8.97
   0   0   8    6.38    0.47
   0   0   8    5.87    1.02
   0   0  -8    7.36    0.85
   0   0  -8    6.10    0.56
   0   0   9  137.74    2.13
   0   0   9  136.92    1.99
   0   0  -9  137.11    2.01
   0   0  -9  136.20    2.65
   0   0  10   24.49    0.86
   0   0  10   24.79    0.73
   0   0 -10   20.82    0.91
   0   0 -10   23.77    1.19
   0   0  11    5.98    0.65
   0   0  11    5.64    0.52
   0   0 -11    6.02    1.10
   0   0 -11    5.65    0.55
   0   0  12    7.12    0.69
   0   0  12    7.55    0.56
   0   0 -12   11.53    0.70
   0   0 -12    9.47    1.03
   0   0  13   -0.20    0.42
   0   0  13    0.20    0.54
   0   0 -13   -0.03    0.96
   0   0 -13    0.17    0.46
   0   0  14    1.19    0.63
   0   0  14    0.91    0.49
   0   0 -14    1.05    0.61
   0   0 -14    1.62    0.55
   0   0  15    2.18    0.54
   0   0  15    3.28    0.71
   0   0 -15    2.98    0.59
   0   0 -15    2.44    1.18
   0   1 -15    6.01    0.71
   0   1 -15    5.62    1.20
   0  -1  15    5.77    0.55
   0  -1  15    5.91    1.17
   0   1 -14   46.27    1.17
   0  -1  14   47.04    1.14
   0   1 -13    0.12    0.41
   0   1 -13   -0.17    0.50
   0  -1  13    0.08    0.43
   0  -1  13   -0.08    0.47
   0   1 -12    7.48    1.11
   0   1 -12    7.92    0.52
   0  -1  12    7.23    0.62
   0  -1  12    7.43    0.56
   0   1 -11    2.14    0.44
   0   1 -11    1.56    0.53
   0  -1  11    2.17    0.46
   0  -1  11    1.80    0.50
   0   1 -10   21.09    0.81
   0   1 -10   21.25    0.65
   0  -1  10   22.48    0.68
   0  -1  10   21.57    1.22
   0   1  -9    5.76    0.99
   0   1  -9    5.50    0.45
   0  -1   9    5.83    0.52
   0  -1   9    5.68    0.48
   0   1  -8    7.91    0.53
   0   1  -8    7.42    0.44
   0  -1   8    6.52    0.82
   0  -1   8    7.93    0.50
   0   1  -7    5.25    0.37
   0   1  -7    5.79    0.44
   0  -1   7    4.59    0.74
   0  -1   7    4.75    0.41
   0   1  -6  563.94    7.20
   0   1  -6  551.37    6.91
   0  -1   6  558.59    7.08
   0  -1   6  560.16    7.06
   0   1  -5    0.89    0.32
   0   1  -5    0.13    0.26
   0  -1   5    0.13    0.28
   0  -1   5    0.10    0.56
   0   1  -4  743.32    9.42
   0   1  -4  740.94    9.55
   0  -1   4  734.03    9.18
   0  -1   4  741.22    9.37
   0   1  -3  749.78    9.63
   0   1  -3  743.38    9.40
   0  -1   3  753.87    9.52
   0  -1   3  744.87    9.29
   0   1  -2  180.24    2.50
   0   1  -2  174.57    2.40
   0  -1   2  164.25    1.89
   0  -1   2  167.64    1.91
   0   1   2   88.91    1.30
   0   1   2   88.78    1.90
   0  -1  -2   87.97    1.33
   0  -1  -2   88.18    1.34
   0   1   316917.94  315.78
   0   1   317000.63  317.55
   0  -1  -317094.64  319.31
   0  -1  -317187.30  322.20
   0   1   4   52.22    0.96
   0   1   4   52.94    1.08
   0  -1  -4   51.24    1.51
   0  -1  -4   53.90    1.52
   0   1   5  393.98    5.35
   0   1   5  408.71    5.27
   0  -1  -5  411.48    5.28
   0  -1  -5  402.55    5.13
   0   1   6 1186.61   16.11
   0   1   6 1212.20   16.68
   0  -1  -6 1165.21   15.87
   0  -1  -6 1190.00   16.03
   0   1   7  212.16    2.83
   0   1   7  212.34    2.98
   0  -1  -7  208.39    3.30
   0  -1  -7  210.77    2.89
   0   1   8   18.34    0.62
   0   1   8   18.47    1.36
   0  -1  -8   17.67    0.70
   0  -1  -8   17.70    0.75
   0   1   9  136.86    2.24
   0   1   9  138.84    2.04
   0  -1  -9  136.25    2.09
   0  -1  -9  136.65    2.81
   0   1  10   79.57    1.84
   0   1  10   80.18    1.61
   0  -1 -10   79.92    1.47
   0  -1 -10   80.99    1.57
   0   1  11   34.65    1.71
   0   1  11   36.16    0.88
   0  -1 -11   34.03    1.00
   0  -1 -11   35.09    0.95
   0   1  12   -0.01    0.44
   0   1  12    0.05    0.61
   0  -1 -12    0.30    0.51
   0  -1 -12   -0.25    1.01
   0   1  13    1.17    0.88
   0   1  13    1.65    0.69
   0  -1 -13    1.20    0.59
   0  -1 -13    1.19    0.62
   0   1  14   18.05    0.72
   0   1  14   17.74    0.96
   0  -1 -14   18.09    1.37
   0  -1 -14   16.65    1.48
   0   1  15    0.12    0.50
   0   1  15    0.30    0.73
   0  -1 -15    2.15    0.64
   0  -1 -15    0.87    0.61
   0   2 -15   -0.17    0.54
   0   2 -15   -0.55    0.56
   0  -2  15    0.18    0.38
   0  -2  15   -0.11    0.48
   0   2 -14    0.38    1.04
   0   2 -14    0.36    0.65
   0  -2  14    0.94    0.87
   0  -2  14    1.07    0.41
   0   2 -13   19.28    0.82
   0   2 -13   20.31    1.48
   0  -2  13   19.24    0.72
   0  -2  13   18.85    0.97
   0   2 -12    3.88    0.60
   0   2 -12    4.64    0.69
   0  -2  12    4.48    0.44
   0  -2  12    4.44    0.51
   0   2 -11   55.09    1.31
   0   2 -11   55.82    1.16
   0  -2  11   55.59    0.99
   0  -2  11   56.38    1.49
   0   2 -10  320.38    4.91
   0   2 -10  310.16    4.43
   0  -2  10  314.93    4.22
   0  -2  10  309.03    4.09
   0   2  -9    5.97    0.69
   0   2  -9    5.52    0.55
   0  -2   9    5.98    0.41
   0  -2   9    6.06    0.47
   0   2  -8    8.40    0.74
   0   2  -8    9.20    0.52
   0  -2   8    8.72    0.41
   0  -2   8    8.83    0.45
   0   2  -7  167.30    2.37
   0   2  -7  166.34    2.23
   0  -2   7  169.45    2.17
   0  -2   7  166.01    2.12
   0   2  -6   17.87    0.74
   0  -2   6   13.71    0.39
   0  -2   6   14.64    0.41
   0   2  -5    7.35    0.42
   0  -2   5    8.07    0.31
   0  -2   5    7.79    0.53
   0   2  -4  183.37    2.45
   0   2  -4  172.04    2.53
   0  -2   4  175.54    2.27
   0  -2   4  177.82    2.12
   0   2  -3   13.42    0.34
   0  -2   3   13.69    0.35
   0  -2   3   11.21    0.61
   0   2  -2  104.95    1.31
   0   2  -2  109.23    1.80
   0  -2   2  104.31    1.33
   0   2  -1  110.82    1.42
   0   2  -1  108.85    1.59
   0  -2   1  111.39    1.80
   0  -2   1  110.22    1.59
   0   2   0  437.87    5.48
   0   2   0  424.58    5.27
   0  -2   0  429.03    5.35
   0  -2   0  433.52    5.43
   0   2   1    0.45    0.55
   0   2   1    0.44    0.56
   0  -2  -1    0.38    0.55
   0  -2  -1    0.56    0.54
   0   2   2  353.08    4.74
   0   2   2  354.73    4.86
   0  -2  -2  355.70    5.32
   0  -2  -2  385.98    6.09
   0   2   3  589.04    7.66
   0   2   3  595.02    7.64
   0  -2  -3  588.44    7.58
   0  -2  -3  597.44    7.70
   0   2   4  249.44    3.88
   0   2   4  243.35    3.17
   0  -2  -4  251.38    3.30
   0  -2  -4  249.84    3.29
   0   2   5    4.30    0.51
   0   2   5    3.95    0.59
   0  -2  -5    4.25    0.53
   0  -2  -5    3.15    0.61
   0   2   6   10.23    0.72
   0   2   6    9.29    0.56
   0  -2  -6    9.45    0.64
   0  -2  -6    9.96    1.15
   0   2   7   69.99    1.45
   0   2   7   70.09    1.23
   0  -2  -7   70.21    1.34
   0  -2  -7   68.74    1.31
   0   2   8  149.08    2.20
   0   2   8  152.37    3.17
   0  -2  -8  150.01    2.35
   0  -2  -8  151.47    2.31
   0   2   9  776.59   10.89
   0   2   9  767.05   10.49
   0  -2  -9  766.79   10.56
   0  -2  -9  761.59   10.69
   0   2  10  193.94    3.12
   0   2  10  197.84    2.88
   0  -2 -10  193.03    3.71
   0  -2 -10  192.80    2.96
   0   2  11   34.38    1.17
   0   2  11   35.35    0.90
   0  -2 -11   34.77    1.06
   0  -2 -11   33.06    1.07
   0   2  12   88.17    2.08
   0   2  12   90.30    2.68
   0  -2 -12   88.11    2.36
   0  -2 -12   90.43    1.77
   0   2  13    3.67    0.59
   0   2  13    4.58    0.85
   0  -2 -13    4.53    0.73
   0  -2 -13    4.38    0.72
   0   2  14   31.17    0.91
   0   2  14   31.01    1.23
   0  -2 -14   28.85    1.72
   0  -2 -14   28.31    1.07
   0   3 -15    0.30    0.62
   0   3 -15    1.05    0.58
   0  -3  15    0.85    0.45
   0  -3  15    0.73    0.37
   0   3 -14    6.11    0.75
   0   3 -14    5.64    0.65
   0  -3  14    5.51    0.50
   0  -3  14    5.52    0.73
   0   3 -13    9.39    0.78
   0   3 -13   10.60    1.17
   0  -3  13    9.22    0.52
   0  -3  13    8.98    0.46
   0   3 -12    1.43    1.17
   0   3 -12    1.03    0.53
   0  -3  12    0.91    0.72
   0  -3  12    1.30    0.35
   0   3 -11    1.67    1.30
   0   3 -11    2.65    0.55
   0  -3  11    3.10    0.42
   0  -3  11    2.85    0.36
   0   3 -10   76.39    2.15
   0   3 -10   74.48    1.34
   0  -3  10   74.25    1.17
   0  -3  10   73.33    1.12
   0   3  -9   89.71    1.48
   0   3  -9   87.77    2.31
   0  -3   9   90.04    1.33
   0  -3   9   89.57    1.27
   0   3  -8   34.25    1.62
   0   3  -8   37.45    0.84
   0  -3   8   37.87    0.70
   0  -3   8   36.85    0.91
   0   3  -7 1137.83   15.34
   0   3  -7 1141.32   15.65
   0  -3   7 1130.53   14.99
   0  -3   7 1128.14   15.19
   0   3  -6  199.83    2.74
   0   3  -6  201.35    2.63
   0  -3   6  204.01    2.48
   0  -3   6  207.44    2.52
   0   3  -5   78.66    1.18
   0   3  -5   82.93    1.51
   0  -3   5   81.58    1.05
   0  -3   5   78.76    1.00
   0   3  -4    6.15    0.25
   0   3  -4    7.34    0.68
   0  -3   4    5.01    0.69
   0  -3   4    6.94    0.28
   0   3  -3   33.88    0.53
   0  -3   3   34.00    0.56
   0  -3   3   35.50    0.87
   0   3  -2    7.67    0.34
   0   3  -2    6.85    0.59
   0  -3   2    7.47    0.59
   0  -3   2    7.42    0.64
   0   3  -1   31.49    0.70
   0   3  -1   28.60    0.98
   0  -3   1   29.31    0.70
   0  -3   1   37.11    1.04
   0   3   0  615.13    8.12
   0   3   0  590.86    7.58
   0  -3   0  589.15    7.56
   0  -3   0  603.63    7.89
   0   3   1    6.81    1.22
   0   3   1    7.10    0.70
   0  -3  -1    8.06    0.62
   0   3   2    2.82    0.59
   0   3   2    2.56    1.11
   0  -3  -2    2.96    0.54
   0  -3  -2    2.79    0.59
   0   3   3  256.30    3.44
   0   3   3  251.94    3.89
   0  -3  -3  257.22    3.43
   0  -3  -3  251.41    3.33
   0   3   4    2.15    0.58
   0   3   4    1.54    0.59
   0  -3  -4    2.38    0.52
   0  -3  -4    0.84    0.65
   0   3   5   14.73    0.69
   0   3   5   12.21    1.31
   0  -3  -5   13.75    0.74
   0  -3  -5   10.39    0.68
   0   3   6  149.47    2.17
   0   3   6  150.17    2.31
   0  -3  -6  149.77    2.22
   0  -3  -6  160.50    2.40
   0   3   7    3.15    1.01
   0   3   7    4.15    0.74
   0  -3  -7    3.02    1.15
   0  -3  -7    3.70    0.69
   0   3   8    7.26    0.88
   0   3   8    7.19    0.63
   0  -3  -8    7.86    0.79
   0  -3  -8    8.05    0.74
   0   3   9  145.62    3.49
   0   3   9  144.75    2.23
   0  -3  -9  145.43    2.40
   0   3  10   12.61    0.98
   0   3  10   13.43    1.18
   0  -3 -10   11.27    1.48
   0  -3 -10   11.98    0.84
   0   3  11    5.73    0.94
   0   3  11    6.98    1.10
   0  -3 -11    6.85    0.78
   0  -3 -11    7.53    0.81
   0   3  12   95.38    1.73
   0   3  12   96.00    2.10
   0  -3 -12   96.93    1.94
   0  -3 -12   93.23    1.88
   0   3  13   45.63    2.46
   0   3  13   47.08    1.17
   0  -3 -13   47.25    2.06
   0  -3 -13   47.17    1.38
   0   3  14    6.38    0.65
   0   3  14    6.28    1.06
   0  -3 -14    7.11    0.88
   0  -3 -14    4.15    0.83
   0   4 -14    0.09    0.59
   0   4 -14    0.19    0.48
   0  -4  14   -0.07    0.48
   0  -4  14   -0.25    0.57
   0   4 -13   11.24    0.86
   0   4 -13   11.70    0.71
   0  -4  13   12.21    0.50
   0  -4  13   13.35    0.46
   0   4 -12    1.20    0.92
   0   4 -12    0.51    0.64
   0  -4  12    0.50    0.33
   0  -4  12    0.65    0.30
   0   4 -11    4.58    0.81
   0   4 -11    4.33    1.02
   0  -4  11    5.48    0.34
   0  -4  11    5.21    0.39
   0   4 -10   26.06    0.97
   0   4 -10   26.42    1.25
   0  -4  10   26.74    0.58
   0  -4  10   26.50    0.79
   0   4  -9    4.03    0.72
   0   4  -9    4.53    0.96
   0  -4   9    4.27    0.32
   0  -4   9    4.47    0.34
   0   4  -8   79.39    1.55
   0   4  -8   79.89    1.34
   0  -4   8   81.83    1.37
   0  -4   8   82.16    1.38
   0   4  -7   85.65    1.60
   0   4  -7   76.29    1.26
   0  -4   7   77.16    1.06
   0  -4   7   79.19    1.07
   0   4  -6   80.71    1.43
   0   4  -6   80.52    1.26
   0  -4   6   79.06    1.21
   0  -4   6   80.98    1.27
   0   4  -5   45.22    0.64
   0   4  -5   43.43    1.00
   0  -4   5   44.77    0.67
   0  -4   5   43.03    1.03
   0   4  -4  326.48    4.50
   0   4  -4  340.50    4.05
   0  -4   4  341.35    4.11
   0   4  -3   18.21    0.41
   0  -4   3   18.00    0.94
   0  -4   3   17.85    0.69
   0   4  -2  376.37    4.58
   0   4  -2  378.85    4.95
   0  -4   2  372.53    4.61
   0  -4   2  386.95    5.08
   0   4  -1  299.90    4.00
   0   4  -1  308.63    4.19
   0  -4   1  306.33    4.05
   0  -4   1  309.70    3.90
   0   4   0    6.09    0.69
   0   4   0    8.13    0.53
   0  -4   0    7.47    0.52
   0  -4   0    8.56    0.70
   0   4   1   13.70    1.12
   0   4   1   12.70    0.74
   0  -4  -1   12.83    0.62
   0  -4  -1   12.57    1.28
   0   4   2   69.98    1.29
   0  -4  -2   68.67    1.22
   0   4   3    0.22    0.56
   0  -4  -3    0.80    0.62
   0  -4  -3    0.10    0.50
   0   4   4   59.66    1.27
   0   4   4   57.92    1.25
   0  -4  -4   58.31    1.16
   0  -4  -4   57.60    1.30
   0   4   5  137.01    2.86
   0   4   5  133.32    2.05
   0  -4  -5  134.53    2.16
   0  -4  -5  133.89    2.62
   0   4   6  111.38    2.01
   0   4   6  111.11    1.85
   0  -4  -6  112.60    1.91
   0  -4  -6  113.15    1.94
   0   4   7   11.77    0.97
   0   4   7   11.74    0.75
   0  -4  -7   10.51    0.82
   0  -4  -7   11.72    0.87
   0   4   8    0.49    0.60
   0   4   8    0.54    0.83
   0  -4  -8    0.84    0.77
   0  -4  -8    0.63    0.67
   0   4   9    3.25    0.91
   0   4   9    4.05    1.13
   0  -4  -9    3.11    0.76
   0  -4  -9    3.75    1.36
   0   4  10   36.40    1.52
   0   4  10   35.36    1.33
   0  -4 -10   33.34    1.82
   0  -4 -10   35.57    1.16
   0   4  11   23.59    0.88
   0   4  11   24.97    2.17
   0  -4 -11   26.15    1.77
   0  -4 -11   24.70    1.09
   0   4  12   14.18    1.18
   0   4  12   13.65    0.77
   0  -4 -12   14.34    1.02
   0  -4 -12   15.10    0.95
   0   4  13   17.08    0.83
   0   4  13   17.79    1.29
   0  -4 -13   15.75    1.11
   0  -4 -13   17.80    1.02
   0   4  14   31.99    1.56
   0   4  14   30.74    1.00
   0  -4 -14   32.46    2.25
   0  -4 -14   30.39    1.21
   0   5 -14    2.64    1.33
   0   5 -14    3.60    0.63
   0   5 -13   22.11    0.84
   0   5 -13   23.01    1.04
   0  -5  13   22.74    0.77
   0  -5  13   23.13    0.84
   0   5 -12    4.44    0.61
   0   5 -12    5.26    0.78
   0  -5  12    4.78    0.61
   0  -5  12    5.34    0.55
   0   5 -11    7.32    0.82
   0   5 -11    7.65    0.64
   0  -5  11    6.79    0.36
   0  -5  11    7.00    0.57
   0   5 -10  182.52    2.95
   0   5 -10  182.32    2.68
   0  -5  10  183.09    2.35
   0  -5  10  185.83    2.38
   0   5  -9   15.14    0.72
   0   5  -9   15.51    1.64
   0  -5   9   16.10    0.68
   0  -5   9   16.29    0.67
   0   5  -8    1.56    0.54
   0  -5   8    1.21    0.51
   0  -5   8    1.68    0.27
   0   5  -7    2.16    0.71
   0   5  -7    2.44    0.49
   0  -5   7    2.23    0.48
   0  -5   7    2.00    0.24
   0   5  -6    0.65    0.46
   0   5  -6    0.68    0.66
   0  -5   6    1.02    0.25
   0  -5   6    1.28    0.21
   0   5  -5  171.85    3.12
   0   5  -5  177.31    2.13
   0  -5   5  174.78    2.38
   0  -5   5  175.04    2.55
   0   5  -4   11.22    0.33
   0   5  -4   12.00    1.25
   0  -5   4   11.03    0.38
   0  -5   4   10.92    0.69
   0   5  -3   88.69    1.18
   0   5  -3   82.19    2.28
   0  -5   3   80.13    1.59
   0  -5   3   87.53    1.23
   0   5  -2    0.91    0.32
   0  -5   2    0.16    0.71
   0  -5   2    1.12    0.65
   0   5  -1  213.92    3.24
   0   5  -1  224.32    2.88
   0  -5   1  226.05    2.95
   0   5   0  569.59    7.35
   0   5   0  575.26    8.63
   0  -5   0  564.72    7.31
   0  -5   0  579.67    7.80
   0   5   1   63.82    1.52
   0   5   1   63.51    1.21
   0  -5  -1   63.76    1.67
   0  -5  -1   61.26    1.50
[truncated: 2,182,642 more chars]
