# Supplementary material for: Crystal structures of four co-crystals of (E)-1,2-di(pyridin-4-yl)ethene with 4-alk­oxy­benzoic acids: 4-meth­oxy­benzoic acid–(E)-1,2-di(pyridin-4-yl)ethene (2/1), 4-eth­oxy­benzoic acid–(E)-1,2-di(pyridin-4-yl)ethene (2/1), 4-n-propoxybenzoic acid–(E)-1,2-di(pyridin-4-yl)ethene (2/1) and 4-n-but­oxy­benzoic acid–(E)-1,2-di(pyridin-4-yl)ethene (2/1)
Source: Acta Crystallogr E Crystallogr Commun. 2016 Oct 28;72(Pt 11):1666–71. doi: 10.1107/S2056989016017138 (PMC5095858; doi:10.1107/S2056989016017138)
Supplement: Supplementary file 2 [file e-72-01666-Isup2.hkl]

data_I                                                                          
_shelx_title ' 05071515'                                                        
_shelx_refln_list_code          4                                               
_shelx_F_calc_maximum      163.10                                               
_exptl_crystal_F_000       512.00                                               
_reflns_d_resolution_high  0.7701                                               
                                                                                
loop_                                                                           
 _space_group_symop_operation_xyz                                               
 'x, y, z'                                                                      
 '-x+1/2, y+1/2, -z+1/2'                                                        
 '-x, -y, -z'                                                                   
 'x-1/2, -y-1/2, z-1/2'                                                         
                                                                                
_cell_length_a    11.2595                                                       
_cell_length_b     7.2693                                                       
_cell_length_c    14.7576                                                       
_cell_angle_alpha  90.000                                                       
_cell_angle_beta  105.706                                                       
_cell_angle_gamma  90.000                                                       
                                                                                
_shelx_F_squared_multiplier     1.000                                           
                                                                                
loop_                                                                           
 _refln_index_h                                                                 
 _refln_index_k                                                                 
 _refln_index_l                                                                 
 _refln_F_squared_calc                                                          
 _refln_F_squared_meas                                                          
 _refln_F_squared_sigma                                                         
 _refln_observed_status                                                         
   2   0   0       1429.61       1248.64        12.03 o                         
   4   0   0       1451.60       1490.82        15.31 o                         
   6   0   0        855.56        933.62         9.48 o                         
   8   0   0          1.57          1.21         0.64 o                         
  10   0   0         54.25         72.28         1.84 o                         
  12   0   0         88.82         98.24         2.34 o                         
  14   0   0         24.59         21.83         1.55 o                         
   1   1   0         19.95         26.44         0.22 o                         
   2   1   0         46.51         36.88         0.43 o                         
   3   1   0         89.08         79.80         0.73 o                         
   4   1   0        575.42        597.54         4.23 o                         
   5   1   0        896.35        973.17         6.93 o                         
   6   1   0        563.35        524.39         3.94 o                         
   7   1   0        765.91        814.74         6.06 o                         
   8   1   0        158.81        157.12         1.91 o                         
   9   1   0         65.23         54.54         1.19 o                         
  10   1   0         80.57         86.83         1.29 o                         
  11   1   0        299.27        291.83         2.99 o                         
  12   1   0          9.76         11.05         1.19 o                         
  13   1   0         28.85         29.78         1.24 o                         
   0   2   0      11186.07       9196.88        86.19 o                         
   1   2   0       6200.08       5467.22        50.96 o                         
   2   2   0         51.01         58.75         0.61 o                         
   3   2   0        189.46        192.22         1.30 o                         
   4   2   0       1131.05       1258.28         8.92 o                         
   5   2   0          0.79          2.92         0.38 o                         
   6   2   0        348.43        362.28         2.84 o                         
   7   2   0          0.01          0.09         0.42 o                         
   8   2   0          4.33          2.79         0.58 o                         
   9   2   0        165.57        152.80         1.73 o                         
  10   2   0         37.61         28.14         1.32 o                         
  11   2   0        590.69        583.67         4.96 o                         
  12   2   0        365.81        354.24         3.55 o                         
  13   2   0          0.26          1.04         0.85 o                         
   1   3   0        248.72        270.99         1.73 o                         
   2   3   0        184.05        215.91         1.29 o                         
   3   3   0       1821.72       1884.64        12.13 o                         
   4   3   0        673.98        688.68         4.35 o                         
   5   3   0        131.26        175.82         1.63 o                         
   6   3   0         28.28         27.47         0.56 o                         
   7   3   0        439.71        438.83         3.08 o                         
   8   3   0         12.39          7.50         0.51 o                         
   9   3   0        309.66        294.81         2.74 o                         
  10   3   0        136.63        126.62         1.58 o                         
  11   3   0        213.12        206.50         2.24 o                         
  12   3   0        420.88        409.54         3.97 o                         
  13   3   0          0.18          0.38         0.86 o                         
   0   4   0       1433.47       1572.33        13.01 o                         
   1   4   0          4.88          5.31         0.26 o                         
   2   4   0        379.97        408.87         2.41 o                         
   3   4   0       1284.31       1362.24         8.01 o                         
   4   4   0         70.87         70.85         0.72 o                         
   5   4   0        145.47        135.11         1.08 o                         
   6   4   0        117.07        120.39         1.04 o                         
   7   4   0          0.03          1.41         0.48 o                         
   8   4   0        369.47        359.20         2.75 o                         
   9   4   0          0.65          0.70         0.54 o                         
  10   4   0         26.72         22.09         0.74 o                         
  11   4   0         11.88         14.29         0.76 o                         
  12   4   0         49.52         47.05         1.07 o                         
   1   5   0          1.95          0.48         0.27 o                         
   2   5   0        233.47        255.68         1.87 o                         
   3   5   0          0.03          0.13         0.30 o                         
   4   5   0        584.87        621.44         4.15 o                         
   5   5   0        150.07        158.41         1.33 o                         
   6   5   0          4.36          2.63         0.41 o                         
   7   5   0         58.53         50.09         0.70 o                         
   8   5   0        172.38        155.86         1.39 o                         
   9   5   0          2.31          5.62         0.77 o                         
  10   5   0          2.88          2.99         0.68 o                         
  11   5   0         23.69         22.75         0.89 o                         
   0   6   0        132.61        148.17         1.65 o                         
   1   6   0          6.44          8.57         0.53 o                         
   2   6   0        140.56        150.01         1.15 o                         
   3   6   0        113.80        126.21         1.20 o                         
   4   6   0         40.25         43.64         0.79 o                         
   5   6   0          4.46          4.89         0.48 o                         
   6   6   0         53.82         50.23         0.74 o                         
   7   6   0         57.06         58.87         0.85 o                         
   8   6   0         35.66         28.02         0.67 o                         
   9   6   0          0.40          0.24         0.47 o                         
  10   6   0         11.77         17.13         0.81 o                         
   1   7   0         17.87         21.49         0.43 o                         
   2   7   0         49.29         53.28         0.70 o                         
   3   7   0          7.63          9.97         0.50 o                         
   4   7   0        154.28        153.60         2.74 o                         
   5   7   0          1.20          0.90         0.36 o                         
   6   7   0          5.34          4.91         0.60 o                         
   7   7   0        120.32        108.35         1.48 o                         
   8   7   0         52.34         57.00         0.97 o                         
   9   7   0         10.26         11.81         0.74 o                         
   0   8   0          2.15          3.45         0.41 o                         
   1   8   0         76.35         79.64         0.78 o                         
   2   8   0         21.36         21.91         0.47 o                         
   3   8   0          5.12          5.83         1.16 o                         
   4   8   0         52.65         48.10         0.92 o                         
   5   8   0         21.76         21.19         0.64 o                         
   6   8   0          7.16          6.90         1.67 o                         
   7   8   0          1.89          1.11         0.51 o                         
   1   9   0          0.16          0.35         0.93 o                         
   2   9   0         21.22         21.88         1.53 o                         
   3   9   0          7.14          7.11         0.87 o                         
   4   9   0          0.45          0.39         0.56 o                         
 -13   0   1         38.43         43.07         1.95 o                         
 -11   0   1       1939.71       1955.51        21.75 o                         
  -9   0   1          5.35          5.24         0.98 o                         
  -7   0   1        134.99        175.83         2.65 o                         
  -5   0   1        135.36        176.94         1.95 o                         
  -3   0   1        777.89        725.06         6.98 o                         
   3   0   1       1289.08       1132.20        11.19 o                         
   5   0   1       1761.34       1927.92        19.81 o                         
   7   0   1        553.23        528.47         7.97 o                         
   9   0   1        229.52        229.31         3.43 o                         
  11   0   1        588.21        537.81         6.72 o                         
  13   0   1         11.87          7.03         2.12 o                         
 -14   1   1         13.14         17.79         1.05 o                         
 -13   1   1         19.14         18.78         1.13 o                         
 -12   1   1          0.98          0.93         0.85 o                         
 -11   1   1        786.30        773.03         6.62 o                         
 -10   1   1        839.31        780.88         6.13 o                         
  -9   1   1        146.51        136.17         1.44 o                         
  -8   1   1        489.15        492.17         3.95 o                         
  -7   1   1         57.41         58.18         0.88 o                         
  -6   1   1         93.95        123.23         1.10 o                         
  -5   1   1        502.90        471.73         3.34 o                         
  -4   1   1        284.28        273.39         2.07 o                         
  -3   1   1        652.36        632.09         4.35 o                         
  -2   1   1       1140.96       1059.49         8.51 o                         
  -1   1   1         36.42         29.08         0.22 o                         
   0   1   1         82.95         83.04         0.78 o                         
   1   1   1       6458.61       5447.35        33.94 o                         
   2   1   1        919.58        862.83        17.58 o                         
   3   1   1       1896.44       1791.00        12.68 o                         
   4   1   1       1711.35       1756.43        12.62 o                         
   5   1   1        595.51        631.84         4.49 o                         
   6   1   1        823.68        963.04         7.10 o                         
   7   1   1        259.07        252.37         2.08 o                         
   8   1   1        265.55        261.64         2.22 o                         
   9   1   1          0.29          0.68         0.63 o                         
  10   1   1        185.79        162.55         1.82 o                         
  11   1   1          0.24          0.92         0.72 o                         
  12   1   1        190.78        186.59         4.22 o                         
  13   1   1         11.64         14.25         1.16 o                         
 -13   2   1         26.66         28.03         1.01 o                         
 -12   2   1         59.40         59.87         1.38 o                         
 -11   2   1         92.54         90.13         1.53 o                         
 -10   2   1        154.52        159.38         1.87 o                         
  -9   2   1          4.19          2.80         0.53 o                         
  -8   2   1          3.87          3.93         0.48 o                         
  -7   2   1        195.02        177.55         1.54 o                         
  -6   2   1         45.88         33.92         0.55 o                         
  -5   2   1       1770.45       1947.65        14.28 o                         
  -4   2   1        262.11        310.00         2.25 o                         
  -3   2   1        257.67        278.53         1.75 o                         
  -2   2   1       5622.13       4790.15        32.53 o                         
  -1   2   1        932.63        870.99        11.37 o                         
   0   2   1       7844.62       6775.87        53.25 o                         
   1   2   1      26600.95      21873.71       160.58 o                         
   2   2   1         30.81         25.28         0.53 o                         
   3   2   1          0.01          1.29         0.27 o                         
   4   2   1          5.96         12.59         0.36 o                         
   5   2   1          0.17          0.84         0.37 o                         
   6   2   1         64.43         74.81         0.95 o                         
   7   2   1         30.08         27.80         0.73 o                         
   8   2   1         11.06         11.27         0.70 o                         
   9   2   1          8.51         10.78         0.97 o                         
  10   2   1          1.84          1.17         0.71 o                         
  11   2   1          0.04          1.33         0.80 o                         
  12   2   1          3.36          5.57         1.74 o                         
  13   2   1        178.04        188.45         2.93 o                         
 -13   3   1         10.37         13.66         1.08 o                         
 -12   3   1         90.66         91.63         1.79 o                         
 -11   3   1         13.73         15.43         0.94 o                         
 -10   3   1         54.26         64.55         1.10 o                         
  -9   3   1         25.72         21.92         0.75 o                         
  -8   3   1        233.59        226.73         2.06 o                         
  -7   3   1          3.18          3.84         0.47 o                         
  -6   3   1        101.61        104.37         0.95 o                         
  -5   3   1          2.73          2.27         0.29 o                         
  -4   3   1          6.61          7.58         0.35 o                         
  -3   3   1        367.65        388.67         2.74 o                         
  -2   3   1         38.64         43.19         0.36 o                         
  -1   3   1        102.39        103.66         0.76 o                         
   0   3   1       3042.23       2981.46        17.94 o                         
   1   3   1          0.03          0.14         0.15 o                         
   2   3   1        479.43        497.00         2.81 o                         
   3   3   1        269.54        287.25         3.18 o                         
   4   3   1       1015.04       1100.17         7.09 o                         
   5   3   1        455.53        491.18         3.26 o                         
   6   3   1        834.02        893.64         5.93 o                         
   7   3   1          3.09          0.44         0.43 o                         
   8   3   1         67.83         53.85         0.77 o                         
   9   3   1         16.91         22.04         0.71 o                         
  10   3   1        130.47        116.66         1.34 o                         
  11   3   1        343.69        357.20         2.89 o                         
  12   3   1         40.67         42.20         1.07 o                         
  13   3   1        145.72        154.29         1.89 o                         
 -12   4   1         31.69         24.23         0.88 o                         
 -11   4   1         60.70         59.79         1.12 o                         
 -10   4   1          4.40          4.04         0.58 o                         
  -9   4   1         13.21         11.04         0.56 o                         
  -8   4   1          2.57          5.13         0.55 o                         
  -7   4   1         25.77         30.33         0.68 o                         
  -6   4   1        202.51        200.24         1.55 o                         
  -5   4   1        225.23        238.30         1.75 o                         
  -4   4   1        508.07        527.36         3.41 o                         
  -3   4   1        815.72        913.51         5.31 o                         
  -2   4   1        103.26        112.85         0.78 o                         
  -1   4   1        345.85        340.17         1.99 o                         
   0   4   1         37.34         33.50         0.35 o                         
   1   4   1       1485.95       1612.15        10.38 o                         
   2   4   1        163.09        175.60         1.24 o                         
   3   4   1          2.55          1.38         0.29 o                         
   4   4   1         91.05        115.85         0.96 o                         
   5   4   1         87.47         88.74         0.90 o                         
   6   4   1        116.34        124.03         1.17 o                         
   7   4   1         98.77         86.13         0.97 o                         
   8   4   1         74.83         59.40         0.85 o                         
   9   4   1        118.70        101.02         1.31 o                         
  10   4   1        110.80        100.66         1.31 o                         
  11   4   1          1.18         -0.16         0.59 o                         
  12   4   1        468.24        467.84         3.86 o                         
 -12   5   1         59.66         62.56         1.22 o                         
 -11   5   1         12.37         11.20         0.76 o                         
 -10   5   1         37.09         33.74         0.94 o                         
  -9   5   1        318.86        300.67         2.48 o                         
  -8   5   1         20.65         20.14         0.59 o                         
  -7   5   1        572.61        534.62         3.89 o                         
  -6   5   1          1.21          2.37         0.46 o                         
  -5   5   1          4.68          5.21         0.33 o                         
  -4   5   1        149.47        154.04         1.37 o                         
  -3   5   1         19.18         16.65         0.35 o                         
  -2   5   1         42.62         44.82         0.50 o                         
  -1   5   1         61.67         60.27         0.77 o                         
   0   5   1        214.69        248.12         1.57 o                         
   1   5   1        506.79        537.63         3.02 o                         
   2   5   1         51.05         51.77         0.61 o                         
   3   5   1          4.78          5.63         0.32 o                         
   4   5   1         28.31         25.85         0.53 o                         
   5   5   1        120.23        116.21         1.09 o                         
   6   5   1          8.17          5.82         0.51 o                         
   7   5   1         66.34         59.58         0.87 o                         
   8   5   1         19.88         24.32         0.62 o                         
   9   5   1          6.42          9.00         0.63 o                         
  10   5   1        166.17        165.57         1.76 o                         
  11   5   1         14.64         15.42         0.85 o                         
 -11   6   1          2.26          1.74         0.62 o                         
 -10   6   1         56.21         49.56         1.16 o                         
  -9   6   1         19.53         20.91         0.60 o                         
  -8   6   1         29.94         30.71         0.69 o                         
  -7   6   1         38.06         42.62         0.72 o                         
  -6   6   1        134.30        116.25         1.11 o                         
  -5   6   1         44.52         47.42         0.62 o                         
  -4   6   1          2.15          2.65         0.36 o                         
  -3   6   1        233.83        242.35         1.61 o                         
  -2   6   1          1.70          0.52         0.26 o                         
  -1   6   1          0.36          0.68         0.28 o                         
   0   6   1        255.66        262.70         1.64 o                         
   1   6   1         88.32         94.38         0.78 o                         
   2   6   1        102.17        100.46         1.18 o                         
   3   6   1        477.57        463.84         2.90 o                         
   4   6   1        131.17        135.03         1.12 o                         
   5   6   1          8.65          8.79         0.44 o                         
   6   6   1        127.21        122.53         1.11 o                         
   7   6   1         41.14         32.34         0.78 o                         
   8   6   1        225.97        199.14         1.83 o                         
   9   6   1        134.03        124.91         1.36 o                         
  10   6   1          1.68          3.95         0.76 o                         
  -9   7   1         21.39         19.79         0.80 o                         
  -8   7   1         12.15          9.32         0.54 o                         
  -7   7   1          4.71          4.08         0.55 o                         
  -6   7   1        138.63        126.01         1.30 o                         
  -5   7   1          0.30          0.48         0.38 o                         
  -4   7   1        136.62        136.99         1.31 o                         
  -3   7   1          0.58          0.69         0.32 o                         
  -2   7   1         20.79         20.89         0.41 o                         
  -1   7   1          8.59          9.54         0.33 o                         
   0   7   1         36.46         36.16         0.56 o                         
   1   7   1          1.75          1.27         0.39 o                         
   2   7   1         29.13         30.67         0.55 o                         
   3   7   1         32.31         30.74         0.48 o                         
   4   7   1          0.01         -0.02         0.36 o                         
   5   7   1         31.57         30.61         0.66 o                         
   6   7   1         33.48         33.10         0.88 o                         
   7   7   1        122.83        113.27         1.42 o                         
   8   7   1         14.40         13.01         0.63 o                         
   9   7   1         99.23        101.22         1.30 o                         
  -7   8   1         87.47         76.32         1.18 o                         
  -6   8   1          8.81          8.51         0.94 o                         
  -5   8   1         51.52         50.16         1.49 o                         
  -4   8   1        103.04        105.68         1.32 o                         
  -3   8   1          4.40          5.74         0.56 o                         
  -2   8   1         13.02         13.65         0.39 o                         
  -1   8   1        245.06        249.69         1.74 o                         
   0   8   1        207.19        215.80         1.57 o                         
   1   8   1         30.67         34.27         0.64 o                         
   2   8   1         55.06         54.96         0.70 o                         
   3   8   1          6.06          6.23         0.38 o                         
   4   8   1         23.80         23.96         1.04 o                         
   5   8   1         10.48          9.70         0.55 o                         
   6   8   1         60.31         56.81         0.86 o                         
   7   8   1         10.60          9.14         0.58 o                         
  -4   9   1         67.42         67.68         1.43 o                         
  -3   9   1         42.92         39.54         0.85 o                         
  -2   9   1          5.48          3.81         0.64 o                         
  -1   9   1          5.76          6.63         0.60 o                         
   0   9   1         37.48         39.49         1.10 o                         
   1   9   1         97.33         97.88         1.35 o                         
   2   9   1         13.38         14.59         0.63 o                         
   3   9   1         11.41         12.93         1.06 o                         
 -14   0   2          5.69          3.49         2.20 o                         
 -12   0   2          2.40          5.47         1.97 o                         
 -10   0   2         29.23         33.26         1.44 o                         
  -8   0   2         14.37         15.17         0.84 o                         
  -6   0   2         19.34         11.27         1.00 o                         
  -4   0   2       5145.41       4624.43        50.13 o                         
  -2   0   2       1835.14       1666.93        16.29 o                         
   2   0   2        220.77        174.56         2.73 o                         
   4   0   2         10.33          6.21         0.43 o                         
   6   0   2        172.74        172.40         2.26 o                         
   8   0   2        136.77        134.18         2.92 o                         
  10   0   2         37.86         34.43         3.17 o                         
  12   0   2         83.40         74.19         1.87 o                         
 -14   1   2         22.42         22.77         1.15 o                         
 -13   1   2         60.94         64.95         1.53 o                         
 -12   1   2         23.92         23.51         1.09 o                         
 -11   1   2        607.50        606.48         5.35 o                         
 -10   1   2       2000.82       1986.36        15.51 o                         
  -9   1   2        354.81        370.14         3.23 o                         
  -8   1   2         19.41         20.68         0.59 o                         
  -7   1   2          8.66          9.90         0.49 o                         
  -6   1   2          1.65          5.50         0.49 o                         
  -5   1   2        378.39        402.81         2.87 o                         
  -4   1   2          2.38          2.34         0.30 o                         
  -3   1   2        367.80        377.27         2.64 o                         
  -2   1   2         10.65          9.55         0.53 o                         
  -1   1   2        530.62        504.44         8.48 o                         
   0   1   2       2097.95       1800.43        12.42 o                         
   1   1   2      21600.92      16935.12       135.49 o                         
   2   1   2       7860.12       6812.72        48.06 o                         
   3   1   2         25.34         27.94         0.40 o                         
   4   1   2        909.77        940.50         6.64 o                         
   5   1   2       1239.02       1312.90         9.56 o                         
   6   1   2          0.26          0.87         0.44 o                         
   7   1   2        241.47        268.85         2.29 o                         
   8   1   2          0.57          1.78         0.55 o                         
   9   1   2         13.47          8.96         0.76 o                         
  10   1   2         13.04         12.93         0.79 o                         
  11   1   2         36.90         30.18         0.94 o                         
  12   1   2          0.78          0.88         0.89 o                         
  13   1   2         28.30         25.68         1.18 o                         
 -14   2   2        148.55        146.08         3.49 o                         
 -13   2   2        103.91        113.89         1.69 o                         
 -12   2   2         19.02         19.65         1.11 o                         
 -11   2   2        349.00        332.83         3.08 o                         
 -10   2   2          7.11          6.66         0.72 o                         
  -9   2   2         32.74         33.86         0.76 o                         
  -8   2   2         25.93         26.15         0.86 o                         
  -7   2   2        436.69        455.37         3.77 o                         
  -6   2   2       1073.77       1150.61         8.30 o                         
  -5   2   2          8.70         15.31         0.37 o                         
  -4   2   2         59.44         75.18         0.79 o                         
  -3   2   2        536.17        543.26         3.32 o                         
  -2   2   2        212.79        196.46         1.72 o                         
  -1   2   2       1256.50       1170.02        15.38 o                         
   0   2   2       2379.76       2191.06        18.35 o                         
   1   2   2       6321.07       5454.03        34.35 o                         
   2   2   2       1498.77       1453.33        14.82 o                         
   3   2   2        115.46        140.00         1.01 o                         
   4   2   2       1458.42       1642.44        10.58 o                         
   5   2   2        747.56        855.75         6.20 o                         
   6   2   2        153.04        178.76         1.67 o                         
   7   2   2        204.02        217.12         2.14 o                         
   8   2   2         36.25         37.09         0.83 o                         
   9   2   2         78.24         61.07         1.26 o                         
  10   2   2         47.14         46.38         1.04 o                         
  11   2   2          0.11          0.89         0.73 o                         
  12   2   2        483.09        457.12         4.10 o                         
  13   2   2          1.01          0.65         1.00 o                         
 -13   3   2         76.99         86.67         1.51 o                         
 -12   3   2          1.45          1.59         0.98 o                         
 -11   3   2          5.67          5.74         1.02 o                         
 -10   3   2         43.05         42.26         0.86 o                         
  -9   3   2        141.57        117.60         1.30 o                         
  -8   3   2        230.03        231.73         2.09 o                         
  -7   3   2        504.77        491.04         3.72 o                         
  -6   3   2        660.11        685.63         4.48 o                         
  -5   3   2        181.52        169.58         1.24 o                         
  -4   3   2         18.59         23.10         0.38 o                         
  -3   3   2         87.81         84.43         0.66 o                         
  -2   3   2        300.54        306.15         1.60 o                         
  -1   3   2       2158.98       2085.14        30.21 o                         
   0   3   2        313.86        355.80         2.04 o                         
   1   3   2         20.14         16.21         0.63 o                         
   2   3   2         31.12         29.06         0.39 o                         
   3   3   2        128.67        125.08         2.89 o                         
   4   3   2          0.33          0.02         0.24 o                         
   5   3   2          6.40          5.62         0.34 o                         
   6   3   2        100.40         99.34         1.15 o                         
   7   3   2         23.89         30.79         1.29 o                         
   8   3   2        275.45        255.29         2.06 o                         
   9   3   2         11.66          7.81         0.64 o                         
  10   3   2          2.02          2.77         0.61 o                         
  11   3   2        119.53        114.04         1.44 o                         
  12   3   2          2.71          1.88         0.74 o                         
 -13   4   2         19.42         22.54         0.85 o                         
 -12   4   2          0.37         -0.09         0.52 o                         
 -11   4   2        469.75        456.04         3.56 o                         
 -10   4   2          1.77          1.98         0.56 o                         
  -9   4   2         57.90         55.00         0.78 o                         
  -8   4   2         82.09         75.92         0.94 o                         
  -7   4   2        384.77        382.87         2.73 o                         
  -6   4   2        473.36        481.47         3.30 o                         
  -5   4   2        306.49        290.10         2.03 o                         
  -4   4   2        387.34        445.38         2.89 o                         
  -3   4   2        850.52        899.79         5.22 o                         
  -2   4   2        422.56        445.02         2.88 o                         
  -1   4   2         88.83         73.75         0.60 o                         
   0   4   2        160.08        149.00         1.02 o                         
   1   4   2       6054.05       5698.02        36.98 o                         
   2   4   2       1420.72       1530.84         9.98 o                         
   3   4   2          6.39         11.26         0.49 o                         
   4   4   2         26.92         27.06         0.59 o                         
   5   4   2         52.96         51.71         0.69 o                         
   6   4   2          9.37         10.20         0.44 o                         
   7   4   2         29.85         25.69         0.62 o                         
   8   4   2        182.22        147.63         1.73 o                         
   9   4   2          1.51          0.24         0.46 o                         
  10   4   2         23.39         19.08         0.75 o                         
  11   4   2         10.31         14.42         0.79 o                         
  12   4   2          2.70          2.96         0.93 o                         
 -12   5   2        124.44        135.51         1.88 o                         
 -11   5   2        158.02        155.02         1.95 o                         
 -10   5   2          1.19          1.27         0.51 o                         
  -9   5   2          1.51          2.02         0.49 o                         
  -8   5   2          5.54          4.94         0.46 o                         
  -7   5   2          0.04          0.28         0.37 o                         
  -6   5   2          3.05          2.45         0.37 o                         
  -5   5   2         76.72         78.44         0.83 o                         
  -4   5   2          4.85          5.05         0.30 o                         
  -3   5   2         19.37         19.08         0.39 o                         
  -2   5   2        775.61        843.83         4.88 o                         
  -1   5   2          7.09          8.49         0.30 o                         
   0   5   2         69.42         80.53         0.69 o                         
   1   5   2        650.31        666.29         4.06 o                         
   2   5   2         33.34         37.63         0.48 o                         
   3   5   2          3.68          4.97         0.37 o                         
   4   5   2         33.65         34.72         0.54 o                         
   5   5   2        161.82        160.98         1.50 o                         
   6   5   2         42.66         42.77         0.78 o                         
   7   5   2        362.60        342.99         2.95 o                         
   8   5   2        256.43        235.36         2.01 o                         
   9   5   2          0.22          0.44         0.51 o                         
  10   5   2         17.38         15.36         0.81 o                         
  11   5   2         53.46         49.05         0.99 o                         
 -11   6   2        347.53        339.54         2.92 o                         
 -10   6   2          0.02          0.41         0.55 o                         
  -9   6   2          0.62          0.43         0.49 o                         
  -8   6   2         62.01         62.37         0.88 o                         
  -7   6   2        109.54        103.32         1.10 o                         
  -6   6   2         27.09         25.38         0.54 o                         
  -5   6   2          3.68          4.52         0.58 o                         
  -4   6   2        101.69        100.83         0.90 o                         
  -3   6   2        648.61        683.21         4.12 o                         
  -2   6   2         39.16         41.07         0.57 o                         
  -1   6   2        127.48        132.34         1.17 o                         
   0   6   2         96.31        101.31         0.85 o                         
   1   6   2        723.25        746.68         4.53 o                         
   2   6   2         65.65         61.05         0.67 o                         
   3   6   2          3.04          2.78         0.30 o                         
   4   6   2         78.25         81.17         0.99 o                         
   5   6   2          5.23          5.26         0.52 o                         
   6   6   2         29.42         29.41         0.61 o                         
   7   6   2        213.69        199.56         1.73 o                         
   8   6   2         12.53         10.26         0.60 o                         
   9   6   2          0.35          1.85         0.69 o                         
  10   6   2        151.11        152.59         1.74 o                         
  -9   7   2         10.54         12.61         0.59 o                         
  -8   7   2        107.16        103.23         1.22 o                         
  -7   7   2         34.42         31.42         0.74 o                         
  -6   7   2         14.86         14.89         0.51 o                         
  -5   7   2          2.71          2.00         0.61 o                         
  -4   7   2         34.80         34.19         0.61 o                         
  -3   7   2        175.96        182.32         1.86 o                         
  -2   7   2          0.08          0.40         0.26 o                         
  -1   7   2         12.15         13.83         0.37 o                         
   0   7   2         51.95         55.68         0.66 o                         
   1   7   2        449.73        457.98         2.88 o                         
   2   7   2         35.60         30.66         0.49 o                         
   3   7   2          0.79          1.43         0.43 o                         
   4   7   2        212.83        219.67         1.83 o                         
   5   7   2         11.23         10.27         0.60 o                         
   6   7   2         27.07         25.16         0.76 o                         
   7   7   2         13.27         12.94         0.66 o                         
   8   7   2          3.42          1.93         0.55 o                         
  -7   8   2         35.93         32.31         2.95 o                         
  -6   8   2          0.73          0.68         0.81 o                         
  -5   8   2         88.65         85.41         1.55 o                         
  -4   8   2          0.82          0.29         0.67 o                         
  -3   8   2          8.38          7.53         0.54 o                         
  -2   8   2        157.73        162.73         1.29 o                         
  -1   8   2         21.61         22.60         0.40 o                         
   0   8   2        109.92        105.61         1.10 o                         
   1   8   2        418.87        434.25         2.90 o                         
   2   8   2        127.77        120.53         1.30 o                         
   3   8   2         21.61         27.87         1.04 o                         
   4   8   2        482.66        480.11         3.92 o                         
   5   8   2          0.04          0.26         0.45 o                         
   6   8   2          1.30          1.65         0.54 o                         
  -4   9   2          0.43          0.60         0.67 o                         
  -3   9   2          2.88          1.68         0.63 o                         
  -2   9   2          0.81          0.81         0.78 o                         
  -1   9   2        136.09        134.04         1.61 o                         
   0   9   2        342.45        349.45         3.09 o                         
   1   9   2          5.41          6.83         0.61 o                         
   2   9   2         44.72         40.15         0.94 o                         
   3   9   2         43.89         46.14         0.93 o                         
 -13   0   3        200.02        207.03         3.54 o                         
 -11   0   3         11.49          9.64         1.02 o                         
  -9   0   3       2848.19       2770.35        30.53 o                         
  -7   0   3        646.57        682.56         7.21 o                         
  -5   0   3       3924.47       3883.57        41.64 o                         
  -3   0   3       1366.61       1313.41        12.89 o                         
  -1   0   3        381.47        347.43         3.19 o                         
   1   0   3        605.01        595.60        11.52 o                         
   3   0   3          4.72          2.83         0.45 o                         
   5   0   3       3607.49       3830.15        41.54 o                         
   7   0   3         14.20         20.02         1.38 o                         
   9   0   3         30.05         23.17         1.04 o                         
  11   0   3         88.72         78.26         2.11 o                         
  13   0   3        105.14        102.28         2.30 o                         
 -14   1   3          0.27          0.24         0.92 o                         
 -13   1   3         45.81         45.89         1.11 o                         
 -12   1   3         36.70         37.18         1.06 o                         
 -11   1   3         20.57         19.41         0.85 o                         
 -10   1   3          5.47          5.78         0.80 o                         
  -9   1   3        649.81        645.50         4.99 o                         
  -8   1   3        258.54        240.12         2.18 o                         
  -7   1   3         46.86         52.27         0.75 o                         
  -6   1   3        274.81        280.97         2.23 o                         
  -5   1   3        394.73        393.03         2.85 o                         
  -4   1   3        275.94        284.50         2.01 o                         
  -3   1   3       1116.08       1133.81        17.48 o                         
  -2   1   3         41.99         36.41         0.70 o                         
  -1   1   3        133.88        123.42         0.95 o                         
   0   1   3        141.67        126.49         1.40 o                         
   1   1   3       3055.42       2750.35        16.27 o                         
   2   1   3       1725.74       1728.63        10.96 o                         
   3   1   3        939.61       1025.62         8.31 o                         
   4   1   3         79.01         73.75         1.60 o                         
   5   1   3          0.06          1.48         0.75 o                         
   6   1   3        893.65        938.51         6.95 o                         
   7   1   3        244.49        258.02         2.23 o                         
   8   1   3        112.88        122.61         1.34 o                         
   9   1   3         22.15         16.30         0.85 o                         
  10   1   3          6.94          7.52         0.70 o                         
  11   1   3          9.33         10.87         0.88 o                         
  12   1   3          4.34          1.57         0.84 o                         
  13   1   3          1.81          1.35         0.93 o                         
 -14   2   3          8.45          8.73         1.03 o                         
 -13   2   3          2.33          2.83         0.81 o                         
 -12   2   3          7.39          8.04         0.82 o                         
 -11   2   3        157.31        152.31         1.68 o                         
 -10   2   3       1333.78       1312.66        10.12 o                         
  -9   2   3          6.26          8.65         0.80 o                         
  -8   2   3        216.43        189.15         1.78 o                         
  -7   2   3         33.26         37.16         0.62 o                         
  -6   2   3       1644.66       1715.81        12.57 o                         
  -5   2   3       1339.54       1422.88        10.16 o                         
  -4   2   3        357.91        347.92         2.46 o                         
  -3   2   3        153.01        164.84         1.07 o                         
  -2   2   3        142.77        138.96         0.81 o                         
  -1   2   3         81.70         90.60         0.73 o                         
   0   2   3        790.07        764.54         5.15 o                         
   1   2   3       2054.14       1946.66        27.38 o                         
   2   2   3        456.70        461.26         2.60 o                         
   3   2   3        126.46        122.59         2.46 o                         
   4   2   3         42.14         32.30         0.46 o                         
   5   2   3         78.90         68.13         1.03 o                         
   6   2   3        258.28        265.99         2.21 o                         
   7   2   3          0.34          0.72         0.49 o                         
   8   2   3          0.15          0.98         0.60 o                         
   9   2   3        421.14        374.25         3.26 o                         
  10   2   3          0.97          1.29         0.62 o                         
  11   2   3        112.60        102.37         1.56 o                         
  12   2   3        114.77        110.75         1.72 o                         
 -13   3   3          6.95          9.97         0.90 o                         
 -12   3   3        229.93        239.39         2.48 o                         
 -11   3   3        230.41        226.30         2.20 o                         
 -10   3   3        705.11        697.30         5.52 o                         
  -9   3   3        328.16        311.74         2.82 o                         
  -8   3   3        188.74        184.40         1.75 o                         
  -7   3   3          1.35          1.38         0.45 o                         
  -6   3   3        111.31        108.62         0.98 o                         
  -5   3   3        290.69        275.83         1.85 o                         
  -4   3   3        385.64        383.07         2.45 o                         
  -3   3   3         30.52         25.14         0.32 o                         
  -2   3   3         61.77         66.59         0.49 o                         
  -1   3   3         19.70         17.92         0.45 o                         
   0   3   3        171.88        169.51         1.14 o                         
   1   3   3          0.61          1.09         0.38 o                         
   2   3   3       6499.21       6026.84        49.81 o                         
   3   3   3        859.06        944.04         6.01 o                         
   4   3   3          1.06          2.68         0.30 o                         
   5   3   3        231.65        213.34         1.72 o                         
   6   3   3        113.13        109.09         1.06 o                         
   7   3   3        195.36        205.24         3.71 o                         
   8   3   3        228.98        198.22         1.92 o                         
   9   3   3         70.36         64.99         0.93 o                         
  10   3   3         52.00         45.26         0.94 o                         
  11   3   3         12.16         12.43         0.80 o                         
  12   3   3         25.59         30.81         1.12 o                         
 -13   4   3          2.22          2.41         0.72 o                         
 -12   4   3         10.14          8.49         0.68 o                         
 -11   4   3         92.09         89.33         1.16 o                         
 -10   4   3        390.14        389.98         3.00 o                         
  -9   4   3         43.56         43.24         0.74 o                         
  -8   4   3         10.39         11.04         0.48 o                         
  -7   4   3         30.71         31.43         0.54 o                         
  -6   4   3         78.00         75.95         0.80 o                         
  -5   4   3        178.09        172.42         1.27 o                         
  -4   4   3         77.41         66.50         0.61 o                         
  -3   4   3          3.77          4.03         0.26 o                         
  -2   4   3        118.00        128.69         0.81 o                         
  -1   4   3        292.24        300.93         1.88 o                         
   0   4   3        877.65        865.86         6.33 o                         
   1   4   3        711.01        765.86         4.40 o                         
   2   4   3       1281.22       1359.84         8.77 o                         
   3   4   3        772.97        779.97         4.62 o                         
   4   4   3        195.67        191.07         1.49 o                         
   5   4   3          0.53          0.79         0.40 o                         
   6   4   3        117.22        121.95         1.55 o                         
   7   4   3          9.32         14.19         0.59 o                         
   8   4   3        236.99        228.42         2.10 o                         
   9   4   3          2.84          1.92         0.67 o                         
  10   4   3          9.67         13.32         0.80 o                         
  11   4   3         10.52         11.15         0.74 o                         
 -12   5   3          0.17         -0.03         0.53 o                         
 -11   5   3         28.38         22.73         0.71 o                         
 -10   5   3         22.33         22.60         0.67 o                         
  -9   5   3        135.60        126.61         1.50 o                         
  -8   5   3          0.95          0.85         0.44 o                         
  -7   5   3         81.06         77.25         0.88 o                         
  -6   5   3         12.58         14.67         0.46 o                         
  -5   5   3         25.50         25.66         0.45 o                         
  -4   5   3        107.21        112.13         0.96 o                         
  -3   5   3        248.42        257.85         1.58 o                         
  -2   5   3          0.35          1.18         0.19 o                         
  -1   5   3        981.40       1078.23         6.22 o                         
   0   5   3        203.47        193.16         1.14 o                         
   1   5   3          4.10          4.63         0.29 o                         
   2   5   3         48.57         45.66         0.50 o                         
   3   5   3         49.31         48.96         0.71 o                         
   4   5   3        104.84        107.09         1.09 o                         
   5   5   3         48.20         47.93         0.78 o                         
   6   5   3         40.01         39.00         0.73 o                         
   7   5   3        216.12        221.33         1.93 o                         
   8   5   3         21.58         22.97         0.68 o                         
   9   5   3         42.47         35.71         0.88 o                         
  10   5   3          0.92          0.58         0.58 o                         
  11   5   3         30.07         35.23         1.06 o                         
 -11   6   3        112.37        114.03         1.34 o                         
 -10   6   3        271.02        266.47         2.89 o                         
  -9   6   3         18.91         18.45         0.69 o                         
  -8   6   3          0.47          0.29         0.53 o                         
  -7   6   3        119.79        117.81         1.13 o                         
  -6   6   3         34.86         31.66         0.54 o                         
  -5   6   3         83.21         77.32         0.85 o                         
  -4   6   3        235.18        236.32         2.30 o                         
  -3   6   3         44.96         51.30         0.54 o                         
  -2   6   3        179.85        189.60         1.40 o                         
  -1   6   3        495.22        501.94         3.01 o                         
   0   6   3         16.93         18.21         0.37 o                         
   1   6   3        137.46        138.57         1.06 o                         
   2   6   3       1411.21       1480.62        10.04 o                         
   3   6   3        163.85        160.65         1.23 o                         
   4   6   3        100.69        102.94         1.84 o                         
   5   6   3          0.09          0.46         0.41 o                         
   6   6   3         19.17         19.05         0.67 o                         
   7   6   3          4.58          4.33         0.70 o                         
   8   6   3         43.97         38.84         0.86 o                         
   9   6   3         12.04         12.60         0.76 o                         
  10   6   3          2.13          0.89         0.58 o                         
  -9   7   3        115.84        107.71         1.38 o                         
  -8   7   3         36.32         39.50         0.79 o                         
  -7   7   3         43.42         42.11         0.82 o                         
  -6   7   3        108.38        101.29         1.06 o                         
  -5   7   3         33.18         32.07         0.59 o                         
  -4   7   3         30.63         30.54         0.87 o                         
  -3   7   3         11.18         12.28         0.36 o                         
  -2   7   3        265.05        275.82         1.79 o                         
  -1   7   3         23.83         21.17         0.41 o                         
   0   7   3         54.76         53.04         0.55 o                         
   1   7   3          7.43          7.75         0.28 o                         
   2   7   3        102.16         92.20         1.07 o                         
   3   7   3         33.16         30.27         0.56 o                         
   4   7   3        200.45        194.43         1.76 o                         
   5   7   3         11.78         11.82         0.91 o                         
   6   7   3          8.31          8.44         0.67 o                         
   7   7   3         63.68         58.06         1.09 o                         
   8   7   3          1.47          1.63         0.64 o                         
  -7   8   3         10.21          9.60         1.31 o                         
  -6   8   3         75.02         65.64         3.96 o                         
  -5   8   3         10.10         10.78         0.95 o                         
  -4   8   3          4.30          4.06         0.93 o                         
  -3   8   3        288.71        284.71         2.67 o                         
  -2   8   3         84.97         87.62         1.31 o                         
  -1   8   3          0.00          0.68         0.54 o                         
   0   8   3         67.25         71.88         1.04 o                         
   1   8   3         82.92         81.21         1.33 o                         
   2   8   3          0.05          0.10         0.74 o                         
   3   8   3         12.39         11.84         0.69 o                         
   4   8   3         12.08         10.11         0.76 o                         
   5   8   3         24.41         23.73         1.16 o                         
   6   8   3          1.27          1.11         0.59 o                         
  -4   9   3          0.32          1.28         0.78 o                         
  -3   9   3         48.22         52.57         1.32 o                         
  -2   9   3         14.23         14.65         0.69 o                         
  -1   9   3         59.07         57.01         1.47 o                         
   0   9   3          4.44          4.87         1.12 o                         
   1   9   3        247.92        242.43         3.90 o                         
   2   9   3        100.57         91.64         1.34 o                         
   3   9   3         99.60         91.78         1.22 o                         
 -14   0   4        116.64        130.42         3.47 o                         
 -12   0   4          0.87          2.02         1.13 o                         
 -10   0   4       3988.73       4019.28        45.59 o                         
  -8   0   4       2002.96       1953.86        20.68 o                         
  -6   0   4        784.93        853.55         8.61 o                         
  -4   0   4       1562.50       1625.52        19.48 o                         
  -2   0   4       2373.08       2078.03        20.94 o                         
   0   0   4       1727.41       1430.80         9.88 o                         
   2   0   4       1560.05       1402.36       129.33 o                         
   4   0   4        114.48         94.32         7.41 o                         
   6   0   4        769.66        762.34        17.20 o                         
   8   0   4         13.12         11.10         0.90 o                         
  10   0   4        334.20        270.22        36.59 o                         
  12   0   4         24.36         22.46         1.71 o                         
 -14   1   4         75.15         83.16         1.69 o                         
 -13   1   4        135.96        137.45         1.84 o                         
 -12   1   4         20.09         18.33         1.00 o                         
 -11   1   4         70.36         65.54         1.15 o                         
 -10   1   4        208.46        201.08         1.95 o                         
  -9   1   4         32.48         29.97         0.90 o                         
  -8   1   4          3.09          5.37         0.60 o                         
  -7   1   4         73.75         76.47         1.19 o                         
  -6   1   4        626.95        674.10         4.88 o                         
  -5   1   4        408.66        443.46         3.20 o                         
  -4   1   4       1094.20       1205.30         8.43 o                         
  -3   1   4       1583.77       1521.72        19.18 o                         
  -2   1   4        613.03        645.46         3.91 o                         
  -1   1   4         24.43         20.39         0.24 o                         
   0   1   4        205.48        216.79         2.21 o                         
   1   1   4       1060.39       1149.43         7.64 o                         
   2   1   4        128.68        135.89         1.17 o                         
   3   1   4          6.81          6.46         0.31 o                         
   4   1   4        155.87        158.59         1.29 o                         
   5   1   4         54.24         47.11         0.81 o                         
   6   1   4        227.42        274.75         3.62 o                         
   7   1   4        121.44        129.02         1.41 o                         
   8   1   4          5.49          4.31         0.63 o                         
   9   1   4        296.93        286.16         3.15 o                         
  10   1   4          5.74          4.98         0.86 o                         
  11   1   4         19.44         16.54         1.23 o                         
  12   1   4          9.19         11.63         1.73 o                         
 -14   2   4        119.10        130.57         2.23 o                         
 -13   2   4          0.70          1.47         0.76 o                         
 -12   2   4          0.83          0.57         0.80 o                         
 -11   2   4         35.22         34.43         0.86 o                         
 -10   2   4        994.82        977.85         7.77 o                         
  -9   2   4        965.44        937.17         7.35 o                         
  -8   2   4        461.20        434.68         3.47 o                         
  -7   2   4         37.79         29.60         0.71 o                         
  -6   2   4         68.14         63.24         0.80 o                         
  -5   2   4        138.04        150.79         1.24 o                         
  -4   2   4        181.04        203.31         1.52 o                         
  -3   2   4         41.26         41.08         0.50 o                         
  -2   2   4       1500.73       1469.27        32.68 o                         
  -1   2   4        161.05        182.71         2.17 o                         
   0   2   4         39.45         38.22         0.52 o                         
   1   2   4        562.66        607.41         6.97 o                         
   2   2   4        852.42        874.52         4.97 o                         
   3   2   4        305.47        326.18         3.28 o                         
   4   2   4          0.10          1.14         0.33 o                         
   5   2   4        786.21        812.69         8.65 o                         
   6   2   4        196.06        210.58         1.68 o                         
   7   2   4          2.26          2.07         0.48 o                         
   8   2   4         24.04         19.87         0.84 o                         
   9   2   4         12.39         10.73         0.68 o                         
  10   2   4          0.16         -0.02         0.69 o                         
  11   2   4          1.87          3.84         0.92 o                         
  12   2   4         13.15         13.00         1.16 o                         
 -13   3   4         74.75         77.79         1.72 o                         
 -12   3   4         35.75         38.46         0.96 o                         
 -11   3   4          7.13          7.65         0.76 o                         
 -10   3   4          4.37          4.14         0.60 o                         
  -9   3   4          1.99          2.53         0.62 o                         
  -8   3   4        419.07        419.02         3.45 o                         
  -7   3   4          7.40          4.12         0.57 o                         
  -6   3   4        117.28        106.87         0.98 o                         
  -5   3   4       1034.73       1094.98         6.99 o                         
  -4   3   4        254.57        275.05         1.79 o                         
  -3   3   4         35.60         49.32         0.40 o                         
  -2   3   4        651.07        699.71         7.19 o                         
  -1   3   4        294.57        294.48         2.88 o                         
   0   3   4        306.05        364.85         6.08 o                         
   1   3   4         83.03         97.49         1.04 o                         
   2   3   4       3453.01       3501.82        21.71 o                         
   3   3   4         17.13         20.30         0.51 o                         
   4   3   4        125.31        134.36         1.11 o                         
   5   3   4          6.93          3.36         0.36 o                         
   6   3   4         55.81         57.52         0.74 o                         
   7   3   4         20.04         23.47         0.73 o                         
   8   3   4         29.76         32.88         0.72 o                         
   9   3   4         20.64         28.51         0.81 o                         
  10   3   4        180.30        163.27         2.15 o                         
  11   3   4          0.77          0.33         0.70 o                         
  12   3   4         31.33         35.77         1.30 o                         
 -13   4   4         21.27         17.83         0.94 o                         
 -12   4   4        276.22        283.39         3.34 o                         
 -11   4   4         51.91         54.69         0.90 o                         
 -10   4   4        417.98        423.55         3.14 o                         
  -9   4   4        250.75        243.17         2.17 o                         
  -8   4   4         85.24         80.18         0.89 o                         
  -7   4   4         21.16         22.86         0.54 o                         
  -6   4   4          6.45          7.08         0.29 o                         
  -5   4   4        187.25        172.82         1.26 o                         
  -4   4   4        245.60        247.61         1.50 o                         
  -3   4   4        390.73        399.98         2.57 o                         
  -2   4   4         65.33         69.56         1.89 o                         
  -1   4   4          8.08          9.20         0.35 o                         
   0   4   4          5.10          5.71         0.28 o                         
   1   4   4        155.12        173.02         1.28 o                         
   2   4   4       1104.06       1119.34         7.20 o                         
   3   4   4       1225.24       1256.32         7.49 o                         
   4   4   4          0.38          0.27         0.32 o                         
   5   4   4        403.20        406.03         8.20 o                         
   6   4   4        135.59        131.53         1.84 o                         
   7   4   4         27.58         29.52         0.68 o                         
   8   4   4         17.31         16.78         0.79 o                         
   9   4   4        232.96        203.99         1.91 o                         
  10   4   4         38.14         47.51         1.06 o                         
  11   4   4          6.42          7.51         1.10 o                         
 -12   5   4        204.45        218.67         2.06 o                         
 -11   5   4         73.21         75.62         1.21 o                         
 -10   5   4        259.77        254.99         2.26 o                         
  -9   5   4        108.97        104.95         1.10 o                         
  -8   5   4         32.96         31.36         0.76 o                         
  -7   5   4         35.84         38.01         0.64 o                         
  -6   5   4        186.36        180.69         1.44 o                         
  -5   5   4        144.29        145.32         1.16 o                         
  -4   5   4        137.80        124.75         1.08 o                         
  -3   5   4        444.87        457.53         2.84 o                         
  -2   5   4         82.89        102.53         1.32 o                         
  -1   5   4         13.39         16.94         0.53 o                         
   0   5   4         15.11         25.13         0.49 o                         
   1   5   4        306.78        293.46         2.15 o                         
   2   5   4        244.72        264.67         1.86 o                         
   3   5   4       1104.95       1153.11         7.78 o                         
   4   5   4        299.95        313.41         2.32 o                         
   5   5   4        113.61        112.47         1.13 o                         
   6   5   4          2.40          3.68         0.65 o                         
   7   5   4          0.03          0.35         0.48 o                         
   8   5   4         72.58         66.16         1.49 o                         
   9   5   4         43.39         42.06         0.97 o                         
  10   5   4          0.64          0.37         0.70 o                         
 -11   6   4         44.30         50.45         0.96 o                         
 -10   6   4         92.93         88.37         1.13 o                         
  -9   6   4         61.22         61.17         0.82 o                         
  -8   6   4          0.38          0.65         0.44 o                         
  -7   6   4          3.61          4.50         0.42 o                         
  -6   6   4        159.62        153.35         1.21 o                         
  -5   6   4         24.19         24.39         0.48 o                         
  -4   6   4         48.56         48.18         0.52 o                         
  -3   6   4         35.84         40.53         0.67 o                         
  -2   6   4        255.95        257.77         2.69 o                         
  -1   6   4         52.27         53.97         0.89 o                         
   0   6   4          0.67          0.71         0.16 o                         
   1   6   4          0.38          0.44         0.18 o                         
   2   6   4       1323.64       1329.47        12.93 o                         
   3   6   4        107.56        108.36         0.93 o                         
   4   6   4        221.67        221.81         2.70 o                         
   5   6   4        381.50        385.43         3.10 o                         
   6   6   4         44.05         46.00         0.81 o                         
   7   6   4         79.83         72.38         0.96 o                         
   8   6   4         77.74         74.75         1.11 o                         
   9   6   4          0.13          1.02         0.62 o                         
  -9   7   4          0.05          0.42         0.61 o                         
  -8   7   4         37.39         37.05         1.07 o                         
  -7   7   4         42.06         42.47         0.98 o                         
  -6   7   4        154.43        156.48         1.50 o                         
  -5   7   4         56.52         52.90         0.81 o                         
  -4   7   4          2.64          2.80         0.20 o                         
  -3   7   4          0.11          0.05         0.41 o                         
  -2   7   4          1.31          1.44         0.52 o                         
  -1   7   4          2.69          3.83         0.99 o                         
   0   7   4       1212.33       1197.69        28.85 o                         
   1   7   4         44.66         43.12         0.46 o                         
   2   7   4        738.13        728.00         4.65 o                         
   3   7   4         16.43         14.63         0.92 o                         
   4   7   4        184.37        192.51         3.59 o                         
   5   7   4        442.46        452.36         5.98 o                         
   6   7   4          0.03          0.26         0.41 o                         
   7   7   4         18.03         14.49         0.81 o                         
   8   7   4         72.21         74.26         1.11 o                         
  -7   8   4         43.64         44.50         1.16 o                         
  -6   8   4          7.46          9.20         2.21 o                         
  -5   8   4         14.05         15.53         1.23 o                         
  -4   8   4         15.04         13.49         1.01 o                         
  -3   8   4          0.36          0.32         0.60 o                         
  -2   8   4         70.70         68.10         1.01 o                         
  -1   8   4         61.27         65.58         1.18 o                         
   0   8   4         33.13         36.36         2.16 o                         
   1   8   4        351.97        362.61         3.28 o                         
   2   8   4        528.59        510.33         4.30 o                         
   3   8   4        112.73        104.75         1.37 o                         
   4   8   4         16.74         17.82         1.05 o                         
   5   8   4        227.92        222.15         3.20 o                         
   6   8   4          7.96          5.37         0.99 o                         
  -3   9   4          4.02          3.17         0.79 o                         
  -2   9   4         13.82         16.23         1.27 o                         
  -1   9   4        112.58        121.06         1.48 o                         
   0   9   4          0.52          0.03         0.65 o                         
   1   9   4        173.47        177.99         2.16 o                         
   2   9   4         35.58         34.62         1.09 o                         
 -13   0   5        254.55        258.99         3.62 o                         
 -11   0   5        467.69        460.20         6.06 o                         
  -9   0   5       1354.74       1316.87        14.04 o                         
  -7   0   5        125.94        152.19         1.90 o                         
  -5   0   5        354.34        359.82         3.82 o                         
  -3   0   5        555.35        508.02         5.01 o                         
  -1   0   5        489.86        499.35         3.84 o                         
   1   0   5        656.51        742.69         5.87 o                         
   3   0   5        147.31        150.33         1.84 o                         
   5   0   5        342.40        339.35         3.88 o                         
   7   0   5         86.55        101.63         1.92 o                         
   9   0   5         86.02         79.00         7.21 o                         
  11   0   5         41.14         35.44         1.77 o                         
 -14   1   5         36.05         49.00         1.81 o                         
 -13   1   5         17.02         17.48         1.18 o                         
 -12   1   5         20.61         19.48         0.99 o                         
 -11   1   5          3.58          3.60         0.78 o                         
 -10   1   5        290.57        267.68         2.46 o                         
  -9   1   5         31.46         33.25         0.84 o                         
  -8   1   5        358.35        352.23         2.94 o                         
  -7   1   5         19.95         12.87         0.60 o                         
  -6   1   5         68.54         75.21         0.82 o                         
  -5   1   5       3161.96       3156.68        23.76 o                         
  -4   1   5       5335.54       5076.89        39.27 o                         
  -3   1   5          6.77          7.71         1.31 o                         
  -2   1   5        817.27        858.25         6.80 o                         
  -1   1   5        302.38        341.67         4.53 o                         
   0   1   5        723.84        763.09         7.81 o                         
   1   1   5          7.56          8.41         0.37 o                         
   2   1   5         47.81         51.42         0.55 o                         
   3   1   5        142.94        149.02         1.09 o                         
   4   1   5         21.02         17.84         0.63 o                         
   5   1   5          4.42          8.38         0.73 o                         
   6   1   5         46.23         34.04         0.73 o                         
   7   1   5         76.26         86.31         1.17 o                         
   8   1   5        293.54        295.91         2.68 o                         
   9   1   5          1.13          0.97         0.60 o                         
  10   1   5          1.68          1.66         0.75 o                         
  11   1   5         36.26         35.61         1.06 o                         
  12   1   5          6.57          4.77         0.98 o                         
 -14   2   5          7.37          8.56         1.35 o                         
 -13   2   5          6.22          7.69         0.96 o                         
 -12   2   5        115.49        113.12         1.56 o                         
 -11   2   5         77.73         75.17         1.30 o                         
 -10   2   5         55.61         57.25         1.08 o                         
  -9   2   5       3855.81       3871.95        30.56 o                         
  -8   2   5         17.58         23.88         0.73 o                         
  -7   2   5        842.43        792.45         5.99 o                         
  -6   2   5         70.34         60.67         0.73 o                         
  -5   2   5        212.77        215.09         1.72 o                         
  -4   2   5        333.97        326.40         2.43 o                         
  -3   2   5        124.24        140.64         1.02 o                         
  -2   2   5          3.84          0.46         0.19 o                         
  -1   2   5        484.94        504.63         3.45 o                         
   0   2   5         16.58         14.09         0.26 o                         
   1   2   5       1588.00       1684.29        18.33 o                         
   2   2   5          1.25          1.66         0.26 o                         
   3   2   5         48.67         65.62         0.93 o                         
   4   2   5        276.44        277.02         2.02 o                         
   5   2   5        306.59        296.17         2.12 o                         
   6   2   5        176.32        187.80         1.73 o                         
   7   2   5        516.15        522.42         3.99 o                         
   8   2   5         28.58         29.58         0.75 o                         
   9   2   5         74.05         63.96         1.04 o                         
  10   2   5        235.39        207.91         2.02 o                         
  11   2   5         68.39         76.17         1.20 o                         
  12   2   5          0.22         -0.11         0.81 o                         
 -13   3   5          6.25          6.31         1.13 o                         
 -12   3   5          2.78          2.79         0.65 o                         
 -11   3   5          0.48         -0.04         0.54 o                         
 -10   3   5        195.41        190.87         2.02 o                         
  -9   3   5        556.99        540.19         6.07 o                         
  -8   3   5        353.73        336.39         2.80 o                         
  -7   3   5         20.97         23.37         0.54 o                         
  -6   3   5          0.59          2.07         0.33 o                         
  -5   3   5        171.97        173.29         1.18 o                         
  -4   3   5        133.43        138.31         1.00 o                         
  -3   3   5         21.80         16.48         0.31 o                         
  -2   3   5       1211.34       1265.15        13.07 o                         
  -1   3   5       1014.62       1090.68         7.66 o                         
   0   3   5         98.54        124.59         1.14 o                         
   1   3   5          8.26         10.64         0.32 o                         
   2   3   5        354.70        351.62         2.66 o                         
   3   3   5        181.99        183.16         1.41 o                         
   4   3   5        229.85        241.72         1.93 o                         
   5   3   5        321.70        330.95         2.41 o                         
   6   3   5        358.86        370.94         2.82 o                         
   7   3   5        246.09        246.78         4.25 o                         
   8   3   5        131.95        125.21         1.35 o                         
   9   3   5         45.38         44.92         1.07 o                         
  10   3   5         42.41         42.63         1.07 o                         
  11   3   5          1.73          0.30         0.73 o                         
 -13   4   5         46.41         52.02         1.04 o                         
 -12   4   5         11.62         12.10         1.09 o                         
 -11   4   5         97.39        101.76         1.51 o                         
 -10   4   5          0.70          0.76         0.48 o                         
  -9   4   5        559.64        553.38         4.11 o                         
  -8   4   5       1311.92       1272.53         8.68 o                         
  -7   4   5         37.17         36.88         0.64 o                         
  -6   4   5         15.40         15.89         0.41 o                         
  -5   4   5          0.62          0.79         0.28 o                         
  -4   4   5         82.89         75.66         0.60 o                         
  -3   4   5          4.76          7.96         0.79 o                         
  -2   4   5        346.28        377.46         3.21 o                         
  -1   4   5         64.53         80.17         0.77 o                         
   0   4   5        240.67        255.42         1.76 o                         
   1   4   5         34.40         26.20         0.38 o                         
   2   4   5        151.04        156.93         1.22 o                         
   3   4   5        371.91        361.38         2.36 o                         
   4   4   5         74.94         80.07         0.84 o                         
   5   4   5         55.98         55.57         0.76 o                         
   6   4   5        564.21        577.00         4.23 o                         
   7   4   5         18.42         19.05         0.86 o                         
   8   4   5          5.78          7.82         0.60 o                         
   9   4   5         60.55         57.50         1.22 o                         
  10   4   5          0.75          1.25         0.70 o                         
  11   4   5         48.23         49.60         1.13 o                         
 -12   5   5          5.92          9.37         0.66 o                         
 -11   5   5         20.52         20.66         0.65 o                         
 -10   5   5          0.72          0.57         0.51 o                         
  -9   5   5         46.44         47.42         1.20 o                         
  -8   5   5         16.97         16.66         0.55 o                         
  -7   5   5        888.82        917.12         6.21 o                         
  -6   5   5         37.74         37.57         0.51 o                         
  -5   5   5         71.34         72.57         0.66 o                         
  -4   5   5        326.24        323.09         2.78 o                         
  -3   5   5         51.33         55.79         1.29 o                         
  -2   5   5        249.99        251.55         2.45 o                         
  -1   5   5          1.91          2.06         0.30 o                         
   0   5   5        334.57        351.77         2.55 o                         
   1   5   5        412.01        422.65         2.52 o                         
   2   5   5          0.10          0.21         0.30 o                         
   3   5   5       2353.94       2431.87        16.88 o                         
   4   5   5         53.95         51.64         0.94 o                         
   5   5   5        129.35        136.32         1.28 o                         
   6   5   5         47.12         46.92         0.73 o                         
   7   5   5         74.69         79.97         1.02 o                         
   8   5   5         76.84         74.87         1.11 o                         
   9   5   5         18.46         20.96         0.81 o                         
  10   5   5          9.08          8.76         0.73 o                         
 -11   6   5         50.83         58.43         1.36 o                         
 -10   6   5         51.95         51.73         1.15 o                         
  -9   6   5         22.90         22.83         0.60 o                         
  -8   6   5        104.17        101.48         1.09 o                         
  -7   6   5          4.08          3.93         0.42 o                         
  -6   6   5         17.49         19.29         0.62 o                         
  -5   6   5          5.80          5.47         0.31 o                         
  -4   6   5          0.03          0.58         0.84 o                         
  -3   6   5          5.53          4.47         0.76 o                         
  -2   6   5         71.76         73.21         1.00 o                         
  -1   6   5        139.30        141.76         1.46 o                         
   0   6   5         98.02        100.23         1.14 o                         
   1   6   5        144.45        138.49         1.73 o                         
   2   6   5        903.94        904.73         5.50 o                         
   3   6   5          0.18          0.82         0.41 o                         
   4   6   5        288.03        276.83         2.32 o                         
   5   6   5          9.15          7.62         0.70 o                         
   6   6   5        140.10        139.38         1.36 o                         
   7   6   5          0.37          1.16         0.53 o                         
   8   6   5          2.22          3.74         0.63 o                         
   9   6   5         34.46         36.27         0.96 o                         
  -9   7   5        175.32        176.54         2.14 o                         
  -8   7   5        231.68        227.77         2.46 o                         
  -7   7   5         48.59         49.04         1.18 o                         
  -6   7   5        100.41         98.67         1.83 o                         
  -5   7   5        134.08        132.70         5.15 o                         
  -4   7   5          0.69          0.81         0.77 o                         
  -3   7   5         98.23        103.74         2.07 o                         
  -2   7   5         57.01         57.91         0.87 o                         
  -1   7   5          1.39          2.35         0.51 o                         
   0   7   5         11.88         11.14         0.62 o                         
   1   7   5        219.92        223.45         2.22 o                         
   2   7   5        123.02        129.55         1.11 o                         
   3   7   5         22.98         21.53         0.96 o                         
   4   7   5        216.65        199.25         2.48 o                         
   5   7   5        186.66        181.86         3.18 o                         
   6   7   5         14.46         18.92         0.60 o                         
   7   7   5          0.60         -0.06         0.57 o                         
  -7   8   5          0.03         -0.47         1.24 o                         
  -6   8   5          1.35          1.49         1.29 o                         
  -5   8   5         92.40         99.21         2.34 o                         
  -4   8   5          2.75          1.64         1.03 o                         
  -3   8   5          0.06          0.24         0.72 o                         
  -2   8   5          0.64          1.08         0.49 o                         
  -1   8   5          5.84          4.96         0.54 o                         
   0   8   5         95.41         97.50         1.36 o                         
   1   8   5          2.32          2.03         0.62 o                         
   2   8   5          0.06         -0.42         0.57 o                         
   3   8   5        196.32        186.27         2.54 o                         
   4   8   5         19.26         21.46         0.93 o                         
   5   8   5        205.31        206.08         3.16 o                         
  -3   9   5         24.08         24.42         1.12 o                         
  -2   9   5         29.03         29.20         1.05 o                         
  -1   9   5          7.05          6.10         0.76 o                         
   0   9   5          0.00          0.73         0.63 o                         
   1   9   5        113.07        106.34         1.87 o                         
 -14   0   6          0.83          1.04         1.07 o                         
 -12   0   6         53.24         56.96         1.77 o                         
 -10   0   6          0.03          0.29         0.70 o                         
  -8   0   6        634.88        596.75         6.37 o                         
  -6   0   6          1.07          2.26         1.45 o                         
  -4   0   6        328.17        365.94         3.67 o                         
  -2   0   6          9.76          3.76         0.38 o                         
   0   0   6          0.32          0.88         0.26 o                         
   2   0   6       2400.18       2410.84        74.26 o                         
   4   0   6        925.00        935.42        10.47 o                         
   6   0   6       1570.99       1661.13        17.72 o                         
   8   0   6         28.85         25.59         1.31 o                         
  10   0   6        394.29        379.69         5.92 o                         
  12   0   6        116.44        125.95         2.61 o                         
 -14   1   6          6.28          5.73         1.15 o                         
 -13   1   6          0.01          0.64         0.83 o                         
 -12   1   6         10.58         12.63         0.83 o                         
 -11   1   6        123.13        123.68         1.54 o                         
 -10   1   6         25.70         22.01         0.82 o                         
  -9   1   6       1588.78       1543.04        11.67 o                         
  -8   1   6        157.23        156.08         1.61 o                         
  -7   1   6          6.64          5.19         0.49 o                         
  -6   1   6        255.18        243.36         1.94 o                         
  -5   1   6         86.19         93.76         1.01 o                         
  -4   1   6        907.21        994.63         8.49 o                         
  -3   1   6       4700.90       4456.32        30.47 o                         
  -2   1   6        253.68        283.76         2.34 o                         
  -1   1   6         44.47         57.91         0.51 o                         
   0   1   6        803.68        899.61        11.09 o                         
   1   1   6       1087.06       1240.70        12.24 o                         
   2   1   6         10.17         14.21         0.71 o                         
   3   1   6        354.74        386.91         8.22 o                         
   4   1   6         60.47         61.24         0.67 o                         
   5   1   6         46.56         45.54         0.64 o                         
   6   1   6        223.54        228.71         2.02 o                         
   7   1   6        109.27        104.78         1.75 o                         
   8   1   6         46.63         46.86         1.08 o                         
   9   1   6         26.76         22.23         1.47 o                         
  10   1   6        154.82        151.00         2.05 o                         
  11   1   6        311.33        328.93         3.33 o                         
  12   1   6         37.33         30.05         1.39 o                         
 -14   2   6         67.66         76.99         1.78 o                         
 -13   2   6        133.69        146.83         2.34 o                         
 -12   2   6         63.29         62.97         1.17 o                         
 -11   2   6          8.13          6.58         0.67 o                         
 -10   2   6          7.15          8.91         0.58 o                         
  -9   2   6        220.44        221.18         2.61 o                         
  -8   2   6          9.50         10.32         0.56 o                         
  -7   2   6         28.81         24.06         0.53 o                         
  -6   2   6        334.04        355.73         2.88 o                         
  -5   2   6         29.44         37.24         0.58 o                         
  -4   2   6        341.88        357.99         2.80 o                         
  -3   2   6        129.18        138.21         1.19 o                         
  -2   2   6        116.21        103.70         0.82 o                         
  -1   2   6        701.97        825.17         4.71 o                         
   0   2   6        136.33        160.58         1.11 o                         
   1   2   6        121.38        145.84         0.98 o                         
   2   2   6         38.42         61.74         0.61 o                         
   3   2   6         25.38         19.39         0.52 o                         
   4   2   6        354.43        340.64         2.79 o                         
   5   2   6         21.82         20.38         0.54 o                         
   6   2   6        935.89        945.55         7.41 o                         
   7   2   6         11.28         13.81         0.62 o                         
   8   2   6          0.23          0.28         0.49 o                         
   9   2   6         35.74         34.03         1.22 o                         
  10   2   6         40.14         37.15         1.05 o                         
  11   2   6         76.19         82.12         1.27 o                         
 -13   3   6          9.49          7.19         0.80 o                         
 -12   3   6         86.68         83.59         1.34 o                         
 -11   3   6        142.16        139.08         1.64 o                         
 -10   3   6          0.19          0.66         0.53 o                         
  -9   3   6        409.36        402.96         3.32 o                         
  -8   3   6        106.96        106.14         1.23 o                         
  -7   3   6       1139.22       1162.11         8.60 o                         
  -6   3   6        204.63        208.99         1.48 o                         
  -5   3   6         48.97         50.36         0.60 o                         
  -4   3   6        610.31        618.21         5.56 o                         
  -3   3   6       1244.03       1223.61        13.26 o                         
  -2   3   6        245.61        253.24         2.81 o                         
  -1   3   6        488.27        532.12         3.34 o                         
   0   3   6          0.42          0.20         0.16 o                         
   1   3   6        601.57        652.84        10.31 o                         
   2   3   6        129.54        129.30         0.97 o                         
   3   3   6       1261.63       1318.32        10.09 o                         
   4   3   6         24.78         19.12         0.67 o                         
   5   3   6         14.36         13.56         0.66 o                         
   6   3   6        271.64        261.22         2.11 o                         
   7   3   6          4.14          4.56         0.56 o                         
   8   3   6        178.13        176.96         1.71 o                         
   9   3   6         15.89         13.83         1.16 o                         
  10   3   6         10.52         13.55         0.86 o                         
  11   3   6          0.13          0.44         0.72 o                         
 -13   4   6         61.41         68.61         1.32 o                         
 -12   4   6         37.14         33.98         0.83 o                         
 -11   4   6         41.17         44.04         0.89 o                         
 -10   4   6          2.74          2.68         0.46 o                         
  -9   4   6        111.10        105.48         1.13 o                         
  -8   4   6        801.14        790.06         5.52 o                         
  -7   4   6         45.86         48.58         0.67 o                         
  -6   4   6        249.75        233.86         1.70 o                         
  -5   4   6         17.63         18.79         0.35 o                         
  -4   4   6        157.52        178.70         3.09 o                         
  -3   4   6        127.52        125.81         2.10 o                         
  -2   4   6         80.71         96.89         1.68 o                         
  -1   4   6        877.41        905.49         7.38 o                         
   0   4   6        480.34        499.11         3.71 o                         
   1   4   6         47.19         38.74         0.82 o                         
   2   4   6        274.00        280.50         1.94 o                         
   3   4   6        470.57        427.35         7.98 o                         
   4   4   6        533.77        560.71         3.87 o                         
   5   4   6         17.03         16.98         0.63 o                         
   6   4   6        164.78        163.11         2.35 o                         
   7   4   6          0.19          0.71         0.54 o                         
   8   4   6         21.02         22.64         0.73 o                         
   9   4   6          2.14          4.28         0.70 o                         
  10   4   6          1.72          1.07         0.68 o                         
 -12   5   6        159.27        159.28         1.69 o                         
 -11   5   6         15.21         17.34         0.64 o                         
 -10   5   6         29.03         31.65         0.78 o                         
  -9   5   6         70.24         71.18         0.88 o                         
  -8   5   6        591.02        581.95         3.99 o                         
  -7   5   6          7.53          7.01         0.48 o                         
  -6   5   6         10.85         11.90         0.40 o                         
  -5   5   6         28.02         28.99         0.43 o                         
  -4   5   6          9.02          7.96         0.83 o                         
  -3   5   6          0.70          0.74         0.68 o                         
  -2   5   6        114.43        114.86         1.27 o                         
  -1   5   6        347.42        354.45         2.76 o                         
   0   5   6          0.20          0.39         0.26 o                         
   1   5   6         54.02         58.04         0.97 o                         
   2   5   6        893.26        882.04         8.07 o                         
   3   5   6         84.15         79.81         0.98 o                         
   4   5   6       1454.61       1458.44        20.06 o                         
   5   5   6        262.44        264.20         5.61 o                         
   6   5   6        239.73        240.95         2.10 o                         
   7   5   6         71.76         64.65         0.95 o                         
   8   5   6          0.73          0.63         0.58 o                         
   9   5   6          7.45          6.92         0.63 o                         
 -11   6   6          0.14          0.51         0.47 o                         
 -10   6   6        349.28        364.56         2.88 o                         
  -9   6   6        378.25        388.36         2.81 o                         
  -8   6   6          3.71          4.74         0.48 o                         
  -7   6   6        385.88        378.54         2.83 o                         
  -6   6   6         28.39         25.77         0.84 o                         
  -5   6   6         55.58         54.90         1.78 o                         
  -4   6   6          1.78          3.15         0.95 o                         
  -3   6   6          2.01          1.37         0.75 o                         
  -2   6   6         42.62         39.76         0.70 o                         
  -1   6   6          2.48          2.04         0.33 o                         
   0   6   6          3.11          2.69         0.47 o                         
   1   6   6         91.22         96.62         1.23 o                         
   2   6   6        139.56        140.08         2.89 o                         
   3   6   6         14.95         13.34         0.42 o                         
   4   6   6         12.57         13.19         0.51 o                         
   5   6   6        280.88        259.22         5.46 o                         
   6   6   6        206.05        220.92         2.23 o                         
   7   6   6         46.28         53.21         1.00 o                         
   8   6   6          0.37          0.70         0.71 o                         
  -9   7   6        152.95        147.50         1.73 o                         
  -8   7   6          8.61          9.33         0.80 o                         
  -7   7   6         90.32         87.20         1.98 o                         
  -6   7   6         83.69         88.22         2.26 o                         
  -5   7   6         16.31         14.91         1.59 o                         
  -4   7   6         72.88         77.79         1.67 o                         
  -3   7   6         15.41         15.91         0.81 o                         
  -2   7   6         16.33         16.14         0.50 o                         
  -1   7   6         12.57         12.58         1.03 o                         
   0   7   6         10.62         12.97         0.73 o                         
   1   7   6         68.80         69.72         1.02 o                         
   2   7   6          6.57          8.65         0.60 o                         
   3   7   6        901.05        910.46         7.51 o                         
   4   7   6         57.25         56.01         1.08 o                         
   5   7   6         25.51         21.75         0.65 o                         
   6   7   6          5.23          6.23         0.77 o                         
   7   7   6          1.96          1.56         0.76 o                         
  -7   8   6          2.43          3.38         1.14 o                         
  -6   8   6         26.27         27.07         1.76 o                         
  -5   8   6         69.83         71.98         1.79 o                         
  -4   8   6         21.43         22.10         0.96 o                         
  -3   8   6         31.03         33.31         1.67 o                         
  -2   8   6          0.00         -0.09         0.43 o                         
  -1   8   6         51.09         50.55         0.93 o                         
   0   8   6          1.28          1.20         0.57 o                         
   1   8   6        114.89        108.08         1.57 o                         
   2   8   6        290.55        293.85         3.13 o                         
   3   8   6          7.36          7.47         0.75 o                         
   4   8   6         42.34         43.80         1.18 o                         
 -13   0   7          0.36         -0.41         0.92 o                         
 -11   0   7         74.16         79.08         2.81 o                         
  -9   0   7        100.13         89.69         1.75 o                         
  -7   0   7        367.51        328.69         3.69 o                         
  -5   0   7       1048.26       1118.33        11.58 o                         
  -3   0   7       1304.74       1395.55        35.42 o                         
  -1   0   7        175.07        185.24         1.58 o                         
   1   0   7          4.23          5.83         0.38 o                         
   3   0   7         30.16         21.58         0.74 o                         
   5   0   7        228.11        242.12         5.79 o                         
   7   0   7        866.33        884.46        11.78 o                         
   9   0   7         39.58         34.18         1.35 o                         
  11   0   7         38.26         34.01         1.92 o                         
 -14   1   7        307.74        343.04         3.41 o                         
 -13   1   7         49.15         52.38         1.30 o                         
 -12   1   7          0.00          0.54         0.66 o                         
 -11   1   7          0.49         -0.12         0.64 o                         
 -10   1   7        386.80        355.40         3.16 o                         
  -9   1   7         38.93         43.10         0.84 o                         
  -8   1   7       1703.64       1638.91        12.25 o                         
  -7   1   7         37.68         40.84         0.69 o                         
  -6   1   7        365.15        387.11         3.05 o                         
  -5   1   7          1.13          1.40         0.36 o                         
  -4   1   7        761.88        789.22         4.95 o                         
  -3   1   7          0.10         -0.07         0.20 o                         
  -2   1   7        280.34        276.60         1.74 o                         
  -1   1   7        799.65        871.88         6.85 o                         
   0   1   7       1035.64       1150.66         6.59 o                         
   1   1   7        344.49        355.45         2.07 o                         
   2   1   7        682.12        830.56         5.34 o                         
   3   1   7         91.89         97.53         0.89 o                         
   4   1   7        397.84        406.41         2.83 o                         
   5   1   7          0.34          0.09         0.36 o                         
   6   1   7        346.09        354.07         2.77 o                         
   7   1   7          0.88          1.37         0.51 o                         
   8   1   7         19.58         20.63         0.81 o                         
   9   1   7        110.42        110.03         2.68 o                         
  10   1   7          3.41          3.79         0.69 o                         
  11   1   7        150.66        146.37         1.72 o                         
 -14   2   7         58.30         59.42         2.04 o                         
 -13   2   7         19.01         19.00         0.99 o                         
 -12   2   7         10.60          9.50         0.90 o                         
 -11   2   7         82.10         71.92         1.16 o                         
 -10   2   7         55.41         56.34         1.03 o                         
  -9   2   7         36.83         37.97         0.78 o                         
  -8   2   7         67.65         61.61         1.33 o                         
  -7   2   7          5.70          5.69         0.44 o                         
  -6   2   7         35.39         33.54         0.70 o                         
  -5   2   7         39.81         33.95         0.52 o                         
  -4   2   7        371.70        412.15         2.95 o                         
  -3   2   7        121.62        124.46         1.36 o                         
  -2   2   7          0.78          0.31         0.14 o                         
  -1   2   7       1457.67       1614.25        16.12 o                         
   0   2   7        213.71        235.39         1.57 o                         
   1   2   7        622.17        728.80         4.78 o                         
   2   2   7        455.73        442.29         2.95 o                         
   3   2   7        875.43        872.17         5.96 o                         
   4   2   7        348.55        340.50         2.51 o                         
   5   2   7        331.14        317.75         5.73 o                         
   6   2   7         32.13         33.42         0.69 o                         
   7   2   7        836.43        860.76         6.12 o                         
   8   2   7         39.06         40.15         0.84 o                         
   9   2   7         37.78         39.13         0.94 o                         
  10   2   7          6.32          7.45         0.78 o                         
  11   2   7          5.19          6.34         1.00 o                         
 -13   3   7         26.49         28.05         0.91 o                         
 -12   3   7          5.45          3.30         0.77 o                         
 -11   3   7         74.35         68.69         1.05 o                         
 -10   3   7         13.52         13.42         0.66 o                         
  -9   3   7         48.58         42.14         0.92 o                         
  -8   3   7       1248.55       1203.99         9.06 o                         
  -7   3   7        155.98        150.99         1.36 o                         
  -6   3   7         25.88         23.60         0.35 o                         
  -5   3   7         50.56         45.18         0.42 o                         
  -4   3   7        263.61        269.79         2.62 o                         
  -3   3   7       1973.26       1979.64        40.65 o                         
  -2   3   7        618.92        603.90        27.72 o                         
  -1   3   7         10.89         12.01         0.39 o                         
   0   3   7        206.56        237.82         1.80 o                         
   1   3   7          6.29          6.22         0.35 o                         
   2   3   7        207.19        232.27         6.06 o                         
   3   3   7        608.58        592.99         4.09 o                         
   4   3   7          9.95         10.52         0.58 o                         
   5   3   7        391.25        386.38         3.50 o                         
   6   3   7        294.04        305.87         2.36 o                         
   7   3   7         73.64         70.48         0.96 o                         
   8   3   7         46.84         43.05         0.98 o                         
   9   3   7         43.16         42.42         1.01 o                         
  10   3   7         15.14         15.00         0.91 o                         
 -13   4   7          4.83          8.81         0.72 o                         
 -12   4   7        331.51        340.90         2.83 o                         
 -11   4   7          6.20          8.26         0.58 o                         
 -10   4   7        161.19        161.63         1.69 o                         
  -9   4   7         79.38         79.58         0.95 o                         
  -8   4   7       1090.35       1100.72         7.43 o                         
  -7   4   7       1024.12       1027.79         6.78 o                         
  -6   4   7        145.19        141.05         1.02 o                         
  -5   4   7         26.54         25.57         0.32 o                         
  -4   4   7          1.34          1.42         0.66 o                         
  -3   4   7        177.72        187.59         2.64 o                         
  -2   4   7        120.63        126.03         1.81 o                         
  -1   4   7         95.59         89.91         1.12 o                         
   0   4   7        151.81        159.35         1.38 o                         
   1   4   7          0.24          0.20         0.16 o                         
   2   4   7          0.46          0.31         0.32 o                         
   3   4   7        544.61        545.70         9.90 o                         
   4   4   7        135.10        135.48         1.30 o                         
   5   4   7         30.48         33.80         0.67 o                         
   6   4   7         36.10         33.62         0.78 o                         
   7   4   7        742.03        773.29         6.07 o                         
   8   4   7        155.88        150.64         2.82 o                         
   9   4   7         11.47         12.41         0.96 o                         
  10   4   7         24.00         21.90         0.92 o                         
 -12   5   7          0.40          0.45         0.47 o                         
 -11   5   7         26.25         25.63         0.67 o                         
 -10   5   7         13.66         13.31         0.53 o                         
  -9   5   7          0.38          0.30         0.48 o                         
  -8   5   7        601.29        601.43         4.25 o                         
  -7   5   7        417.25        416.02         2.80 o                         
  -6   5   7        255.24        260.45         1.69 o                         
  -5   5   7          3.81          3.46         1.02 o                         
  -4   5   7         18.00         21.78         2.79 o                         
  -3   5   7        213.42        213.97         2.80 o                         
  -2   5   7        191.40        183.91         2.02 o                         
  -1   5   7          6.07          5.49         0.26 o                         
   0   5   7          5.29          6.42         0.59 o                         
   1   5   7         23.04         22.20         0.97 o                         
   2   5   7          0.75          0.91         0.30 o                         
   3   5   7        395.64        389.79         3.54 o                         
   4   5   7        101.48        102.60         2.04 o                         
   5   5   7         23.30         23.50         0.64 o                         
   6   5   7         24.48         25.69         0.68 o                         
   7   5   7          8.66         12.92         0.68 o                         
   8   5   7          0.00          0.03         0.56 o                         
   9   5   7        163.88        165.53         1.99 o                         
 -11   6   7         19.69         19.37         1.12 o                         
 -10   6   7          0.48         -0.14         0.80 o                         
  -9   6   7        193.75        193.71         1.99 o                         
  -8   6   7        709.07        707.60         5.07 o                         
  -7   6   7        772.04        767.22         5.55 o                         
  -6   6   7        239.65        240.48         2.53 o                         
  -5   6   7         57.30         57.44         1.83 o                         
  -4   6   7          0.34          0.55         0.80 o                         
  -3   6   7        128.15        127.15         2.07 o                         
  -2   6   7         47.45         44.86         1.11 o                         
  -1   6   7          3.22          2.94         0.32 o                         
   0   6   7        225.66        226.05         2.22 o                         
   1   6   7          8.54         10.70         0.66 o                         
   2   6   7         82.46         88.93         1.32 o                         
   3   6   7        180.51        183.37         2.67 o                         
   4   6   7        263.65        251.71         5.33 o                         
   5   6   7         64.84         54.78         3.17 o                         
   6   6   7         44.82         48.27         0.95 o                         
   7   6   7          1.56          1.47         0.50 o                         
   8   6   7         99.53        121.10         2.03 o                         
  -9   7   7         87.40         89.20         1.99 o                         
  -8   7   7         29.61         28.88         1.54 o                         
  -7   7   7          8.04          8.59         1.21 o                         
  -6   7   7        149.59        151.11         2.62 o                         
  -5   7   7        275.79        287.45         4.78 o                         
  -4   7   7         22.32         22.39         1.43 o                         
  -3   7   7         21.07         19.73         0.90 o                         
  -2   7   7         25.48         24.93         1.51 o                         
  -1   7   7          0.17          0.63         0.50 o                         
   0   7   7          1.85          2.57         0.57 o                         
   1   7   7          0.01         -0.14         0.52 o                         
   2   7   7          0.03          0.41         0.57 o                         
   3   7   7          0.64          1.34         0.54 o                         
   4   7   7         18.64         15.90         0.78 o                         
   5   7   7        550.12        506.09         6.37 o                         
   6   7   7         18.98         16.84         1.67 o                         
  -6   8   7         34.98         37.02         2.55 o                         
  -5   8   7          0.35          0.77         1.19 o                         
  -4   8   7        103.37        101.82         1.70 o                         
  -3   8   7          6.51          4.12         0.92 o                         
  -2   8   7         11.14         13.51         0.96 o                         
  -1   8   7          3.82          5.36         0.81 o                         
   0   8   7         23.74         28.35         1.63 o                         
   1   8   7          0.10          0.29         0.69 o                         
   2   8   7         10.10         10.36         0.77 o                         
   3   8   7          0.19          0.11         0.56 o                         
 -14   0   8          2.35          1.71         1.91 o                         
 -12   0   8          9.77          9.99         1.22 o                         
 -10   0   8         57.29         38.38         1.86 o                         
  -8   0   8          0.50          0.53         0.72 o                         
  -6   0   8         20.57         22.10         0.69 o                         
  -4   0   8        172.16        200.07         1.74 o                         
  -2   0   8          5.93          4.16         0.27 o                         
   0   0   8       4849.19       5064.94        64.74 o                         
   2   0   8        920.70       1153.83         9.70 o                         
   4   0   8        729.18        698.03         6.26 o                         
   6   0   8         38.86         36.83         1.16 o                         
   8   0   8        191.52        189.21         2.78 o                         
  10   0   8          0.13          0.38         0.98 o                         
 -14   1   8        155.24        180.23         2.23 o                         
 -13   1   8          3.13          3.65         0.88 o                         
 -12   1   8          0.01          0.08         0.70 o                         
 -11   1   8         64.94         52.44         1.23 o                         
 -10   1   8          2.06          1.05         0.53 o                         
  -9   1   8          0.12         -0.05         0.40 o                         
  -8   1   8        268.28        266.98         2.22 o                         
  -7   1   8        240.58        225.14         1.87 o                         
  -6   1   8         94.90         98.35         1.02 o                         
  -5   1   8        210.49        198.63         1.62 o                         
  -4   1   8          2.58          5.71         0.28 o                         
  -3   1   8         44.39         49.29         0.49 o                         
  -2   1   8        256.81        252.94         1.47 o                         
  -1   1   8        150.61        158.69         1.12 o                         
   0   1   8        248.33        269.80         2.02 o                         
   1   1   8         40.28         52.75         0.53 o                         
   2   1   8         36.49         35.07         0.49 o                         
   3   1   8         80.38         90.62         0.98 o                         
   4   1   8        312.80        306.54         2.32 o                         
   5   1   8        387.88        394.82         3.03 o                         
   6   1   8          2.01          3.55         0.85 o                         
   7   1   8       1288.20       1332.31         9.38 o                         
   8   1   8          4.31          5.31         0.80 o                         
   9   1   8         83.20         85.83         1.56 o                         
  10   1   8          0.20          0.17         0.66 o                         
  11   1   8         14.91         12.97         0.95 o                         
 -14   2   8        208.51        216.34         2.48 o                         
 -13   2   8         17.71         19.26         0.91 o                         
 -12   2   8        189.95        173.11         1.94 o                         
 -11   2   8         19.55         15.10         1.22 o                         
 -10   2   8         66.10         67.96         1.14 o                         
  -9   2   8         52.36         51.58         0.95 o                         
  -8   2   8         66.38         63.70         1.17 o                         
  -7   2   8        291.78        274.11         2.40 o                         
  -6   2   8        122.01        101.73         1.09 o                         
  -5   2   8         10.82         11.51         0.44 o                         
  -4   2   8         57.14         55.12         0.78 o                         
  -3   2   8         75.79         78.83         0.86 o                         
  -2   2   8       1404.64       1467.20        10.46 o                         
  -1   2   8          4.16          6.40         0.22 o                         
   0   2   8         18.15         21.27         0.33 o                         
   1   2   8        866.95        976.95         6.39 o                         
   2   2   8         48.02         63.18         0.81 o                         
   3   2   8         16.71         11.56         0.50 o                         
   4   2   8          5.86          6.56         0.43 o                         
   5   2   8        364.72        357.65         2.70 o                         
   6   2   8         27.72         29.37         0.79 o                         
   7   2   8          0.35          0.77         0.77 o                         
   8   2   8        156.52        162.45         1.78 o                         
   9   2   8          2.32          2.64         0.74 o                         
  10   2   8         21.65         25.44         1.20 o                         
 -13   3   8        164.41        172.43         2.19 o                         
 -12   3   8          0.97          0.45         0.84 o                         
 -11   3   8         13.58         15.33         0.67 o                         
 -10   3   8        385.49        359.99         3.11 o                         
  -9   3   8         49.25         47.93         0.80 o                         
  -8   3   8         84.62         81.29         1.06 o                         
  -7   3   8        664.76        650.59         4.93 o                         
  -6   3   8          1.22          1.83         0.36 o                         
  -5   3   8         56.26         69.24         0.56 o                         
  -4   3   8          0.01          0.21         0.29 o                         
  -3   3   8        134.88        144.17         6.08 o                         
  -2   3   8        487.44        496.86         4.07 o                         
  -1   3   8         12.92         10.42         0.31 o                         
   0   3   8        108.93        126.96         1.16 o                         
   1   3   8         32.21         33.07         0.52 o                         
   2   3   8         25.42         26.91         0.54 o                         
   3   3   8         22.97         16.51         0.48 o                         
   4   3   8        959.34        981.20         6.70 o                         
   5   3   8        667.27        677.76         4.93 o                         
   6   3   8         13.18         14.03         0.66 o                         
   7   3   8         73.37         74.99         1.29 o                         
   8   3   8        183.28        177.16         4.23 o                         
   9   3   8         18.07         19.51         0.93 o                         
  10   3   8         37.77         41.71         1.08 o                         
 -12   4   8          0.09         -0.15         0.54 o                         
 -11   4   8        103.17        101.11         1.34 o                         
 -10   4   8          4.32          4.79         0.44 o                         
  -9   4   8         93.17         92.67         1.00 o                         
  -8   4   8        186.56        176.97         1.48 o                         
  -7   4   8          4.38          4.34         0.41 o                         
  -6   4   8        402.91        409.64         2.58 o                         
  -5   4   8        338.69        324.11         9.87 o                         
  -4   4   8         15.39         14.45         0.89 o                         
  -3   4   8        128.23        136.75         1.97 o                         
  -2   4   8          0.01          0.23         0.51 o                         
  -1   4   8          1.47          1.46         0.66 o                         
   0   4   8         78.81         80.67         1.04 o                         
   1   4   8         96.65         86.80         0.74 o                         
   2   4   8        145.53        149.50         2.11 o                         
   3   4   8        702.69        729.48         5.78 o                         
   4   4   8        669.18        666.35         4.83 o                         
   5   4   8         21.28         21.38         0.71 o                         
   6   4   8          0.01          0.23         0.54 o                         
   7   4   8         26.07         24.57         0.76 o                         
   8   4   8         30.47         28.44         0.88 o                         
   9   4   8          0.47          0.14         0.62 o                         
 -12   5   8         13.44         12.56         0.79 o                         
 -11   5   8        106.49        109.76         1.18 o                         
 -10   5   8         16.17         16.33         0.58 o                         
  -9   5   8         61.71         62.90         1.04 o                         
  -8   5   8        139.01        137.98         1.24 o                         
  -7   5   8         72.67         70.46         0.68 o                         
  -6   5   8        711.10        712.08         6.18 o                         
  -5   5   8        638.13        636.35         7.52 o                         
  -4   5   8        180.16        191.66         2.64 o                         
  -3   5   8         38.94         37.74         1.18 o                         
  -2   5   8        484.84        454.46         4.40 o                         
  -1   5   8         93.07         92.14         2.41 o                         
   0   5   8         59.92         62.71         1.00 o                         
   1   5   8         75.47         76.91         1.54 o                         
   2   5   8         34.73         37.04         0.50 o                         
   3   5   8        145.08        149.63         5.37 o                         
   4   5   8        157.69        153.14         5.45 o                         
   5   5   8          2.87          2.54         0.48 o                         
   6   5   8         15.92         17.33         0.57 o                         
   7   5   8         68.21         74.14         1.06 o                         
   8   5   8         32.67         42.02         0.91 o                         
 -10   6   8         63.50         67.06         1.74 o                         
  -9   6   8         93.00         98.17         1.78 o                         
  -8   6   8        331.44        327.49         4.45 o                         
  -7   6   8        183.40        173.32         4.38 o                         
  -6   6   8        498.41        497.82         7.14 o                         
  -5   6   8          0.79          1.15         1.60 o                         
  -4   6   8         34.28         35.85         1.59 o                         
  -3   6   8         14.82         18.78         0.88 o                         
  -2   6   8          7.68          4.56         0.80 o                         
  -1   6   8        120.88        123.06         1.23 o                         
   0   6   8         29.71         30.59         0.61 o                         
   1   6   8         14.18         16.14         0.50 o                         
   2   6   8         59.07         59.27         1.97 o                         
   3   6   8        313.09        301.82         6.38 o                         
   4   6   8        132.50        127.10         2.22 o                         
   5   6   8         11.45          9.34         0.80 o                         
   6   6   8         89.63         92.11         1.30 o                         
   7   6   8        206.80        215.61         2.34 o                         
  -9   7   8          4.46          4.40         1.34 o                         
  -8   7   8        614.61        633.05         8.40 o                         
  -7   7   8         38.31         40.99         2.69 o                         
  -6   7   8        341.42        352.09         4.77 o                         
  -5   7   8         85.99         89.63         3.18 o                         
  -4   7   8         11.99         11.33         1.05 o                         
  -3   7   8        166.05        158.37         2.45 o                         
  -2   7   8        112.93        107.58         1.67 o                         
  -1   7   8          9.95         12.22         0.87 o                         
   0   7   8          3.07          4.12         0.56 o                         
   1   7   8         51.28         53.13         0.95 o                         
   2   7   8         69.45         73.98         1.11 o                         
   3   7   8          0.62          0.80         0.68 o                         
   4   7   8         85.00         70.31         1.78 o                         
   5   7   8         98.80         96.04         3.08 o                         
  -6   8   8          3.68          3.57         1.25 o                         
  -5   8   8          0.00          0.07         0.81 o                         
  -4   8   8        178.11        166.23         2.73 o                         
  -3   8   8          0.39          0.31         0.77 o                         
  -2   8   8        124.33        122.46         2.30 o                         
  -1   8   8          6.88          8.60         0.98 o                         
   0   8   8          0.00          0.09         0.69 o                         
   1   8   8         20.84         26.14         1.40 o                         
   2   8   8        105.11        101.57         1.66 o                         
 -13   0   9         45.18         58.66         1.87 o                         
 -11   0   9        531.98        477.81         5.85 o                         
  -9   0   9          2.68         -0.03         1.00 o                         
  -7   0   9          7.31          7.98         1.09 o                         
  -5   0   9         32.62         45.80         0.65 o                         
  -3   0   9         91.17         95.73         1.41 o                         
  -1   0   9       1207.16       1307.82        15.89 o                         
   1   0   9        989.07       1116.70         9.41 o                         
   3   0   9         35.19         26.90         0.85 o                         
   5   0   9         69.47         68.85         1.12 o                         
   7   0   9         56.16         60.81         1.25 o                         
   9   0   9          4.36          5.20         0.87 o                         
 -14   1   9        175.00        185.18         2.24 o                         
 -13   1   9         25.41         32.32         1.02 o                         
 -12   1   9          0.02         -0.07         0.57 o                         
 -11   1   9         37.23         34.36         1.02 o                         
 -10   1   9          0.00          0.31         0.52 o                         
  -9   1   9        168.38        139.81         1.57 o                         
  -8   1   9          0.86          1.52         0.47 o                         
  -7   1   9         24.49         24.69         0.62 o                         
  -6   1   9         50.26         48.53         0.86 o                         
  -5   1   9          0.06          0.11         0.20 o                         
  -4   1   9         64.38         74.20         0.76 o                         
  -3   1   9         32.77         43.85         0.51 o                         
  -2   1   9        406.26        362.36         2.20 o                         
  -1   1   9         11.78         12.07         0.27 o                         
   0   1   9          0.76          0.29         0.26 o                         
   1   1   9        196.25        209.20         1.58 o                         
   2   1   9         25.25         24.86         0.46 o                         
   3   1   9        103.57        103.79         0.94 o                         
   4   1   9         62.99         61.05         1.22 o                         
   5   1   9       1125.07       1153.72         7.96 o                         
   6   1   9       1080.15       1094.65         7.78 o                         
   7   1   9         12.46         13.11         0.72 o                         
   8   1   9        198.36        197.41         2.03 o                         
   9   1   9         24.96         23.36         1.17 o                         
  10   1   9         77.77         80.61         1.54 o                         
 -13   2   9         50.73         59.66         1.34 o                         
 -12   2   9         18.36         18.70         0.93 o                         
 -11   2   9         18.06         19.76         0.72 o                         
 -10   2   9        104.17         81.25         1.22 o                         
  -9   2   9         76.93         67.73         1.05 o                         
  -8   2   9          0.01          0.08         0.44 o                         
  -7   2   9        231.22        230.76         1.92 o                         
  -6   2   9        271.97        262.68         2.01 o                         
  -5   2   9        113.18        108.22         0.82 o                         
  -4   2   9        394.22        411.17         3.65 o                         
  -3   2   9        272.90        265.79         2.00 o                         
  -2   2   9          3.04          3.30         0.22 o                         
  -1   2   9         50.03         60.96         0.71 o                         
   0   2   9        160.71        179.49         1.53 o                         
   1   2   9        511.08        501.82         2.98 o                         
   2   2   9        386.10        396.08         2.74 o                         
   3   2   9         77.24         91.47         1.33 o                         
   4   2   9        374.87        374.92         2.55 o                         
   5   2   9        366.83        371.91         2.78 o                         
   6   2   9         10.57         13.65         0.61 o                         
   7   2   9         16.83         19.30         0.79 o                         
   8   2   9          8.01          7.35         0.78 o                         
   9   2   9          6.04          8.15         0.80 o                         
  10   2   9         39.71         37.95         1.69 o                         
 -13   3   9        148.75        165.28         1.88 o                         
 -12   3   9          4.46          4.09         0.70 o                         
 -11   3   9         77.13         72.15         1.22 o                         
 -10   3   9        108.19        100.41         1.18 o                         
  -9   3   9         62.35         53.22         1.01 o                         
  -8   3   9        164.83        160.76         1.54 o                         
  -7   3   9        349.41        345.27         2.48 o                         
  -6   3   9        665.44        671.85         4.24 o                         
  -5   3   9        615.80        607.58         6.90 o                         
  -4   3   9        249.71        242.54         1.92 o                         
  -3   3   9         74.86         76.84         1.38 o                         
  -2   3   9        220.38        205.53         4.92 o                         
  -1   3   9         55.90         69.55         0.77 o                         
   0   3   9          8.64          6.80         0.62 o                         
   1   3   9         93.61         90.88         0.88 o                         
   2   3   9         99.61        110.63         1.27 o                         
   3   3   9          9.83         13.80         0.51 o                         
   4   3   9        709.01        703.76         4.91 o                         
   5   3   9         23.69         24.04         0.67 o                         
   6   3   9         48.44         46.96         1.75 o                         
   7   3   9         32.31         35.31         0.90 o                         
   8   3   9        610.03        631.20         4.95 o                         
   9   3   9          0.00          0.45         0.72 o                         
 -12   4   9          4.96          4.93         0.62 o                         
 -11   4   9          4.33          6.39         0.49 o                         
 -10   4   9          8.37          9.16         0.81 o                         
  -9   4   9          7.03          5.63         0.44 o                         
  -8   4   9          2.46          2.98         0.33 o                         
  -7   4   9        905.45        898.63         7.17 o                         
  -6   4   9        261.14        252.65         3.24 o                         
  -5   4   9         53.98         47.40         1.10 o                         
  -4   4   9         55.64         58.44         1.33 o                         
  -3   4   9         13.52         16.50         1.11 o                         
  -2   4   9        288.73        312.14         3.18 o                         
  -1   4   9        265.94        247.00         2.27 o                         
   0   4   9         41.66         40.56         1.43 o                         
   1   4   9         96.62         92.35         0.91 o                         
   2   4   9         51.76         53.79         0.85 o                         
   3   4   9         24.93         24.00         0.88 o                         
   4   4   9        132.81        128.64         1.24 o                         
   5   4   9         78.78         73.73         0.94 o                         
   6   4   9          5.31          6.35         0.58 o                         
   7   4   9         46.43         47.29         1.06 o                         
   8   4   9        319.36        342.22         3.14 o                         
   9   4   9          5.47          7.24         0.86 o                         
 -11   5   9         20.44         23.64         1.32 o                         
 -10   5   9         38.76         40.87         0.62 o                         
  -9   5   9        361.69        361.70         2.59 o                         
  -8   5   9         15.21         15.06         0.41 o                         
  -7   5   9       1794.10       1846.43        27.22 o                         
  -6   5   9          3.43          5.31         1.28 o                         
  -5   5   9          0.41          1.27         1.05 o                         
  -4   5   9        180.31        173.48         3.48 o                         
  -3   5   9        187.86        173.09         2.04 o                         
  -2   5   9         45.44         54.62         1.22 o                         
  -1   5   9         53.26         53.31         1.12 o                         
   0   5   9        127.38        131.68         1.30 o                         
   1   5   9         43.91         43.14         0.95 o                         
   2   5   9         40.57         38.63         0.60 o                         
   3   5   9         55.89         62.89         0.80 o                         
   4   5   9          1.70          2.07         0.43 o                         
   5   5   9         43.46         45.07         0.75 o                         
   6   5   9          3.94          4.33         0.57 o                         
   7   5   9         54.96         53.75         1.10 o                         
   8   5   9        159.71        169.85         4.66 o                         
 -10   6   9          7.52          8.25         1.09 o                         
  -9   6   9         25.03         25.81         1.38 o                         
  -8   6   9         75.87         75.25         1.92 o                         
  -7   6   9         64.07         66.52         1.83 o                         
  -6   6   9          1.44          2.03         1.32 o                         
  -5   6   9         17.66         14.48         1.48 o                         
  -4   6   9        873.60        888.15        10.17 o                         
  -3   6   9        126.72        109.23         2.42 o                         
  -2   6   9         16.90         15.55         1.19 o                         
  -1   6   9         67.82         69.43         1.47 o                         
   0   6   9         26.48         25.95         0.57 o                         
   1   6   9         32.99         32.40         0.79 o                         
   2   6   9         39.49         43.72         0.78 o                         
   3   6   9        205.34        193.42         2.12 o                         
   4   6   9         56.29         55.33         1.12 o                         
   5   6   9        119.14        115.86         1.39 o                         
   6   6   9         11.64         14.58         0.82 o                         
  -8   7   9         11.23         11.50         2.45 o                         
  -7   7   9         47.83         44.92         1.80 o                         
  -6   7   9        853.86        868.75        10.89 o                         
  -5   7   9        223.61        235.71         4.00 o                         
  -4   7   9        100.56        103.87         1.94 o                         
  -3   7   9         16.84         15.35         1.08 o                         
  -2   7   9        186.31        172.05         2.42 o                         
  -1   7   9         93.70         93.48         1.96 o                         
   0   7   9          0.38          1.05         0.88 o                         
   1   7   9        142.68        156.63         1.97 o                         
   2   7   9          1.01          0.40         1.00 o                         
   3   7   9          0.43          1.22         0.89 o                         
   4   7   9          0.00          0.59         1.20 o                         
  -5   8   9        591.81        585.57         6.59 o                         
  -4   8   9        231.83        228.49         2.92 o                         
  -3   8   9         34.88         37.34         1.45 o                         
  -2   8   9        123.25        113.49         1.88 o                         
  -1   8   9          0.62          1.58         1.21 o                         
   0   8   9          0.00         -0.12         0.81 o                         
   1   8   9          7.30          4.64         0.92 o                         
 -14   0  10          4.45          5.44         1.15 o                         
 -12   0  10         41.07         41.35         3.12 o                         
 -10   0  10         69.49         49.47         1.48 o                         
  -8   0  10        488.50        446.06         5.44 o                         
  -6   0  10         96.47         88.58         1.12 o                         
  -4   0  10        235.87        240.05         2.67 o                         
  -2   0  10         44.92         40.23         0.54 o                         
   0   0  10         89.13        105.80         2.65 o                         
   2   0  10        174.41        155.61         1.61 o                         
   4   0  10          2.72          4.15         0.57 o                         
   6   0  10        775.71        768.79        31.45 o                         
   8   0  10        114.62        123.30         1.99 o                         
 -13   1  10        308.60        357.39         3.52 o                         
 -12   1  10         12.09         15.23         0.82 o                         
 -11   1  10          5.59          6.80         1.07 o                         
 -10   1  10        339.59        296.52         2.57 o                         
  -9   1  10        564.89        443.92         3.71 o                         
  -8   1  10         22.40         16.51         0.56 o                         
  -7   1  10          1.42          1.30         0.59 o                         
  -6   1  10        157.77        149.29         1.11 o                         
  -5   1  10       1152.21       1140.47         8.22 o                         
  -4   1  10        274.83        247.44         1.92 o                         
  -3   1  10        491.20        486.25         3.19 o                         
  -2   1  10          0.00          0.17         0.27 o                         
  -1   1  10        403.85        401.05         2.70 o                         
   0   1  10         75.78         80.93         0.79 o                         
   1   1  10        723.74        770.86         5.05 o                         
   2   1  10        494.58        548.89         3.54 o                         
   3   1  10        170.68        180.43         1.52 o                         
   4   1  10         89.77         88.29         0.93 o                         
   5   1  10        721.08        744.55         4.81 o                         
   6   1  10        591.03        596.80        11.12 o                         
   7   1  10          0.46          0.22         0.57 o                         
   8   1  10         15.97         17.15         0.82 o                         
   9   1  10         14.66         16.81         0.91 o                         
 -13   2  10         29.46         40.30         1.19 o                         
 -12   2  10         58.05         66.50         1.19 o                         
 -11   2  10         57.65         51.72         1.09 o                         
 -10   2  10          0.11          0.49         0.56 o                         
  -9   2  10        100.38         84.93         1.20 o                         
  -8   2  10         75.70         67.67         0.98 o                         
  -7   2  10         39.74         39.96         0.89 o                         
  -6   2  10       1355.00       1321.66         7.90 o                         
  -5   2  10         93.74         84.21         1.94 o                         
  -4   2  10        157.28        140.84         1.51 o                         
  -3   2  10        147.87        169.80         1.56 o                         
  -2   2  10          0.42          0.66         0.25 o                         
  -1   2  10        177.72        188.95         1.25 o                         
   0   2  10        191.39        187.31         2.44 o                         
   1   2  10          0.65          0.87         0.29 o                         
   2   2  10        149.46        177.80         1.44 o                         
   3   2  10          7.55          5.69         0.38 o                         
   4   2  10        242.14        236.95         3.07 o                         
   5   2  10        106.38        101.44         1.24 o                         
   6   2  10        130.45        129.22         1.36 o                         
   7   2  10          2.27          2.04         0.65 o                         
   8   2  10          8.27         10.71         1.43 o                         
   9   2  10        192.11        206.83         2.15 o                         
 -13   3  10        278.69        305.51         3.01 o                         
 -12   3  10         90.73        102.76         1.34 o                         
 -11   3  10         13.95         14.42         0.82 o                         
 -10   3  10          0.61          0.37         0.50 o                         
  -9   3  10          3.67          4.88         0.52 o                         
  -8   3  10        111.64        104.62         1.06 o                         
  -7   3  10        374.33        356.03         2.34 o                         
  -6   3  10        441.29        431.97         4.84 o                         
  -5   3  10         13.61         13.15         0.59 o                         
  -4   3  10        248.26        237.29         1.86 o                         
  -3   3  10         51.92         54.22         0.68 o                         
  -2   3  10         11.69          7.31         0.46 o                         
  -1   3  10          0.69         -0.02         0.20 o                         
   0   3  10         48.29         46.62         0.62 o                         
   1   3  10         76.15         72.81         0.72 o                         
   2   3  10          0.85          7.02         1.83 o                         
   3   3  10         81.86         83.13         1.04 o                         
   4   3  10         40.38         40.31         0.76 o                         
   5   3  10        242.00        240.38         2.04 o                         
   6   3  10        335.17        341.99         2.77 o                         
   7   3  10          8.28          9.06         0.75 o                         
   8   3  10         31.35         29.86         1.18 o                         
   9   3  10         44.29         51.96         1.19 o                         
 -12   4  10         29.91         36.38         0.79 o                         
 -11   4  10         30.98         27.70         0.94 o                         
 -10   4  10         31.19         31.12         0.70 o                         
  -9   4  10         88.57         87.53         0.90 o                         
  -8   4  10          2.55          2.39         0.33 o                         
  -7   4  10        152.27        155.72         2.27 o                         
  -6   4  10         46.89         43.46         1.17 o                         
  -5   4  10         91.95         87.60         3.83 o                         
  -4   4  10         70.64         65.29         1.43 o                         
  -3   4  10        455.86        439.52         4.14 o                         
  -2   4  10        480.76        430.51         4.05 o                         
  -1   4  10         33.32         40.22         0.83 o                         
   0   4  10        196.67        209.66         2.18 o                         
   1   4  10         75.70         83.65         1.03 o                         
   2   4  10         13.23         10.14         0.35 o                         
   3   4  10          7.32          8.46         0.58 o                         
   4   4  10          9.94         10.69         0.70 o                         
   5   4  10         42.73         45.18         1.01 o                         
   6   4  10          1.30          2.95         0.50 o                         
   7   4  10         18.04         18.49         0.90 o                         
   8   4  10         16.39         17.02         0.80 o                         
 -11   5  10          4.36          4.40         1.04 o                         
 -10   5  10         15.56         17.20         1.25 o                         
  -9   5  10        125.09        124.98         2.36 o                         
  -8   5  10         29.76         29.47         2.03 o                         
  -7   5  10          3.40          4.36         0.63 o                         
  -6   5  10        464.30        463.12         5.98 o                         
  -5   5  10          3.45          4.18         1.19 o                         
  -4   5  10        573.55        584.06         6.79 o                         
  -3   5  10         33.36         26.95         0.97 o                         
  -2   5  10          1.52          2.29         0.93 o                         
  -1   5  10          3.18          3.93         0.71 o                         
   0   5  10          9.30          8.11         0.84 o                         
   1   5  10         35.24         30.82         0.72 o                         
   2   5  10        107.74        109.90         1.08 o                         
   3   5  10         18.09         18.46         0.61 o                         
   4   5  10         33.69         33.94         0.77 o                         
   5   5  10          2.85          3.42         0.54 o                         
   6   5  10         91.43         93.45         1.36 o                         
   7   5  10          7.97          7.67         0.74 o                         
 -10   6  10         45.16         52.26         1.72 o                         
  -9   6  10          6.25          7.57         1.31 o                         
  -8   6  10         32.17         32.89         1.87 o                         
  -7   6  10         16.28         14.51         1.62 o                         
  -6   6  10         71.32         72.96         2.91 o                         
  -5   6  10         93.86         96.04         2.37 o                         
  -4   6  10        268.02        256.32         3.14 o                         
  -3   6  10        142.39        133.61         2.17 o                         
  -2   6  10         80.99         76.40         1.44 o                         
  -1   6  10        255.83        245.16         3.21 o                         
   0   6  10         24.64         22.27         0.88 o                         
   1   6  10         10.92         10.87         1.13 o                         
   2   6  10         18.12         15.94         0.77 o                         
   3   6  10         48.92         46.86         1.58 o                         
   4   6  10          0.70          0.63         1.01 o                         
   5   6  10          0.36          0.79         1.36 o                         
  -8   7  10         39.46         39.00         1.76 o                         
  -7   7  10         73.71         73.53         2.05 o                         
  -6   7  10         63.26         64.58         1.96 o                         
  -5   7  10        124.99        128.00         2.22 o                         
  -4   7  10          0.53          0.47         0.96 o                         
  -3   7  10         40.59         37.19         1.39 o                         
  -2   7  10         24.52         22.13         1.42 o                         
  -1   7  10        323.49        319.35         3.57 o                         
   0   7  10          3.94          2.72         1.52 o                         
   1   7  10         62.49         66.86         1.28 o                         
   2   7  10          2.39          3.33         0.80 o                         
   3   7  10         46.22         39.75         7.04 o                         
  -3   8  10         20.80         23.22         1.19 o                         
  -2   8  10          5.61          6.74         1.53 o                         
  -1   8  10          2.74          3.71         0.97 o                         
 -13   0  11        180.36        213.14         3.15 o                         
 -11   0  11         27.96         26.96         1.12 o                         
  -9   0  11        104.31         92.36         1.81 o                         
  -7   0  11          4.37          0.51         0.55 o                         
  -5   0  11       3713.03       3545.07        90.88 o                         
  -3   0  11        657.19        606.52         5.24 o                         
  -1   0  11        169.47        167.82         1.95 o                         
   1   0  11        119.27        119.30         1.60 o                         
   3   0  11         43.87         39.52         0.91 o                         
   5   0  11        910.23        940.18        13.17 o                         
   7   0  11        858.90        859.10         8.09 o                         
   9   0  11         43.03         46.45         1.93 o                         
 -13   1  11          0.79          2.20         0.76 o                         
 -12   1  11        140.53        152.90         1.82 o                         
 -11   1  11         19.62         20.76         0.89 o                         
 -10   1  11        102.14         98.35         1.50 o                         
  -9   1  11        368.63        316.64         2.83 o                         
  -8   1  11        133.56         99.57         1.12 o                         
  -7   1  11         45.29         39.23         0.59 o                         
  -6   1  11        714.43        670.62         4.95 o                         
  -5   1  11          0.06          0.61         0.28 o                         
  -4   1  11        174.91        157.65         1.38 o                         
  -3   1  11         78.11         78.85         0.75 o                         
  -2   1  11        432.01        443.39         2.79 o                         
  -1   1  11         10.13         10.36         0.34 o                         
   0   1  11         97.24        115.16         1.10 o                         
   1   1  11         38.50         32.03         0.67 o                         
   2   1  11        170.50        132.76         2.40 o                         
   3   1  11        354.74        362.72         2.76 o                         
   4   1  11          2.37          4.65         0.49 o                         
   5   1  11         92.49         95.25         1.14 o                         
   6   1  11         43.30         42.10         0.77 o                         
   7   1  11         57.98         59.24         1.10 o                         
   8   1  11         37.66         38.04         0.95 o                         
   9   1  11         13.96         17.79         0.87 o                         
 -13   2  11         39.10         41.04         1.21 o                         
 -12   2  11         14.54         13.77         0.82 o                         
 -11   2  11          2.25          1.17         0.80 o                         
 -10   2  11         62.79         57.47         1.06 o                         
  -9   2  11         22.08         22.88         0.82 o                         
  -8   2  11         37.89         25.78         0.57 o                         
  -7   2  11        208.76        184.89         1.32 o                         
  -6   2  11        646.89        626.95         4.61 o                         
  -5   2  11          4.10          5.76         0.58 o                         
  -4   2  11        536.00        517.78         3.94 o                         
  -3   2  11       1074.26       1027.24         6.76 o                         
  -2   2  11        144.03        127.97         0.99 o                         
  -1   2  11          0.63          0.02         0.20 o                         
   0   2  11          4.59          3.94         0.27 o                         
   1   2  11        236.29        252.80         4.04 o                         
   2   2  11         88.79         78.10         0.91 o                         
   3   2  11         25.81         24.28         0.59 o                         
   4   2  11         60.31         57.23         0.82 o                         
   5   2  11         14.12         14.32         0.57 o                         
   6   2  11        690.44        719.07         5.32 o                         
   7   2  11         54.78         60.90         1.27 o                         
   8   2  11          0.34          0.21         0.59 o                         
 -12   3  11         68.47         85.53         1.41 o                         
 -11   3  11          0.29          1.76         0.73 o                         
 -10   3  11          1.26          0.91         0.68 o                         
  -9   3  11          7.60          8.99         0.46 o                         
  -8   3  11        685.57        616.82         4.33 o                         
  -7   3  11         27.24         27.78         0.67 o                         
  -6   3  11          8.68         10.07         0.78 o                         
  -5   3  11       1755.81       1733.55        16.32 o                         
  -4   3  11         85.52         79.79         0.90 o                         
  -3   3  11        344.54        347.80         2.51 o                         
  -2   3  11          8.63          6.13         0.43 o                         
  -1   3  11         40.25         33.92         0.56 o                         
   0   3  11         11.72         16.48         0.47 o                         
   1   3  11          0.22          0.61         0.31 o                         
   2   3  11        648.56        623.64         4.24 o                         
   3   3  11          3.34          4.87         0.37 o                         
   4   3  11         93.57         90.57         1.18 o                         
   5   3  11         12.36         11.73         0.81 o                         
   6   3  11          2.55          2.14         0.56 o                         
   7   3  11        321.18        330.27         2.94 o                         
   8   3  11          7.36          8.37         0.77 o                         
 -12   4  11        115.89        127.26         1.61 o                         
 -11   4  11        116.06        117.39         1.37 o                         
 -10   4  11         53.45         50.88         1.01 o                         
  -9   4  11          8.02          7.78         0.41 o                         
  -8   4  11         16.02         19.86         0.66 o                         
  -7   4  11         41.67         39.62         1.31 o                         
  -6   4  11        220.64        211.04         2.43 o                         
  -5   4  11         14.37         13.77         0.33 o                         
  -4   4  11        179.23        183.11         2.89 o                         
  -3   4  11        897.72        849.75         7.68 o                         
  -2   4  11        103.51        107.43         1.52 o                         
  -1   4  11        152.73        130.06         0.98 o                         
   0   4  11         38.23         33.98         1.08 o                         
   1   4  11         26.33         23.82         0.52 o                         
   2   4  11        127.74        119.49         1.63 o                         
   3   4  11         60.03         63.20         1.06 o                         
   4   4  11          1.24          1.20         0.48 o                         
   5   4  11         19.15         17.60         0.67 o                         
   6   4  11         25.67         27.00         1.09 o                         
   7   4  11          0.06          0.34         0.54 o                         
 -11   5  11         26.65         27.19         1.32 o                         
 -10   5  11          0.42          0.13         0.86 o                         
  -9   5  11         10.82          7.30         1.26 o                         
  -8   5  11         40.57         40.05         2.35 o                         
  -7   5  11          5.41          6.50         1.49 o                         
  -6   5  11         73.81         75.05         1.77 o                         
  -5   5  11         87.33         91.65         2.21 o                         
  -4   5  11        114.92        113.75         1.84 o                         
  -3   5  11        102.19        105.54         2.23 o                         
  -2   5  11         58.85         48.14         1.31 o                         
  -1   5  11        407.17        364.55         3.22 o                         
   0   5  11        140.41        139.46         1.64 o                         
   1   5  11          3.67          3.51         0.15 o                         
   2   5  11         41.25         37.37         0.81 o                         
   3   5  11        127.46        135.77         1.59 o                         
   4   5  11         57.32         60.43         0.84 o                         
   5   5  11         20.69         19.10         0.92 o                         
   6   5  11         65.90         73.56         1.09 o                         
  -9   6  11          0.49          0.33         1.32 o                         
  -8   6  11         80.83         81.36         2.05 o                         
  -7   6  11         17.30         18.67         2.24 o                         
  -6   6  11          4.45          3.55         1.38 o                         
  -5   6  11        119.82        119.61         3.35 o                         
  -4   6  11         30.08         27.40         1.11 o                         
  -3   6  11          9.58         10.36         1.05 o                         
  -2   6  11        185.53        164.39         2.21 o                         
  -1   6  11         74.15         69.10         1.84 o                         
   0   6  11         20.91         20.33         0.91 o                         
   1   6  11          1.96          1.15         0.99 o                         
   2   6  11         10.07          9.90         1.13 o                         
   3   6  11         42.68         44.59         1.63 o                         
   4   6  11          0.32          0.52         1.06 o                         
  -7   7  11         37.17         38.17         1.78 o                         
  -6   7  11         32.40         32.89         2.59 o                         
  -5   7  11        247.79        249.56         4.69 o                         
  -4   7  11         23.76         25.67         1.32 o                         
  -3   7  11        312.34        289.71         5.96 o                         
  -2   7  11          1.62          1.11         0.88 o                         
  -1   7  11         35.71         36.62         1.44 o                         
   0   7  11         15.83         16.04         1.22 o                         
   1   7  11          1.57          1.90         0.89 o                         
   2   7  11          0.01          0.86         0.79 o                         
 -12   0  12        127.96        150.73         2.40 o                         
 -10   0  12         73.87         60.90         1.60 o                         
  -8   0  12       1315.91       1110.70        12.33 o                         
  -6   0  12        216.53        199.54         2.66 o                         
  -4   0  12        826.50        808.27         6.87 o                         
  -2   0  12       1167.51       1109.91        13.33 o                         
   0   0  12         53.67         59.77         1.19 o                         
   2   0  12          1.73          3.77         0.70 o                         
   4   0  12        119.86        121.15         1.67 o                         
   6   0  12        705.93        742.15         7.79 o                         
   8   0  12        122.38        128.64         2.00 o                         
 -13   1  12          1.23          8.21         0.75 o                         
 -12   1  12         10.47         13.16         1.01 o                         
 -11   1  12          6.17          5.74         0.69 o                         
 -10   1  12          0.85          2.63         0.61 o                         
  -9   1  12         13.36         18.45         0.88 o                         
  -8   1  12         85.26         74.55         0.79 o                         
  -7   1  12        376.48        324.28         2.63 o                         
  -6   1  12        120.12        110.67         1.08 o                         
  -5   1  12          1.34          0.40         0.42 o                         
  -4   1  12       1434.27       1427.31        12.18 o                         
  -3   1  12        541.53        501.88         3.49 o                         
  -2   1  12        171.24        166.42         1.25 o                         
  -1   1  12          4.32          5.30         0.89 o                         
   0   1  12          1.38          0.57         0.34 o                         
   1   1  12         23.28         22.70         0.78 o                         
   2   1  12          0.69          0.87         0.52 o                         
   3   1  12         94.17         70.24         0.83 o                         
   4   1  12         43.74         43.64         0.74 o                         
   5   1  12          7.28          7.74         0.53 o                         
   6   1  12         48.15         48.80         0.82 o                         
   7   1  12        788.96        826.53         5.93 o                         
   8   1  12         49.72         49.68         1.00 o                         
 -13   2  12         12.55         13.16         1.02 o                         
 -12   2  12        140.59        167.34         2.16 o                         
 -11   2  12         14.30         12.53         0.74 o                         
 -10   2  12        151.23        137.91         1.47 o                         
  -9   2  12        155.96        140.72         1.55 o                         
  -8   2  12          1.53          0.37         0.24 o                         
  -7   2  12        291.71        265.85         2.24 o                         
  -6   2  12         21.78         22.29         0.42 o                         
  -5   2  12        812.74        780.46         5.98 o                         
  -4   2  12         15.31         12.94         0.44 o                         
  -3   2  12         27.78         24.14         0.57 o                         
  -2   2  12        840.61        810.56         6.59 o                         
  -1   2  12          7.85          7.94         0.34 o                         
   0   2  12        228.41        227.42         1.73 o                         
   1   2  12          0.04          0.23         0.47 o                         
   2   2  12        129.64        119.63         1.15 o                         
   3   2  12         12.96         19.27         0.57 o                         
   4   2  12          2.65          3.15         0.46 o                         
   5   2  12         15.37         15.95         0.60 o                         
   6   2  12        118.37        117.15         1.31 o                         
   7   2  12        204.87        215.97         1.98 o                         
   8   2  12         39.48         34.71         0.98 o                         
 -12   3  12          3.22          3.61         0.61 o                         
 -11   3  12         11.73          9.89         0.62 o                         
 -10   3  12          0.02          0.23         0.62 o                         
  -9   3  12         35.33         34.57         0.94 o                         
  -8   3  12         60.94         54.92         0.92 o                         
  -7   3  12         38.15         32.66         0.70 o                         
  -6   3  12        114.94        115.47         1.79 o                         
  -5   3  12        574.80        543.41         4.21 o                         
  -4   3  12         51.70         55.91         1.30 o                         
  -3   3  12        439.70        441.51         3.19 o                         
  -2   3  12         42.15         41.24         0.89 o                         
  -1   3  12        519.22        457.76         3.06 o                         
   0   3  12        392.25        352.71         2.58 o                         
   1   3  12        267.60        272.10         2.21 o                         
   2   3  12         25.63         32.31         0.70 o                         
   3   3  12          0.01          0.47         0.40 o                         
   4   3  12         18.64         18.45         0.57 o                         
   5   3  12          0.23          0.06         0.39 o                         
   6   3  12         76.13         77.50         1.09 o                         
   7   3  12         13.86         16.51         1.15 o                         
 -11   4  12          4.03          4.33         0.68 o                         
 -10   4  12          1.10          2.79         0.43 o                         
  -9   4  12          8.09          8.61         0.60 o                         
  -8   4  12          0.25          0.63         0.58 o                         
  -7   4  12          0.95          1.39         0.31 o                         
  -6   4  12          2.22          3.13         0.30 o                         
  -5   4  12        117.79        107.32         3.67 o                         
  -4   4  12         93.20         83.37         1.53 o                         
  -3   4  12         25.57         19.94         1.04 o                         
  -2   4  12         77.41         82.20         4.31 o                         
  -1   4  12         82.53         66.44         0.71 o                         
   0   4  12          1.21          1.72         0.34 o                         
   1   4  12          6.72          7.52         0.34 o                         
   2   4  12          1.01         -0.07         0.40 o                         
   3   4  12        135.79        134.20         1.28 o                         
   4   4  12        157.48        160.54         1.76 o                         
   5   4  12         37.03         40.88         0.91 o                         
   6   4  12          0.14          0.06         0.47 o                         
 -10   5  12         61.54         58.51         1.84 o                         
  -9   5  12         11.53         13.13         1.50 o                         
  -8   5  12         26.54         25.97         1.40 o                         
  -7   5  12          7.35         12.50         1.42 o                         
  -6   5  12          1.47          1.39         0.98 o                         
  -5   5  12          5.89          6.53         3.37 o                         
  -4   5  12        139.47        136.34         3.23 o                         
  -3   5  12         86.80         83.96         2.05 o                         
  -2   5  12        175.45        151.98         2.23 o                         
  -1   5  12         56.92         49.92         1.40 o                         
   0   5  12         19.92         21.42         0.96 o                         
   1   5  12          3.37          4.16         0.90 o                         
   2   5  12          0.60          1.97         1.04 o                         
   3   5  12        107.11         90.18         1.89 o                         
   4   5  12          0.50          0.71         0.73 o                         
   5   5  12          4.49          4.41         0.74 o                         
  -8   6  12         63.46         70.66         2.44 o                         
  -7   6  12          2.25          1.48         1.15 o                         
  -6   6  12         22.45         22.35         3.17 o                         
  -5   6  12          0.84          0.68         0.95 o                         
  -4   6  12         30.13         27.66         1.51 o                         
  -3   6  12         68.76         72.30         2.70 o                         
  -2   6  12        125.23        132.24         2.42 o                         
  -1   6  12          2.45          2.67         1.02 o                         
   0   6  12         38.97         39.46         1.09 o                         
   1   6  12          2.26          1.20         0.84 o                         
   2   6  12        116.91        124.44         2.17 o                         
   3   6  12         78.97         89.22         3.15 o                         
  -5   7  12          7.67          7.73         1.24 o                         
  -4   7  12          7.11          8.30         1.23 o                         
  -3   7  12         13.98         17.14         2.00 o                         
  -2   7  12          9.30         10.12         1.25 o                         
  -1   7  12         12.85         12.17         1.22 o                         
   0   7  12         12.06          8.38         1.47 o                         
 -13   0  13          1.13          0.30         0.89 o                         
 -11   0  13        283.94        301.13         3.85 o                         
  -9   0  13        103.87         95.00         1.25 o                         
  -7   0  13         83.58        105.65         1.48 o                         
  -5   0  13        208.75        193.09         2.55 o                         
  -3   0  13        507.56        517.46         5.63 o                         
  -1   0  13        628.74        627.64         5.66 o                         
   1   0  13          0.93          0.48         0.51 o                         
   3   0  13        634.55        565.67        12.04 o                         
   5   0  13         16.67         14.70         1.08 o                         
   7   0  13         35.21         36.26         1.68 o                         
 -12   1  13         61.38         77.01         1.31 o                         
 -11   1  13          0.02          0.30         0.73 o                         
 -10   1  13          6.38          4.77         0.51 o                         
  -9   1  13          3.49          5.85         0.40 o                         
  -8   1  13         36.47         30.46         0.63 o                         
  -7   1  13          0.02          0.30         0.36 o                         
  -6   1  13         80.96         69.85         0.77 o                         
  -5   1  13        850.52        818.14         6.25 o                         
  -4   1  13       3806.16       3746.76        24.10 o                         
  -3   1  13        930.00        908.45         6.19 o                         
  -2   1  13       1130.04       1124.24         6.89 o                         
  -1   1  13         36.18         32.07         0.53 o                         
   0   1  13        229.72        189.96         1.68 o                         
   1   1  13         82.35         74.11         0.87 o                         
   2   1  13         60.57         62.79         0.85 o                         
   3   1  13         18.38         22.04         0.56 o                         
   4   1  13         24.25         20.05         0.56 o                         
   5   1  13          2.83          3.69         0.51 o                         
   6   1  13         71.67         67.99         1.04 o                         
   7   1  13        209.82        210.41         2.16 o                         
 -12   2  13         73.96         83.61         1.43 o                         
 -11   2  13        176.98        193.39         1.80 o                         
 -10   2  13         18.85         16.14         0.63 o                         
  -9   2  13         18.92         13.37         0.48 o                         
  -8   2  13         16.01         12.71         0.40 o                         
  -7   2  13        554.29        488.80         3.67 o                         
  -6   2  13          1.29          0.48         0.60 o                         
  -5   2  13          2.25          1.25         0.47 o                         
  -4   2  13         28.35         26.56         0.64 o                         
  -3   2  13        140.16        139.93         1.38 o                         
  -2   2  13         47.16         49.28         1.23 o                         
  -1   2  13          4.44          8.68         0.33 o                         
   0   2  13         39.18         30.62         1.68 o                         
   1   2  13          0.58          0.21         0.34 o                         
   2   2  13         89.31         87.62         1.25 o                         
   3   2  13        262.13        242.21         1.90 o                         
   4   2  13         59.34         61.14         0.95 o                         
   5   2  13         33.56         35.20         0.79 o                         
   6   2  13          3.25          1.98         0.56 o                         
   7   2  13        217.99        217.57         2.02 o                         
 -12   3  13         40.46         42.97         1.09 o                         
 -11   3  13        108.49        128.84         1.40 o                         
 -10   3  13         43.96         46.26         1.03 o                         
  -9   3  13        184.76        181.55         2.27 o                         
  -8   3  13          2.34          2.07         0.49 o                         
  -7   3  13          3.60          4.40         0.72 o                         
  -6   3  13          0.14          0.31         0.41 o                         
  -5   3  13         18.63         15.71         0.41 o                         
  -4   3  13          4.73          3.98         0.80 o                         
  -3   3  13          1.12          1.26         0.30 o                         
  -2   3  13        820.00        818.29         8.84 o                         
  -1   3  13         16.05         27.55         0.52 o                         
   0   3  13         13.44         12.33         0.54 o                         
   1   3  13         15.90         18.15         0.90 o                         
   2   3  13          1.30          1.33         0.45 o                         
   3   3  13          7.04          5.14         0.50 o                         
   4   3  13          0.07         -0.05         0.46 o                         
   5   3  13         34.90         38.47         0.86 o                         
   6   3  13          7.38          6.14         0.58 o                         
 -11   4  13        233.81        270.77         3.51 o                         
 -10   4  13         23.04         24.38         1.51 o                         
  -9   4  13          8.42          7.16         1.11 o                         
  -8   4  13        170.77        157.28         2.06 o                         
  -7   4  13        265.98        250.39         3.30 o                         
  -6   4  13        116.37        116.35         2.66 o                         
  -5   4  13          5.64          5.23         1.09 o                         
  -4   4  13         15.38         14.21         0.41 o                         
  -3   4  13         44.96         37.50         2.58 o                         
  -2   4  13         45.16         35.89         1.05 o                         
  -1   4  13         16.99         18.52         0.47 o                         
   0   4  13        218.37        197.24         1.48 o                         
   1   4  13         25.15         18.26         0.91 o                         
   2   4  13          2.76          2.48         0.32 o                         
   3   4  13        245.24        255.97         2.12 o                         
   4   4  13         86.80         87.87         1.68 o                         
   5   4  13         43.46         51.08         0.93 o                         
  -9   5  13          2.55          3.46         1.24 o                         
  -8   5  13         18.72         15.67         1.33 o                         
  -7   5  13        270.36        279.69         5.87 o                         
  -6   5  13          4.90          4.11         1.34 o                         
  -5   5  13         65.30         69.29         1.61 o                         
  -4   5  13         61.97         60.62         1.51 o                         
  -3   5  13          0.17          0.62         1.03 o                         
  -2   5  13         38.56         32.01         1.14 o                         
  -1   5  13        531.83        508.00         5.32 o                         
   0   5  13          0.00          0.39         0.75 o                         
   1   5  13          1.05          2.03         0.83 o                         
   2   5  13         27.11         37.39         1.81 o                         
   3   5  13         46.65         57.14         2.13 o                         
   4   5  13          2.39         -0.24         1.89 o                         
  -7   6  13          1.30          2.79         1.48 o                         
  -6   6  13        169.02        175.08         2.46 o                         
  -5   6  13         20.64         19.56         1.28 o                         
  -4   6  13          0.07          0.29         0.94 o                         
  -3   6  13          9.80         14.84         1.64 o                         
  -2   6  13         46.26         48.22         1.54 o                         
  -1   6  13         22.30         17.62         1.28 o                         
   0   6  13        108.43         99.17         1.70 o                         
   1   6  13          0.01          0.18         0.76 o                         
   2   6  13         99.37        110.42         2.18 o                         
 -12   0  14         30.19         18.36         1.16 o                         
 -10   0  14         58.71         64.02         1.50 o                         
  -8   0  14         41.91         47.86         1.00 o                         
  -6   0  14         90.31         77.26         1.32 o                         
  -4   0  14        190.77        180.71         2.34 o                         
  -2   0  14          2.50          3.67         0.81 o                         
   0   0  14        366.34        347.97         5.36 o                         
   2   0  14          1.46          0.92         0.61 o                         
   4   0  14        318.60        294.26         4.32 o                         
   6   0  14         15.81         20.91         1.09 o                         
 -12   1  14          0.75          0.63         0.59 o                         
 -11   1  14         19.64         27.29         0.60 o                         
 -10   1  14          2.37          3.74         0.51 o                         
  -9   1  14         50.92         42.90         0.99 o                         
  -8   1  14         20.80         23.19         0.74 o                         
  -7   1  14         29.07         23.33         0.79 o                         
  -6   1  14        218.06        203.90         1.74 o                         
  -5   1  14          9.09          8.76         0.50 o                         
  -4   1  14        868.51        853.79         5.84 o                         
  -3   1  14        164.27        169.88         1.47 o                         
  -2   1  14        135.79        125.58         1.24 o                         
  -1   1  14        465.97        450.97         3.22 o                         
   0   1  14          0.02          0.34         0.34 o                         
   1   1  14        177.94        168.09         1.81 o                         
   2   1  14         55.43         53.75         0.82 o                         
   3   1  14          0.31          1.22         0.50 o                         
   4   1  14          5.64          4.93         0.55 o                         
   5   1  14          1.25          2.28         0.49 o                         
   6   1  14          4.47          4.29         0.65 o                         
 -12   2  14         26.16         29.27         0.86 o                         
 -11   2  14         33.99         31.97         1.06 o                         
 -10   2  14        193.89        212.25         1.88 o                         
  -9   2  14         66.09         63.25         0.89 o                         
  -8   2  14         33.47         28.97         0.56 o                         
  -7   2  14          1.52          2.33         0.28 o                         
  -6   2  14         20.30         23.61         0.66 o                         
  -5   2  14          2.26          1.83         0.42 o                         
  -4   2  14          2.04          0.93         0.36 o                         
  -3   2  14        438.11        435.30         3.23 o                         
  -2   2  14        313.84        308.01         2.31 o                         
  -1   2  14        236.98        217.43         1.83 o                         
   0   2  14        106.53        106.12         1.18 o                         
   1   2  14        290.51        258.23         2.17 o                         
   2   2  14        136.91        129.40         1.39 o                         
   3   2  14          5.40          6.85         0.53 o                         
   4   2  14        201.89        191.88         1.75 o                         
   5   2  14          8.44          9.32         0.57 o                         
   6   2  14         62.44         68.71         1.13 o                         
 -11   3  14          8.25         10.66         0.76 o                         
 -10   3  14         31.95         33.38         1.75 o                         
  -9   3  14         60.64         57.49         1.03 o                         
  -8   3  14          7.54          4.34         0.91 o                         
  -7   3  14         89.34         83.72         1.00 o                         
  -6   3  14        272.63        261.09         2.25 o                         
  -5   3  14         16.50         13.99         0.44 o                         
  -4   3  14          7.59          8.85         0.61 o                         
  -3   3  14       1048.47       1037.45         7.11 o                         
  -2   3  14         26.64         24.81         0.74 o                         
  -1   3  14        105.66         96.10         0.91 o                         
   0   3  14        111.22         91.64         0.87 o                         
   1   3  14          9.57         10.80         0.55 o                         
   2   3  14         23.08         25.11         0.69 o                         
   3   3  14          0.21          1.47         0.48 o                         
   4   3  14         24.89         26.61         0.70 o                         
   5   3  14         73.04         77.26         1.04 o                         
 -10   4  14          0.02          0.35         1.20 o                         
  -9   4  14         34.62         36.99         2.75 o                         
  -8   4  14         50.98         51.78         3.01 o                         
  -7   4  14         94.54         87.67         2.85 o                         
  -6   4  14         41.44         40.03         1.38 o                         
  -5   4  14          7.75          9.72         1.22 o                         
  -4   4  14          9.07          9.91         0.96 o                         
  -3   4  14          5.45          4.32         1.14 o                         
  -2   4  14        183.79        186.29         3.32 o                         
  -1   4  14         58.98         63.51         1.07 o                         
   0   4  14        114.22         94.68         1.16 o                         
   1   4  14         89.67         89.15         2.07 o                         
   2   4  14          0.32          0.93         0.71 o                         
   3   4  14         35.68         39.91         1.80 o                         
   4   4  14         14.69         12.81         0.86 o                         
  -8   5  14         67.00         72.23         2.26 o                         
  -7   5  14          6.99          7.27         1.24 o                         
  -6   5  14         11.14         12.54         1.07 o                         
  -5   5  14         11.18         13.04         1.19 o                         
  -4   5  14         14.22         16.52         1.18 o                         
  -3   5  14         11.13          9.96         1.36 o                         
  -2   5  14         28.46         28.47         2.14 o                         
  -1   5  14        257.60        280.00         5.40 o                         
   0   5  14         31.61         30.54         1.68 o                         
   1   5  14          5.48          6.99         1.01 o                         
   2   5  14          9.98          8.58         1.54 o                         
   3   5  14          2.06          3.48         1.26 o                         
  -6   6  14         62.06         57.41         1.72 o                         
  -5   6  14          5.52          8.27         1.06 o                         
  -4   6  14         12.46         14.16         1.29 o                         
  -3   6  14          9.49         10.40         1.45 o                         
  -2   6  14         10.00          8.67         1.09 o                         
  -1   6  14        110.65        115.43         2.22 o                         
   0   6  14          0.17          0.50         1.05 o                         
 -11   0  15         44.74         48.65         1.17 o                         
  -9   0  15         50.12         54.07         1.57 o                         
  -7   0  15         64.39         57.48         1.46 o                         
  -5   0  15         24.01         23.89         0.81 o                         
  -3   0  15       1687.74       1623.74        24.56 o                         
  -1   0  15        176.53        170.91         2.04 o                         
   1   0  15        340.09        321.66         3.80 o                         
   3   0  15         57.75         59.29         1.57 o                         
   5   0  15          5.65          6.70         1.63 o                         
 -11   1  15         88.26         98.48         1.46 o                         
 -10   1  15         11.76         19.56         0.75 o                         
  -9   1  15          0.30          0.53         0.44 o                         
  -8   1  15        267.49        267.57         2.21 o                         
  -7   1  15         17.82         17.97         0.62 o                         
  -6   1  15         15.70         17.40         0.47 o                         
  -5   1  15          4.03          4.89         0.36 o                         
  -4   1  15          1.49          1.11         0.39 o                         
  -3   1  15         27.60         29.04         0.81 o                         
  -2   1  15        127.47        127.51         3.07 o                         
  -1   1  15         25.94         28.10         0.63 o                         
   0   1  15          0.36          0.11         0.39 o                         
   1   1  15        238.41        220.26         3.50 o                         
   2   1  15         11.15         15.57         0.74 o                         
   3   1  15         11.16         12.55         0.68 o                         
   4   1  15         29.29         21.98         0.93 o                         
   5   1  15          0.23         -0.02         0.49 o                         
 -11   2  15          3.97          1.33         0.54 o                         
 -10   2  15        122.60        133.74         1.88 o                         
  -9   2  15         25.16         29.06         0.96 o                         
  -8   2  15         35.69         44.35         1.12 o                         
  -7   2  15          4.69          5.77         0.65 o                         
  -6   2  15          0.86          1.13         0.44 o                         
  -5   2  15         12.76         13.66         0.50 o                         
  -4   2  15         48.44         46.05         0.74 o                         
  -3   2  15          0.15          0.46         0.37 o                         
  -2   2  15        327.94        321.40         2.52 o                         
  -1   2  15         12.60         12.99         0.74 o                         
   0   2  15         24.50         18.36         1.49 o                         
   1   2  15         15.22          8.54         0.62 o                         
   2   2  15          5.41          4.67         0.47 o                         
   3   2  15         43.77         46.12         1.01 o                         
   4   2  15         30.11         28.50         0.80 o                         
   5   2  15          4.73          2.87         0.61 o                         
 -10   3  15        182.85        189.10         2.69 o                         
  -9   3  15         38.56         37.12         0.96 o                         
  -8   3  15         15.52         14.79         0.56 o                         
  -7   3  15          9.74          7.39         0.61 o                         
  -6   3  15        216.66        212.16         2.39 o                         
  -5   3  15          7.98          7.08         0.43 o                         
  -4   3  15          8.41         10.22         0.53 o                         
  -3   3  15       1246.42       1263.02         8.75 o                         
  -2   3  15         18.75         18.60         0.59 o                         
  -1   3  15        455.54        444.07         4.07 o                         
   0   3  15          0.00          0.40         0.35 o                         
   1   3  15         29.82         28.84         1.09 o                         
   2   3  15         34.63         27.72         1.81 o                         
   3   3  15          6.62          6.93         0.91 o                         
   4   3  15         27.75         29.67         0.72 o                         
  -9   4  15          6.58          5.03         1.31 o                         
  -8   4  15          0.44         -0.83         1.27 o                         
  -7   4  15         29.13         29.78         2.16 o                         
  -6   4  15         30.04         32.01         1.55 o                         
  -5   4  15         97.35        103.50         2.07 o                         
  -4   4  15          2.02          2.01         0.90 o                         
  -3   4  15          9.99         11.15         1.12 o                         
  -2   4  15        126.62        122.85         2.06 o                         
  -1   4  15         60.00         54.46         1.22 o                         
   0   4  15        217.23        219.19         6.88 o                         
   1   4  15          9.31         11.26         1.37 o                         
   2   4  15         20.91         26.81         1.42 o                         
   3   4  15          0.00         -0.62         1.08 o                         
  -7   5  15        104.45        110.69         2.69 o                         
  -6   5  15          0.30          0.84         1.00 o                         
  -5   5  15        213.61        212.77         3.15 o                         
  -4   5  15         13.49         12.95         1.07 o                         
  -3   5  15        370.73        368.80         4.86 o                         
  -2   5  15         54.25         49.64         1.42 o                         
  -1   5  15         31.88         26.92         1.75 o                         
   0   5  15         47.08         40.88         1.18 o                         
   1   5  15         21.19         21.57         2.02 o                         
 -10   0  16         30.18         35.71         1.01 o                         
  -8   0  16         67.38         86.38         1.60 o                         
  -6   0  16         50.56         51.36         0.98 o                         
  -4   0  16         11.90         11.98         0.54 o                         
  -2   0  16         59.98         57.82         2.75 o                         
   0   0  16         11.78         12.04         2.27 o                         
   2   0  16        329.79        304.63         4.33 o                         
   4   0  16         49.98         51.75         1.66 o                         
 -10   1  16        221.91        248.90         3.15 o                         
  -9   1  16        300.91        317.06         3.15 o                         
  -8   1  16         44.29         41.17         1.01 o                         
  -7   1  16         16.23         21.68         0.50 o                         
  -6   1  16          7.88          8.41         0.45 o                         
  -5   1  16          0.38          0.15         0.46 o                         
  -4   1  16          5.31          5.72         0.50 o                         
  -3   1  16        212.16        210.96         2.61 o                         
  -2   1  16         19.38         21.68         0.91 o                         
  -1   1  16          0.81          0.92         0.37 o                         
   0   1  16         33.15         30.31         0.82 o                         
   1   1  16        191.39        174.75         1.84 o                         
   2   1  16         61.86         58.41         1.07 o                         
   3   1  16         15.43         23.22         0.86 o                         
   4   1  16         19.59         20.35         0.83 o                         
 -10   2  16        112.43        135.50         2.04 o                         
  -9   2  16         54.79         55.63         1.43 o                         
  -8   2  16          4.53          6.63         0.50 o                         
  -7   2  16         53.01         60.34         0.89 o                         
  -6   2  16          1.08          0.86         0.42 o                         
  -5   2  16         63.26         66.29         0.96 o                         
  -4   2  16         24.46         25.75         0.64 o                         
  -3   2  16         98.45         99.82         1.32 o                         
  -2   2  16        691.71        698.74         6.02 o                         
  -1   2  16          6.41          5.70         0.58 o                         
   0   2  16         18.74         12.57         0.78 o                         
   1   2  16          8.41          8.30         0.65 o                         
   2   2  16         62.03         63.28         1.03 o                         
   3   2  16        223.31        233.42         2.52 o                         
  -9   3  16         17.42         20.35         3.19 o                         
  -8   3  16         29.66         32.11         0.80 o                         
  -7   3  16        160.77        177.79         1.77 o                         
  -6   3  16         18.08         22.94         0.58 o                         
  -5   3  16         11.68         10.43         0.47 o                         
  -4   3  16          5.24          5.07         0.39 o                         
  -3   3  16         50.37         48.33         1.56 o                         
  -2   3  16          1.31          1.48         0.43 o                         
  -1   3  16        229.99        235.47         1.97 o                         
   0   3  16          3.28          2.60         0.65 o                         
   1   3  16         17.81         14.59         0.76 o                         
   2   3  16         60.28         67.05         1.42 o                         
   3   3  16          7.57         11.90         2.07 o                         
  -8   4  16          3.99          8.28         3.12 o                         
  -7   4  16         91.75        107.37         1.80 o                         
  -6   4  16         73.01         80.36         1.57 o                         
  -5   4  16         39.17         40.34         1.40 o                         
  -4   4  16          0.34          0.08         0.85 o                         
  -3   4  16         11.05          9.28         1.14 o                         
  -2   4  16         35.29         33.37         1.39 o                         
  -1   4  16         86.76         77.55         1.77 o                         
   0   4  16          0.63          2.10         1.02 o                         
   1   4  16         10.62         14.36         1.22 o                         
  -5   5  16        173.30        158.27         2.81 o                         
  -4   5  16          8.45         11.90         1.10 o                         
  -3   5  16         13.81         13.30         1.59 o                         
  -2   5  16        775.26        826.19        13.30 o                         
  -9   0  17        497.55        562.59         6.24 o                         
  -7   0  17        238.48        276.46         3.00 o                         
  -5   0  17          7.45          7.86         0.65 o                         
  -3   0  17          5.44          6.06         0.80 o                         
  -1   0  17         10.59          9.37         0.74 o                         
   1   0  17          0.11          0.99         0.65 o                         
  -9   1  17         16.88         17.13         0.94 o                         
  -8   1  17         98.98        103.99         1.39 o                         
  -7   1  17         73.07         77.32         1.02 o                         
  -6   1  17          4.03          1.82         0.50 o                         
  -5   1  17          0.06          0.08         0.48 o                         
  -4   1  17         14.44         13.52         0.58 o                         
  -3   1  17          1.98          1.97         0.56 o                         
  -2   1  17        251.87        255.67         3.95 o                         
  -1   1  17         28.70         27.53         0.68 o                         
   0   1  17          8.48          9.38         0.48 o                         
   1   1  17        112.19        108.02         6.21 o                         
   2   1  17          2.81          5.06         0.55 o                         
  -9   2  17          4.29          5.72         1.08 o                         
  -8   2  17         98.76         99.60         1.43 o                         
  -7   2  17         59.16         73.35         1.07 o                         
  -6   2  17          5.77          6.18         0.62 o                         
  -5   2  17         17.35         18.01         0.67 o                         
  -4   2  17         55.82         56.82         0.98 o                         
  -3   2  17         21.20         19.84         0.91 o                         
  -2   2  17         43.51         50.12         1.65 o                         
  -1   2  17        185.51        183.65         3.14 o                         
   0   2  17         29.58         30.82         0.85 o                         
   1   2  17          1.75          0.58         0.64 o                         
   2   2  17         74.08         67.11         1.62 o                         
  -8   3  17          0.35          0.69         1.18 o                         
  -7   3  17          6.24          6.20         0.94 o                         
  -6   3  17         11.50         14.21         1.26 o                         
  -5   3  17          2.93          6.43         0.82 o                         
  -4   3  17          5.64          7.79         1.44 o                         
  -3   3  17         28.64         30.64         1.08 o                         
  -2   3  17        520.69        535.53         5.39 o                         
  -1   3  17          3.57          6.36         0.54 o                         
   0   3  17          8.33          8.29         0.79 o                         
   1   3  17         25.54         24.22         0.78 o                         
  -6   4  17         37.06         38.70         1.27 o                         
  -5   4  17         65.56         78.69         1.60 o                         
  -4   4  17         31.32         29.89         1.31 o                         
  -3   4  17          3.22          3.42         1.27 o                         
  -2   4  17        280.46        273.02         3.51 o                         
  -1   4  17        141.81        139.16         3.53 o                         
  -8   0  18        355.60        402.34         4.94 o                         
  -6   0  18        102.99        121.18         2.78 o                         
  -4   0  18         19.78         20.33         1.17 o                         
  -2   0  18          8.75         10.54         1.12 o                         
   0   0  18        130.77        140.52         3.78 o                         
  -8   1  18         58.33         57.36         0.96 o                         
  -7   1  18         62.70         74.65         1.04 o                         
  -6   1  18         11.54         12.75         0.58 o                         
  -5   1  18          9.02         11.29         1.02 o                         
  -4   1  18          0.36          0.26         0.46 o                         
  -3   1  18          3.60          4.22         0.71 o                         
  -2   1  18          0.43          0.04         0.57 o                         
  -1   1  18        212.16        234.46         2.28 o                         
   0   1  18         13.24         10.64         0.96 o                         
  -7   2  18          0.67          0.84         0.52 o                         
  -6   2  18        552.59        599.90        11.94 o                         
  -5   2  18         11.72         13.84         0.67 o                         
  -4   2  18         32.74         40.55         0.84 o                         
  -3   2  18         12.26          9.22         1.24 o                         
  -2   2  18         73.84         71.15         3.45 o                         
  -1   2  18          0.68          0.77         0.59 o                         
   0   2  18          7.52          7.93         0.57 o                         
  -5   3  18         12.44         20.20         1.02 o                         
  -4   3  18          0.95          0.25         0.83 o                         
  -3   3  18          3.40          2.58         1.01 o                         
  -2   3  18          6.26          9.22         1.32 o                         
  -5   0  19        380.43        374.93        11.91 o                         
  -3   0  19         41.18         51.21         1.61 o                         
  -5   1  19          2.37          1.11         0.52 o                         
  -4   1  19         29.30         32.42         1.31 o                         
  -3   1  19         16.64         15.80         0.80 o                         
                                                                                
