# Supplementary material for: Crystal structures of four co-crystals of (E)-1,2-di(pyridin-4-yl)ethene with 4-alk­oxy­benzoic acids: 4-meth­oxy­benzoic acid–(E)-1,2-di(pyridin-4-yl)ethene (2/1), 4-eth­oxy­benzoic acid–(E)-1,2-di(pyridin-4-yl)ethene (2/1), 4-n-propoxybenzoic acid–(E)-1,2-di(pyridin-4-yl)ethene (2/1) and 4-n-but­oxy­benzoic acid–(E)-1,2-di(pyridin-4-yl)ethene (2/1)
Source: Acta Crystallogr E Crystallogr Commun. 2016 Oct 28;72(Pt 11):1666–71. doi: 10.1107/S2056989016017138 (PMC5095858; doi:10.1107/S2056989016017138)
Supplement: Supplementary file 3 [file e-72-01666-IIsup3.hkl]

data_II                                                                         
_shelx_title ' 05110817'                                                        
_shelx_refln_list_code          4                                               
_shelx_F_calc_maximum      233.58                                               
_exptl_crystal_F_000       544.00                                               
_reflns_d_resolution_high  0.7700                                               
                                                                                
loop_                                                                           
 _space_group_symop_operation_xyz                                               
 'x, y, z'                                                                      
 '-x, -y, -z'                                                                   
                                                                                
_cell_length_a    10.8732                                                       
_cell_length_b    11.1969                                                       
_cell_length_c    12.9205                                                       
_cell_angle_alpha  82.399                                                       
_cell_angle_beta   66.241                                                       
_cell_angle_gamma  62.207                                                       
                                                                                
_shelx_F_squared_multiplier     1.000                                           
                                                                                
loop_                                                                           
 _refln_index_h                                                                 
 _refln_index_k                                                                 
 _refln_index_l                                                                 
 _refln_F_squared_calc                                                          
 _refln_F_squared_meas                                                          
 _refln_F_squared_sigma                                                         
 _refln_observed_status                                                         
   2   0   0        476.78        447.44         5.14 o                         
   3   0   0        289.21        273.50         1.78 o                         
   4   0   0         88.79         86.78         1.29 o                         
   5   0   0         16.89         17.08         0.47 o                         
   6   0   0        104.32        121.10         1.09 o                         
   7   0   0         29.73         28.23         0.72 o                         
   8   0   0        122.86        121.47         1.40 o                         
   9   0   0          6.47          6.77         0.59 o                         
  10   0   0         85.80         80.78         0.91 o                         
  11   0   0        136.16        125.10         2.83 o                         
 -11   1   0         38.51         47.63         2.21 o                         
 -10   1   0        107.92        105.22         1.32 o                         
  -9   1   0        257.29        263.11         2.17 o                         
  -8   1   0         63.72         67.58         1.39 o                         
  -7   1   0          0.35          0.09         0.45 o                         
  -6   1   0         30.43         29.49         0.78 o                         
  -5   1   0        124.57        137.47         1.36 o                         
  -4   1   0       1666.05       1655.54        10.75 o                         
  -3   1   0       1346.50       1267.26         7.93 o                         
  -2   1   0        721.04        651.69         7.29 o                         
  -1   1   0          5.32          4.56         0.44 o                         
   2   1   0       4699.19       3845.83        60.84 o                         
   3   1   0         87.68        113.93         1.68 o                         
   4   1   0         86.23         75.98         0.93 o                         
   5   1   0       1038.94       1138.76        23.97 o                         
   6   1   0         24.12         21.44         0.50 o                         
   7   1   0          5.01          8.47         1.83 o                         
   8   1   0         16.69         18.90         0.46 o                         
   9   1   0          1.28          0.70         0.47 o                         
  10   1   0         26.93         24.11         0.58 o                         
  11   1   0         11.38         10.39         1.49 o                         
 -10   2   0          5.98          6.70         0.71 o                         
  -9   2   0         15.35         17.38         0.72 o                         
  -8   2   0         15.41         15.85         0.69 o                         
  -7   2   0          2.20          2.58         0.82 o                         
  -6   2   0         48.66         45.00         0.90 o                         
  -5   2   0        418.92        411.77         2.90 o                         
  -4   2   0       1472.66       1475.50        16.81 o                         
  -3   2   0        479.85        444.18         8.09 o                         
  -2   2   0        392.42        379.07         2.66 o                         
  -1   2   0         53.12         68.91         2.15 o                         
   0   2   0       1225.95       1069.01         6.67 o                         
   1   2   0        536.36        536.91         3.31 o                         
   2   2   0        151.81        137.39         1.25 o                         
   3   2   0         55.16         49.25         0.97 o                         
   4   2   0        660.85        588.24        17.83 o                         
   5   2   0        537.85        558.88         5.02 o                         
   6   2   0       2954.49       2898.33        19.28 o                         
   7   2   0          0.73          2.66         0.98 o                         
   8   2   0          8.39         11.63         0.81 o                         
   9   2   0         88.35         86.19         1.24 o                         
  10   2   0         61.48         46.90         1.45 o                         
  11   2   0          0.67          1.66         1.38 o                         
  12   2   0         17.98         19.29         1.74 o                         
 -10   3   0          0.22          0.01         0.72 o                         
  -9   3   0         14.69         14.47         0.77 o                         
  -8   3   0          2.30          1.95         0.68 o                         
  -7   3   0         82.25         82.22         1.26 o                         
  -6   3   0          2.09          2.92         0.74 o                         
  -5   3   0        164.12        155.56         1.68 o                         
  -4   3   0        457.70        491.69         3.51 o                         
  -3   3   0       1129.17       1248.03         8.12 o                         
  -2   3   0        167.43        179.44         6.46 o                         
  -1   3   0        514.03        502.95         3.37 o                         
   0   3   0       1665.29       1485.78        13.87 o                         
   1   3   0          0.58          0.31         0.90 o                         
   2   3   0         85.33         74.43         1.24 o                         
   3   3   0       1702.85       1500.05        13.27 o                         
   4   3   0         36.89         37.50         0.57 o                         
   5   3   0        216.72        230.17         3.89 o                         
   6   3   0        131.54        127.01         1.35 o                         
   7   3   0         44.69         45.60         0.54 o                         
   8   3   0         13.00         10.62         0.27 o                         
   9   3   0        200.01        195.68         2.77 o                         
  10   3   0         25.87         24.56         1.52 o                         
  11   3   0         74.14         70.62         2.45 o                         
  12   3   0          6.56          4.69         1.88 o                         
  -9   4   0         10.51         13.23         0.74 o                         
  -8   4   0          0.29          1.39         0.77 o                         
  -7   4   0         17.42         18.19         1.06 o                         
  -6   4   0         11.51         11.09         1.00 o                         
  -5   4   0        195.73        198.03         8.07 o                         
  -4   4   0          9.41          9.28         0.74 o                         
  -3   4   0        346.19        365.23         2.79 o                         
  -2   4   0        202.56        225.39         2.10 o                         
  -1   4   0       1531.82       1537.45        12.89 o                         
   0   4   0         14.08         19.11         1.12 o                         
   1   4   0       1950.16       1910.60        12.55 o                         
   2   4   0        899.97        935.52         6.13 o                         
   3   4   0        249.32        247.69         2.05 o                         
   4   4   0        873.71        944.93        11.50 o                         
   5   4   0        325.67        319.44         4.57 o                         
   6   4   0         58.35         55.12         0.60 o                         
   7   4   0          0.92          0.76         0.21 o                         
   8   4   0         28.24         34.18         1.48 o                         
   9   4   0         11.51          8.89         1.25 o                         
  10   4   0         13.03         14.72         1.41 o                         
  11   4   0          4.05          5.22         1.43 o                         
  12   4   0        109.61        107.79         3.02 o                         
  -8   5   0         16.45         14.76         1.12 o                         
  -7   5   0         10.60          9.30         0.82 o                         
  -6   5   0          1.61          1.75         0.87 o                         
  -5   5   0        168.02        170.43         1.77 o                         
  -4   5   0        175.87        171.89         2.12 o                         
  -3   5   0        142.09        133.10         2.08 o                         
  -2   5   0         97.85        102.44         1.31 o                         
  -1   5   0        322.63        324.21         2.59 o                         
   0   5   0       1308.39       1417.94         9.57 o                         
   1   5   0        354.01        391.66         4.07 o                         
   2   5   0       2324.65       2378.03        15.78 o                         
   3   5   0          3.38          1.92         1.29 o                         
   4   5   0       1527.15       1634.59        14.39 o                         
   5   5   0        131.49        165.22         1.62 o                         
   6   5   0         20.55         25.34         0.73 o                         
   7   5   0        150.10        141.01         1.23 o                         
   8   5   0        151.39        161.78         2.24 o                         
   9   5   0         23.61         25.09         1.50 o                         
  10   5   0         16.27         19.96         1.53 o                         
  11   5   0         33.15         35.45         2.68 o                         
  12   5   0         32.61         34.22         1.93 o                         
  -8   6   0          4.64          7.32         1.59 o                         
  -7   6   0         75.95         76.88         1.54 o                         
  -6   6   0         71.73         63.25         1.21 o                         
  -5   6   0         51.43         51.11         1.30 o                         
  -4   6   0        227.40        220.13         2.24 o                         
  -3   6   0        154.68        146.57         2.05 o                         
  -2   6   0        389.32        376.87         3.12 o                         
  -1   6   0         27.84         32.23         1.25 o                         
   0   6   0        310.95        341.91         2.61 o                         
   1   6   0        143.99        158.79         1.56 o                         
   2   6   0         43.51         44.78         2.41 o                         
   3   6   0         20.48         39.96         1.93 o                         
   4   6   0         15.71         15.66         0.78 o                         
   5   6   0         42.83         32.08         0.72 o                         
   6   6   0         73.86         92.85         1.18 o                         
   7   6   0        505.42        477.40         3.27 o                         
   8   6   0       1319.52       1339.83        15.69 o                         
   9   6   0          1.62          1.55         1.34 o                         
  10   6   0        175.54        177.32         4.55 o                         
  11   6   0         13.53         14.67         1.64 o                         
  12   6   0         51.23         57.08         2.13 o                         
  -7   7   0         77.85         74.84         1.34 o                         
  -6   7   0         38.76         39.31         1.11 o                         
  -5   7   0        303.46        283.80         2.89 o                         
  -4   7   0         46.73         46.02         1.92 o                         
  -3   7   0          1.22          0.94         0.92 o                         
  -2   7   0        381.30        364.31         3.05 o                         
  -1   7   0         17.18         15.95         0.95 o                         
   0   7   0          0.95          1.10         0.99 o                         
   1   7   0        302.33        339.06         2.88 o                         
   2   7   0        183.70        183.53         1.76 o                         
   3   7   0          5.36          6.48         0.81 o                         
   4   7   0        971.83       1108.87         7.34 o                         
   5   7   0         21.33         26.70         0.90 o                         
   6   7   0       1526.40       1689.29        11.25 o                         
   7   7   0         76.68         72.07         1.14 o                         
   8   7   0         71.12         73.73         0.83 o                         
   9   7   0         26.74         27.19         0.45 o                         
  10   7   0       1486.13       1566.02        16.20 o                         
  11   7   0          1.84          2.39         1.90 o                         
  12   7   0          0.01         -0.45         1.83 o                         
  -6   8   0          6.83          8.47         0.96 o                         
  -5   8   0          7.26          7.92         1.15 o                         
  -4   8   0          0.53          0.70         0.78 o                         
  -3   8   0          0.19         -0.52         0.94 o                         
  -2   8   0        122.81        124.62         1.62 o                         
  -1   8   0         65.23         60.27         1.68 o                         
   0   8   0        200.87        192.08         2.13 o                         
   1   8   0         34.74         31.79         1.48 o                         
   2   8   0         54.91         45.81         1.25 o                         
   3   8   0        123.50        123.61         1.56 o                         
   4   8   0        164.04        175.07         1.96 o                         
   5   8   0        256.14        241.47         2.29 o                         
   6   8   0          3.52          1.57         0.71 o                         
   7   8   0          2.97          5.32         0.74 o                         
   8   8   0          8.47          8.30         0.87 o                         
   9   8   0          6.76          6.08         0.43 o                         
  10   8   0        322.95        314.17         5.41 o                         
  11   8   0        577.76        577.73        11.23 o                         
  12   8   0        158.68        161.88         3.32 o                         
  -5   9   0          0.01          0.88         1.21 o                         
  -4   9   0          2.90          1.96         0.84 o                         
  -3   9   0         10.51         11.29         1.06 o                         
  -2   9   0          4.94          5.07         0.87 o                         
  -1   9   0         21.23         21.14         1.38 o                         
   0   9   0        416.17        398.15         3.51 o                         
   1   9   0        309.78        295.89         2.99 o                         
   2   9   0         31.06         29.32         1.35 o                         
   3   9   0         74.33         75.11         1.45 o                         
   4   9   0          8.77          8.56         2.36 o                         
   5   9   0         23.54         18.66         1.40 o                         
   6   9   0         13.02          8.43         1.11 o                         
   7   9   0        103.63         97.12         1.48 o                         
   8   9   0         46.06         52.24         0.91 o                         
   9   9   0         14.07         15.57         0.65 o                         
  10   9   0        389.31        382.96         3.05 o                         
  11   9   0         64.37         54.04        26.16 o                         
  12   9   0        117.94        117.56         3.60 o                         
  -4  10   0         42.29         44.86         1.59 o                         
  -3  10   0         29.00         28.80         1.11 o                         
  -2  10   0          2.96          1.71         1.03 o                         
  -1  10   0        107.53         94.12         1.76 o                         
   0  10   0          6.55          5.64         1.07 o                         
   1  10   0         80.74         76.08         2.04 o                         
   2  10   0        120.06        115.83         2.12 o                         
   3  10   0        240.67        233.29         2.54 o                         
   4  10   0         63.79         76.70         1.43 o                         
   5  10   0         10.26         12.79         0.98 o                         
   6  10   0          0.26         -0.01         0.82 o                         
   7  10   0        121.98        102.57         1.47 o                         
   8  10   0          0.98          0.92         0.64 o                         
   9  10   0         79.24         75.44         1.05 o                         
  10  10   0        121.19        115.17         1.84 o                         
  11  10   0          0.03          0.38         1.56 o                         
  12  10   0        116.47        122.57         3.03 o                         
  -2  11   0         77.14         80.87         1.74 o                         
  -1  11   0         11.04         18.04         3.98 o                         
   0  11   0         35.54         33.16         1.17 o                         
   1  11   0         16.01         13.17         1.04 o                         
   2  11   0         18.18         16.60         1.15 o                         
   3  11   0         98.93         94.02         1.60 o                         
   4  11   0        137.93        138.41         1.88 o                         
   5  11   0        542.20        551.61         4.59 o                         
   6  11   0        566.28        512.32         4.03 o                         
   7  11   0         36.44         32.62         1.22 o                         
   8  11   0         34.41         26.39         1.46 o                         
   9  11   0         75.71         73.03         1.18 o                         
  10  11   0         55.15         51.40         1.09 o                         
  11  11   0         15.21         14.42         2.49 o                         
  -1  12   0        159.89        183.18         2.33 o                         
   0  12   0         22.98         25.16         1.43 o                         
   1  12   0         91.52         78.53         1.53 o                         
   2  12   0        148.66        142.02         1.92 o                         
   3  12   0        120.87        121.71         2.49 o                         
   4  12   0         23.85         22.96         1.31 o                         
   5  12   0        159.20        164.25         2.08 o                         
   6  12   0        228.51        225.05         2.39 o                         
   7  12   0         40.23         36.20         1.25 o                         
   8  12   0         70.36         65.96         1.28 o                         
   9  12   0         25.62         28.89         1.34 o                         
  10  12   0          3.53          1.45         0.78 o                         
  11  12   0         15.49         15.63         2.02 o                         
   1  13   0          3.07          3.55         1.05 o                         
   2  13   0        127.50        139.86         2.22 o                         
   3  13   0          1.47          1.84         1.26 o                         
   4  13   0          9.77         10.67         1.17 o                         
   5  13   0         76.36         76.20         1.72 o                         
   6  13   0        191.35        186.72         2.26 o                         
   7  13   0         39.57         40.56         1.33 o                         
   8  13   0          3.97          5.63         1.09 o                         
   9  13   0          0.34          0.26         0.76 o                         
  10  13   0         16.66         17.20         0.85 o                         
   3  14   0          2.80          5.12         1.22 o                         
   4  14   0          0.03          0.45         1.25 o                         
   5  14   0          8.43         12.63         1.39 o                         
   6  14   0          2.47          3.83         1.17 o                         
   7  14   0         47.10         56.91         1.50 o                         
   8  14   0          3.17          3.12         1.03 o                         
  -7 -14   1          5.42          8.28         1.24 o                         
  -6 -14   1          2.78          4.09         1.12 o                         
  -5 -14   1         10.16          7.39         1.16 o                         
  -4 -14   1          2.08          0.77         1.16 o                         
  -9 -13   1        128.45        109.72         1.55 o                         
  -8 -13   1          4.22          5.04         1.05 o                         
  -7 -13   1         59.57         55.27         1.68 o                         
  -6 -13   1         55.03         58.06         1.56 o                         
  -5 -13   1        159.89        163.11         2.52 o                         
  -4 -13   1          1.85          2.15         1.22 o                         
  -3 -13   1          0.55          0.62         0.96 o                         
  -2 -13   1        162.88        174.55         2.66 o                         
  -1 -13   1          5.77          5.56         1.03 o                         
 -10 -12   1         58.88         47.67         2.22 o                         
  -9 -12   1         16.98         15.86         1.74 o                         
  -8 -12   1         48.04         33.47         1.15 o                         
  -7 -12   1         39.53         38.55         1.30 o                         
  -6 -12   1         93.56         95.02         1.55 o                         
  -5 -12   1        126.76        130.44         1.93 o                         
  -4 -12   1        122.63        121.04         1.90 o                         
  -3 -12   1         24.65         21.87         1.19 o                         
  -2 -12   1          2.40          3.52         0.98 o                         
  -1 -12   1          4.29          3.73         0.92 o                         
   0 -12   1         31.16         32.10         2.15 o                         
   1 -12   1         26.59         29.17         1.33 o                         
 -11 -11   1         90.10        101.66         2.81 o                         
 -10 -11   1         79.22         66.00         2.37 o                         
  -9 -11   1         23.62         22.37         1.23 o                         
  -8 -11   1         91.30         79.40         1.21 o                         
  -7 -11   1          1.39          0.97         0.89 o                         
  -6 -11   1         82.70         91.53         1.59 o                         
  -5 -11   1        881.70        874.87         6.60 o                         
  -4 -11   1        612.99        616.16         4.70 o                         
  -3 -11   1         67.91         64.20         1.36 o                         
  -2 -11   1         48.94         52.98         2.25 o                         
  -1 -11   1          2.28          1.57         1.11 o                         
   0 -11   1          2.62          3.74         0.90 o                         
   1 -11   1          3.58          2.63         0.86 o                         
   2 -11   1          4.72          6.81         1.48 o                         
   3 -11   1         32.45         38.64         1.17 o                         
 -11 -10   1         15.06         12.95         1.86 o                         
 -10 -10   1          0.95          1.36         1.54 o                         
  -9 -10   1        252.24        238.11         2.11 o                         
  -8 -10   1        371.70        352.39         2.76 o                         
  -7 -10   1          1.53          2.59         0.82 o                         
  -6 -10   1        516.17        447.98         3.81 o                         
  -5 -10   1          1.51          2.14         0.84 o                         
  -4 -10   1         17.62         18.08         1.24 o                         
  -3 -10   1        613.84        609.56         4.84 o                         
  -2 -10   1        688.47        691.50         5.15 o                         
  -1 -10   1         46.37         45.31         1.33 o                         
   0 -10   1         18.90         19.41         1.55 o                         
   1 -10   1          0.14          0.78         1.17 o                         
   2 -10   1          1.32          1.19         0.78 o                         
   3 -10   1          1.14          1.57         0.78 o                         
   4 -10   1          0.07         -0.67         0.90 o                         
 -12  -9   1        212.78        216.17         3.90 o                         
 -11  -9   1          3.10          3.10         1.69 o                         
 -10  -9   1         16.82         19.31         1.85 o                         
  -9  -9   1        148.98        148.26         2.05 o                         
  -8  -9   1         24.96         20.13         0.82 o                         
  -7  -9   1         45.01         50.24         1.05 o                         
  -6  -9   1        174.85        162.21         1.79 o                         
  -5  -9   1         10.94          5.64         0.83 o                         
  -4  -9   1         38.14         44.79         3.92 o                         
  -3  -9   1        885.20        885.96         6.57 o                         
  -2  -9   1        348.17        324.72         5.39 o                         
  -1  -9   1       1014.80        983.52         7.27 o                         
   0  -9   1         29.67         30.56         1.03 o                         
   1  -9   1         25.30         20.62         0.98 o                         
   2  -9   1         15.06         14.23         0.87 o                         
   3  -9   1          0.87          0.96         0.94 o                         
   4  -9   1         62.97         68.56         1.74 o                         
   5  -9   1         96.19        104.57         1.71 o                         
 -12  -8   1         29.05         29.01         2.17 o                         
 -11  -8   1          9.73          9.34         1.87 o                         
 -10  -8   1        420.18        434.44         5.40 o                         
  -9  -8   1         33.30         32.09         0.92 o                         
  -8  -8   1         18.49         16.79         0.60 o                         
  -7  -8   1          0.27          0.40         0.64 o                         
  -6  -8   1        349.87        341.93         3.12 o                         
  -5  -8   1         95.62         89.49         1.52 o                         
  -4  -8   1         11.35         14.32         0.94 o                         
  -3  -8   1        494.07        520.87         3.84 o                         
  -2  -8   1         50.28         47.33         1.72 o                         
  -1  -8   1        897.43        905.66         6.39 o                         
   0  -8   1       3721.30       3475.60        24.82 o                         
   1  -8   1        507.38        500.29         4.03 o                         
   2  -8   1          0.92          1.24         0.87 o                         
   3  -8   1         17.15         18.41         1.02 o                         
   4  -8   1         30.48         31.39         1.09 o                         
   5  -8   1          5.64          3.81         1.00 o                         
   6  -8   1          1.84          0.83         0.84 o                         
 -12  -7   1         10.45         11.59         2.34 o                         
 -11  -7   1         56.97         61.08         2.22 o                         
 -10  -7   1        238.46        241.19         3.74 o                         
  -9  -7   1        775.31        776.96         9.48 o                         
  -8  -7   1        163.69        161.46         1.32 o                         
  -7  -7   1        212.62        202.55         1.79 o                         
  -6  -7   1          4.95          9.23         2.07 o                         
  -5  -7   1          0.22         -0.02         0.54 o                         
  -4  -7   1        671.16        735.77         4.99 o                         
  -3  -7   1        716.70        722.29         5.86 o                         
  -2  -7   1         45.07         31.79         0.97 o                         
  -1  -7   1         41.71         32.36         2.43 o                         
   0  -7   1         45.50         48.13         1.25 o                         
   1  -7   1        130.36        113.93         1.62 o                         
   2  -7   1        254.92        242.45         2.24 o                         
   3  -7   1        104.18         92.77         1.65 o                         
   4  -7   1        161.38        158.72         6.97 o                         
   5  -7   1         83.70         71.44         1.38 o                         
   6  -7   1         13.95         14.11         1.19 o                         
   7  -7   1          0.16          0.22         0.71 o                         
 -12  -6   1         21.62         24.04         1.93 o                         
 -11  -6   1          2.03          3.51         1.94 o                         
 -10  -6   1        152.66        152.83         3.48 o                         
  -9  -6   1        715.78        752.59        11.93 o                         
  -8  -6   1         19.69         20.32         1.53 o                         
  -7  -6   1         49.01         44.92         0.74 o                         
  -6  -6   1        685.27        749.57         4.94 o                         
  -5  -6   1         83.66         82.42         1.05 o                         
  -4  -6   1       3568.48       3538.38        24.20 o                         
  -3  -6   1         66.95        100.74         1.13 o                         
  -2  -6   1        428.36        414.43         5.46 o                         
  -1  -6   1        589.60        620.27         4.19 o                         
   0  -6   1          8.22          9.86         0.68 o                         
   1  -6   1        418.26        429.27         3.30 o                         
   2  -6   1         45.36         47.27         1.43 o                         
   3  -6   1         69.86         66.20         1.16 o                         
   4  -6   1         24.08         22.36         0.86 o                         
   5  -6   1        139.82        130.27         1.72 o                         
   6  -6   1        166.47        146.49         1.63 o                         
   7  -6   1          8.18          7.58         1.01 o                         
   8  -6   1         26.15         28.11         1.23 o                         
 -12  -5   1          1.37          1.89         1.63 o                         
 -11  -5   1         20.79         18.87         2.36 o                         
 -10  -5   1          2.17          2.48         1.69 o                         
  -9  -5   1         60.58         58.88         2.29 o                         
  -8  -5   1        846.45        835.56        11.29 o                         
  -6  -5   1        128.39        140.04         1.25 o                         
  -5  -5   1         64.71         42.76         0.66 o                         
  -4  -5   1       4948.81       4836.77        34.09 o                         
  -3  -5   1        221.83        260.79         3.44 o                         
  -2  -5   1        642.09        698.70         4.95 o                         
  -1  -5   1        483.06        498.07         9.22 o                         
   0  -5   1        510.78        550.53         8.42 o                         
   1  -5   1         74.01         87.90         1.96 o                         
   2  -5   1        103.75        108.47         1.28 o                         
   3  -5   1         18.29         25.51         0.98 o                         
   4  -5   1        241.55        229.13         6.26 o                         
   5  -5   1        224.15        212.38         1.96 o                         
   6  -5   1         20.22         18.00         0.88 o                         
   7  -5   1          0.43          0.55         0.92 o                         
   8  -5   1        172.14        180.44         2.10 o                         
 -12  -4   1         27.67         31.02         2.40 o                         
 -11  -4   1          0.13          0.10         1.31 o                         
 -10  -4   1         20.81         21.26         2.81 o                         
  -9  -4   1          1.69          1.81         1.51 o                         
  -8  -4   1        226.86        231.55         3.09 o                         
  -7  -4   1        106.22        100.79         2.23 o                         
  -6  -4   1         36.91         36.64         1.22 o                         
  -5  -4   1        263.83        287.48         5.72 o                         
  -4  -4   1         85.08         89.61         1.16 o                         
  -3  -4   1        110.68        118.96         1.31 o                         
  -2  -4   1        220.18        241.66         3.26 o                         
  -1  -4   1        620.25        633.60         4.25 o                         
   0  -4   1        715.63        759.13         5.00 o                         
   1  -4   1       5537.95       5151.01        36.32 o                         
   2  -4   1         14.99         47.63         2.02 o                         
   3  -4   1        540.48        575.81         3.86 o                         
   4  -4   1        132.06        131.97         1.45 o                         
   5  -4   1       1414.24       1416.63         9.86 o                         
   6  -4   1       1367.93       1366.54         9.51 o                         
   7  -4   1         13.52         15.38         0.78 o                         
   8  -4   1        150.05        148.65         1.58 o                         
   9  -4   1         34.65         39.06         1.04 o                         
 -12  -3   1          6.26          9.99         2.31 o                         
 -11  -3   1         19.39         19.03         1.68 o                         
 -10  -3   1         33.15         38.09         2.13 o                         
  -9  -3   1         29.02         31.27         1.89 o                         
  -8  -3   1         97.83        105.30         2.05 o                         
  -7  -3   1        223.61        224.20         2.83 o                         
  -6  -3   1          2.61          6.82         0.94 o                         
  -5  -3   1          0.23         -0.16         0.88 o                         
  -4  -3   1        315.28        324.75         4.56 o                         
  -3  -3   1          4.51          3.39         0.45 o                         
  -2  -3   1         22.60         22.52         0.67 o                         
  -1  -3   1        159.14        153.20         1.62 o                         
   0  -3   1         68.40         77.76         3.83 o                         
   1  -3   1       2824.69       2398.06        20.98 o                         
   2  -3   1       3909.52       3692.05        42.17 o                         
   3  -3   1         48.53         45.45         0.85 o                         
   4  -3   1         73.53         79.55         1.11 o                         
   5  -3   1          6.99          7.61         0.97 o                         
   6  -3   1        161.77        162.72         1.87 o                         
   7  -3   1        173.96        167.54         4.10 o                         
   8  -3   1        256.20        246.64         2.42 o                         
   9  -3   1        126.65        130.40         1.49 o                         
  10  -3   1         10.56         14.96         0.82 o                         
 -11  -2   1         24.36         23.13         2.10 o                         
 -10  -2   1         14.91         15.06         1.55 o                         
  -9  -2   1          0.37          0.53         1.17 o                         
  -8  -2   1         34.97         35.62         1.49 o                         
  -7  -2   1        104.31        116.89         2.32 o                         
  -6  -2   1        685.55        709.86         6.78 o                         
  -5  -2   1          5.45          3.90         0.81 o                         
  -4  -2   1        579.57        627.55         5.74 o                         
  -3  -2   1       1636.95       1564.08        11.20 o                         
  -2  -2   1        277.84        278.99         6.66 o                         
  -1  -2   1        196.67        209.42         1.57 o                         
   0  -2   1        244.66        273.48         1.96 o                         
   1  -2   1       2206.69       1838.17        25.56 o                         
   2  -2   1        529.98        547.53         3.71 o                         
   3  -2   1        251.26        289.59         2.70 o                         
   4  -2   1        166.78        172.70         1.68 o                         
   5  -2   1        237.82        249.97         1.91 o                         
   6  -2   1        452.89        469.93         3.30 o                         
   7  -2   1       1797.80       1848.66        16.26 o                         
   8  -2   1        644.52        665.29         5.03 o                         
   9  -2   1         91.04         96.16         1.24 o                         
  10  -2   1          0.78          1.07         0.63 o                         
 -11  -1   1        112.67        116.52         2.55 o                         
 -10  -1   1          0.28          2.02         1.65 o                         
  -9  -1   1         52.99         54.56         1.04 o                         
  -8  -1   1        100.49        105.89         1.00 o                         
  -7  -1   1         49.53         50.72         0.61 o                         
  -6  -1   1        116.37        141.79         1.28 o                         
  -5  -1   1         64.78         77.74         0.92 o                         
  -4  -1   1        539.18        542.30         9.94 o                         
  -3  -1   1        569.00        559.56        18.24 o                         
  -2  -1   1      20646.50      16385.27       186.41 o                         
  -1  -1   1       2668.08       2281.66        22.16 o                         
   1  -1   1        973.48        783.98        22.70 o                         
   2  -1   1        408.66        442.90        11.88 o                         
   3  -1   1         51.14         56.87         1.80 o                         
   4  -1   1         34.92         45.83         0.89 o                         
   5  -1   1        792.89        794.69         5.27 o                         
   6  -1   1         82.50         90.46         1.18 o                         
   7  -1   1        130.75        125.24         1.22 o                         
   8  -1   1        431.69        418.59         2.98 o                         
   9  -1   1          9.65         11.37         0.63 o                         
  10  -1   1        334.46        327.85         2.70 o                         
  11  -1   1         43.59         44.09         1.97 o                         
 -11   0   1          5.15          6.75         3.00 o                         
 -10   0   1        193.40        176.08         2.98 o                         
  -9   0   1        103.56         95.46         1.00 o                         
  -8   0   1        299.15        275.71         2.16 o                         
  -7   0   1          0.25          0.58         0.37 o                         
  -6   0   1          0.13          0.03         0.34 o                         
  -5   0   1        254.88        290.15         2.01 o                         
  -4   0   1        719.07        797.58        10.55 o                         
  -3   0   1       1399.44       1317.10        36.50 o                         
  -2   0   1        880.25        836.64        14.86 o                         
  -1   0   1        187.96        166.15         1.48 o                         
   2   0   1        845.50        742.73         4.39 o                         
   3   0   1        305.99        266.50         1.87 o                         
   4   0   1       1037.23       1058.47         9.34 o                         
   5   0   1        185.93        216.87         2.79 o                         
   6   0   1        181.66        184.07         1.55 o                         
   7   0   1          6.37         11.39         0.54 o                         
   8   0   1         30.44         39.47         0.72 o                         
   9   0   1         89.78         81.15         0.94 o                         
  10   0   1         68.14         75.55         1.06 o                         
  11   0   1        546.63        554.83         6.22 o                         
 -10   1   1        502.96        510.95         9.24 o                         
  -9   1   1        387.04        402.16         2.93 o                         
  -8   1   1         75.73         64.26         0.94 o                         
  -7   1   1        124.51        103.25         1.10 o                         
  -6   1   1          2.39          4.00         0.96 o                         
  -5   1   1          1.49          1.30         0.46 o                         
  -4   1   1         71.73        103.19         3.02 o                         
  -3   1   1        194.24        225.50         1.95 o                         
  -2   1   1        689.70        671.32         4.22 o                         
  -1   1   1        143.25        145.37         1.27 o                         
   2   1   1       8097.77       6511.89        89.79 o                         
   3   1   1       1765.76       1496.02         9.35 o                         
   4   1   1       3062.48       2787.97        18.23 o                         
   5   1   1        200.64        205.53         1.79 o                         
   6   1   1        162.86        176.39         1.36 o                         
   7   1   1        390.81        405.20         2.75 o                         
   8   1   1        320.81        306.13         2.26 o                         
   9   1   1         44.61         34.45         0.67 o                         
  10   1   1         69.68         53.49         0.70 o                         
  11   1   1        171.00        181.28         4.04 o                         
  12   1   1          8.93         10.28         1.82 o                         
 -10   2   1         27.33         27.94         1.70 o                         
  -9   2   1        543.51        541.26         3.92 o                         
  -8   2   1        184.03        179.37         1.76 o                         
  -7   2   1         26.84         19.74         1.46 o                         
  -6   2   1         90.09         98.92         1.31 o                         
  -5   2   1          8.96         15.63         2.77 o                         
  -4   2   1        178.07        193.92         1.66 o                         
  -3   2   1        331.49        370.85         2.71 o                         
  -2   2   1        250.96        265.97         1.94 o                         
  -1   2   1        391.86        401.29         3.15 o                         
   0   2   1          0.04          1.14         0.68 o                         
   1   2   1       1102.74        953.83         5.93 o                         
   2   2   1       8612.48       7055.85        50.81 o                         
   3   2   1        107.85        131.65         1.52 o                         
   4   2   1        722.64        734.49        15.00 o                         
   5   2   1         31.97         33.74         0.46 o                         
   6   2   1        635.76        765.87         5.58 o                         
   7   2   1        234.60        246.40         2.40 o                         
   8   2   1        205.64        209.82         1.83 o                         
   9   2   1        134.31        116.72         1.15 o                         
  10   2   1        508.42        480.79         3.32 o                         
  11   2   1         27.89         21.94         1.80 o                         
  12   2   1        106.10         91.87         2.64 o                         
  -9   3   1        251.36        258.89         2.31 o                         
  -8   3   1         19.45         20.33         0.93 o                         
  -7   3   1        377.60        373.82         3.19 o                         
  -6   3   1        125.47        114.29         1.42 o                         
  -5   3   1        101.94        103.88         1.92 o                         
  -4   3   1        372.08        419.27         4.36 o                         
  -3   3   1        665.79        635.53         4.23 o                         
  -2   3   1         93.39         96.17         1.49 o                         
  -1   3   1          0.47          0.79         0.59 o                         
   0   3   1         12.30         18.77         1.08 o                         
   1   3   1        173.89        153.02         4.36 o                         
   2   3   1        454.75        439.52         3.93 o                         
   3   3   1       1000.22        977.64        19.84 o                         
   4   3   1        279.13        297.35         4.18 o                         
   5   3   1        122.67        115.04         1.10 o                         
   6   3   1        890.29        935.87        16.58 o                         
   7   3   1         94.89        119.01         1.13 o                         
   8   3   1         58.99         80.73         1.37 o                         
   9   3   1        218.60        229.26         1.84 o                         
  10   3   1        298.61        290.49         3.01 o                         
  11   3   1        208.65        202.38         3.04 o                         
  12   3   1         20.69         17.73         1.56 o                         
  -9   4   1          0.10         -0.06         0.63 o                         
  -8   4   1          0.91          1.11         0.90 o                         
  -7   4   1         57.08         53.70         1.17 o                         
  -6   4   1         16.09         15.00         1.29 o                         
  -5   4   1         48.87         47.97         1.14 o                         
  -4   4   1         60.29         58.63         1.79 o                         
  -3   4   1        262.91        261.66         2.27 o                         
  -2   4   1         45.17         38.15         0.95 o                         
  -1   4   1        108.16        110.67         1.53 o                         
   0   4   1         29.60         31.96         1.03 o                         
   1   4   1          2.42          1.13         0.66 o                         
   2   4   1        123.37        121.48         1.79 o                         
   3   4   1        171.56        190.06         3.63 o                         
   4   4   1        202.62        220.39         1.66 o                         
   5   4   1        289.13        287.15         2.42 o                         
   6   4   1          2.89          1.24         0.35 o                         
   7   4   1          3.27          2.42         0.28 o                         
   8   4   1        505.08        529.92         3.56 o                         
   9   4   1         55.19         55.34         1.11 o                         
  10   4   1         22.34         23.86         0.97 o                         
  11   4   1        173.73        175.61         3.30 o                         
  12   4   1         88.66         85.52         2.21 o                         
  -8   5   1         17.60         13.55         0.90 o                         
  -7   5   1         82.98         84.71         1.32 o                         
  -6   5   1         36.34         35.87         1.09 o                         
  -5   5   1        301.18        294.68         3.82 o                         
  -4   5   1        210.69        197.42         2.31 o                         
  -3   5   1        170.61        174.78         1.90 o                         
  -2   5   1          4.95          3.97         0.79 o                         
  -1   5   1          5.70          7.05         0.80 o                         
   0   5   1        141.70        156.50         1.79 o                         
   1   5   1        625.61        683.85         7.83 o                         
   2   5   1       1580.25       1657.84        10.90 o                         
   3   5   1        287.46        321.52         3.63 o                         
   4   5   1        369.06        393.52         3.22 o                         
   5   5   1        177.11        199.81         2.43 o                         
   6   5   1         28.29         27.37         0.86 o                         
   7   5   1         11.32          8.83         0.66 o                         
   8   5   1          1.78          1.80         0.31 o                         
   9   5   1        121.18        118.43         1.17 o                         
  10   5   1         48.62         42.58         0.75 o                         
  11   5   1         30.15         33.65         1.66 o                         
  12   5   1         16.76         17.68         1.99 o                         
  13   5   1        170.21        170.89         4.88 o                         
  -7   6   1        101.70         99.20         1.58 o                         
  -6   6   1         16.07         18.78         1.07 o                         
  -5   6   1         41.45         40.78         1.30 o                         
  -4   6   1        311.14        296.95         2.60 o                         
  -3   6   1       1177.43       1163.78         8.36 o                         
  -2   6   1        104.10        107.52         1.48 o                         
  -1   6   1        167.04        185.02         2.32 o                         
   0   6   1         54.39         55.40         1.06 o                         
   1   6   1        353.33        364.19         2.90 o                         
   2   6   1         98.03         86.94         1.76 o                         
   3   6   1        127.27        150.74         6.33 o                         
   4   6   1        310.33        353.47         2.77 o                         
   5   6   1         51.68         50.45         1.05 o                         
   6   6   1          0.46          0.54         0.50 o                         
   7   6   1        134.93        133.61         1.34 o                         
   8   6   1       1027.10       1062.14         9.06 o                         
   9   6   1        444.88        447.83         3.19 o                         
  10   6   1          0.69          0.55         0.22 o                         
  11   6   1          3.34          3.53         1.38 o                         
  12   6   1          9.47          8.86         1.56 o                         
  13   6   1         25.09         27.92         1.97 o                         
  -6   7   1         22.33         23.37         1.27 o                         
  -5   7   1        223.41        207.87         2.34 o                         
  -4   7   1          3.13          2.50         0.86 o                         
  -3   7   1        408.57        407.49         3.35 o                         
  -2   7   1       2718.71       2750.37        19.63 o                         
  -1   7   1        129.14        120.38         1.63 o                         
   0   7   1         23.74         24.20         1.19 o                         
   1   7   1          2.52          3.46         0.95 o                         
   2   7   1        153.83        165.22         1.71 o                         
   3   7   1         13.61         12.88         0.83 o                         
   4   7   1        377.17        438.60         3.37 o                         
   5   7   1          1.93          2.19         0.70 o                         
   6   7   1        205.09        221.60         2.06 o                         
   7   7   1         90.66         85.39         1.08 o                         
   8   7   1        220.92        223.37         1.82 o                         
   9   7   1        198.40        189.08         1.84 o                         
  10   7   1       1019.29       1035.08         7.92 o                         
  11   7   1        497.40        499.02         5.90 o                         
  12   7   1          0.03         -0.42         1.41 o                         
  13   7   1         71.69         79.35         2.47 o                         
  -6   8   1         44.26         43.49         1.23 o                         
  -5   8   1         17.50         15.93         1.32 o                         
  -4   8   1         75.09         66.20         1.36 o                         
  -3   8   1        448.62        420.43         3.67 o                         
  -2   8   1        953.06        952.46         7.12 o                         
  -1   8   1          4.49          4.02         1.18 o                         
   0   8   1        427.82        408.06         3.44 o                         
   1   8   1        226.49        218.13         2.43 o                         
   2   8   1         80.69         79.37         1.50 o                         
   3   8   1          9.88         10.24         1.10 o                         
   4   8   1         74.52         86.51         1.37 o                         
   5   8   1         37.24         35.31         1.23 o                         
   6   8   1         90.96         95.84         1.48 o                         
   7   8   1          8.50         11.58         0.90 o                         
   8   8   1        402.18        408.27         3.02 o                         
   9   8   1        336.90        339.77         2.78 o                         
  10   8   1        509.92        520.51         3.75 o                         
  12   8   1         17.70         19.19         2.37 o                         
  13   8   1          0.48          1.16         2.08 o                         
  -5   9   1         18.25         18.50         1.17 o                         
  -4   9   1          2.22          5.69         1.01 o                         
  -3   9   1          0.56          0.54         0.86 o                         
  -2   9   1         56.56         50.06         1.76 o                         
  -1   9   1         56.23         56.23         2.23 o                         
   0   9   1        863.03        852.50         6.29 o                         
   1   9   1       1700.90       1690.92        11.95 o                         
   2   9   1        200.62        190.36         2.37 o                         
   3   9   1        104.29         97.95         2.76 o                         
   4   9   1         13.33          8.62         1.13 o                         
   5   9   1         50.53         53.94         2.10 o                         
   6   9   1         10.79         13.84         0.95 o                         
   7   9   1          3.51          4.11         0.95 o                         
   8   9   1        103.26         97.81         1.38 o                         
   9   9   1         13.59         15.06         0.68 o                         
  10   9   1         90.29         89.87         1.15 o                         
  11   9   1        138.18        135.41         2.98 o                         
  12   9   1        114.87        117.08         3.35 o                         
  13   9   1          8.69         11.90         1.95 o                         
  -3  10   1        186.93        188.14         2.38 o                         
  -2  10   1         32.11         32.19         1.32 o                         
  -1  10   1          0.14          0.97         0.95 o                         
   0  10   1        130.84        129.14         2.51 o                         
   1  10   1        515.95        511.84         4.91 o                         
   2  10   1        261.66        234.98         2.63 o                         
   3  10   1        560.82        525.85         4.37 o                         
   4  10   1        637.06        570.79         4.42 o                         
   5  10   1         76.93         74.38         1.40 o                         
   6  10   1         85.28         71.38         1.61 o                         
   7  10   1          1.63          2.35         0.92 o                         
   8  10   1         20.35         20.35         1.21 o                         
   9  10   1         34.13         32.26         1.00 o                         
  10  10   1          0.61          0.97         0.55 o                         
  11  10   1          7.44          7.51         1.74 o                         
  12  10   1         98.48        105.05         2.85 o                         
  -2  11   1          0.18          0.49         0.93 o                         
  -1  11   1         29.11         24.56         1.69 o                         
   0  11   1         11.49         10.85         1.08 o                         
   1  11   1         78.80         77.12         1.74 o                         
   2  11   1         62.01         64.91         1.71 o                         
   3  11   1          1.06          1.06         1.19 o                         
   4  11   1         66.90         61.62         1.47 o                         
   5  11   1          2.15          1.80         1.09 o                         
   6  11   1         59.98         45.32         1.42 o                         
   7  11   1        234.17        200.64         2.46 o                         
   8  11   1         48.02         39.42         1.24 o                         
   9  11   1          1.86          1.81         1.05 o                         
  10  11   1         16.90         17.20         0.97 o                         
  11  11   1         63.88         60.87         6.45 o                         
  12  11   1          8.96         11.78         1.99 o                         
  -1  12   1         29.83         37.53         1.36 o                         
   0  12   1         95.48         97.40         1.96 o                         
   1  12   1        161.79        153.08         2.28 o                         
   2  12   1         10.72         10.11         1.21 o                         
   3  12   1         76.73         76.60         1.61 o                         
   4  12   1         79.94         81.46         1.64 o                         
   5  12   1          6.22          6.68         1.26 o                         
   6  12   1         39.31         33.86         1.45 o                         
   7  12   1        167.08        161.48         1.99 o                         
   8  12   1         26.30         20.75         1.22 o                         
   9  12   1        110.50        117.30         1.63 o                         
  10  12   1        117.64        104.56         1.77 o                         
  11  12   1          2.01          1.34         1.06 o                         
   1  13   1         38.69         35.70         1.40 o                         
   2  13   1         99.55         97.83         1.82 o                         
   3  13   1          4.30          7.05         1.37 o                         
   4  13   1          0.07          0.78         1.07 o                         
   5  13   1         42.49         40.92         1.63 o                         
   6  13   1          9.01          7.07         1.44 o                         
   7  13   1         43.49         47.25         1.88 o                         
   8  13   1          4.41          5.41         1.13 o                         
   9  13   1          0.97          2.10         1.37 o                         
  10  13   1         14.79         15.33         1.35 o                         
   3  14   1          4.77          2.19         1.19 o                         
   4  14   1        204.33        233.77         3.20 o                         
   5  14   1        412.05        454.07         4.42 o                         
   6  14   1          1.63          1.94         1.64 o                         
   7  14   1         27.81         32.79         1.43 o                         
   8  14   1         83.79         99.14         1.77 o                         
   9  14   1         16.46         15.38         1.11 o                         
  -6 -14   2        177.38        203.22         2.62 o                         
  -5 -14   2        121.53        139.06         3.12 o                         
  -4 -14   2        129.47        156.01         2.07 o                         
  -9 -13   2         25.71         26.37         1.10 o                         
  -8 -13   2         14.90         13.96         0.94 o                         
  -7 -13   2          0.56          0.79         0.94 o                         
  -6 -13   2        109.43        112.10         1.68 o                         
  -5 -13   2         78.53         85.65         1.55 o                         
  -4 -13   2        121.81        140.36         1.90 o                         
  -3 -13   2          0.27          0.39         1.13 o                         
  -2 -13   2        155.60        147.09         2.14 o                         
  -1 -13   2         62.72         68.57         1.59 o                         
 -10 -12   2          5.43          6.51         2.14 o                         
  -9 -12   2          2.72          2.84         0.74 o                         
  -8 -12   2          6.37          6.07         0.92 o                         
  -7 -12   2          3.19          2.38         0.88 o                         
  -6 -12   2         34.32         32.67         1.23 o                         
  -5 -12   2         88.87         94.59         1.53 o                         
  -4 -12   2         31.10         31.09         1.25 o                         
  -3 -12   2         10.50         11.29         1.12 o                         
  -2 -12   2         19.76         22.78         1.04 o                         
  -1 -12   2         18.54         24.34         2.77 o                         
   0 -12   2         89.27        106.13         2.06 o                         
   1 -12   2         66.97         82.29         1.38 o                         
 -10 -11   2         46.40         38.99         2.53 o                         
  -9 -11   2         51.61         51.46         0.86 o                         
  -8 -11   2        279.94        249.22         2.18 o                         
  -7 -11   2        124.39        121.05         1.59 o                         
  -6 -11   2         83.99         72.45         1.37 o                         
  -5 -11   2         60.39         60.29         1.29 o                         
  -4 -11   2         21.97         23.44         1.20 o                         
  -3 -11   2        179.18        186.08         3.20 o                         
  -2 -11   2         35.95         37.18         1.41 o                         
  -1 -11   2        214.72        204.36         2.12 o                         
   0 -11   2         22.00         23.08         0.96 o                         
   1 -11   2         14.31         14.36         1.05 o                         
   2 -11   2        320.29        364.60         3.75 o                         
   3 -11   2          2.80          2.18         0.75 o                         
 -11 -10   2          5.42          4.44         2.24 o                         
 -10 -10   2          1.10          1.18         1.52 o                         
  -9 -10   2          2.09          1.42         0.48 o                         
  -8 -10   2        126.62        118.73         1.48 o                         
  -7 -10   2         66.63         59.28         1.04 o                         
  -6 -10   2          4.62          4.68         1.04 o                         
  -5 -10   2        181.65        176.01         2.44 o                         
  -4 -10   2        102.78         96.70         1.47 o                         
  -3 -10   2        508.80        470.15         4.14 o                         
  -2 -10   2         81.55         84.49         1.39 o                         
  -1 -10   2         94.31         96.50         1.40 o                         
   0 -10   2        144.72        128.81         1.58 o                         
   1 -10   2        421.12        383.49         3.18 o                         
   2 -10   2        130.08        122.62         1.53 o                         
   3 -10   2        183.64        203.69         3.15 o                         
   4 -10   2        199.46        246.31         2.76 o                         
 -11  -9   2        169.40        185.42         4.08 o                         
 -10  -9   2          6.99         11.92         1.70 o                         
  -9  -9   2          5.55          5.21         0.47 o                         
  -8  -9   2         10.75         10.09         0.83 o                         
  -7  -9   2        156.70        139.52         1.40 o                         
  -6  -9   2         53.11         50.07         1.09 o                         
  -5  -9   2          2.24          4.07         0.89 o                         
  -4  -9   2        513.37        464.69         3.89 o                         
  -3  -9   2        451.77        430.07         3.41 o                         
  -2  -9   2       2185.44       2201.81        15.32 o                         
  -1  -9   2       1372.87       1391.88         9.64 o                         
   0  -9   2         22.80         18.84         0.87 o                         
   1  -9   2         43.37         29.26         1.17 o                         
   2  -9   2         47.01         37.66         1.39 o                         
   3  -9   2         46.53         43.14         1.21 o                         
   4  -9   2          0.58          0.57         0.74 o                         
   5  -9   2        204.05        214.00         2.13 o                         
 -12  -8   2          0.15          0.69         3.31 o                         
 -11  -8   2         17.06         16.33         3.57 o                         
 -10  -8   2        109.03        106.83         2.64 o                         
  -9  -8   2          0.25          0.53         1.34 o                         
  -8  -8   2        256.45        256.44         2.26 o                         
  -7  -8   2         64.90         69.98         0.98 o                         
  -6  -8   2         11.48         10.62         0.78 o                         
  -5  -8   2         68.39         74.21         1.93 o                         
  -4  -8   2          6.63          6.88         0.76 o                         
  -3  -8   2         51.72         43.06         1.02 o                         
  -2  -8   2        176.42        158.84         1.90 o                         
  -1  -8   2       1203.68       1166.76         8.43 o                         
   0  -8   2        104.33        102.28         1.49 o                         
   1  -8   2        391.78        377.47         3.17 o                         
   2  -8   2        309.15        285.16         2.42 o                         
   3  -8   2        466.84        404.45         5.20 o                         
   4  -8   2          4.16          7.80         0.81 o                         
   5  -8   2        181.33        165.69         1.91 o                         
   6  -8   2          5.36          5.16         0.74 o                         
 -12  -7   2        168.49        169.22         3.45 o                         
 -11  -7   2          0.09         -0.20         1.58 o                         
 -10  -7   2        716.66        729.80        13.29 o                         
  -9  -7   2          8.03          9.91         1.98 o                         
  -8  -7   2        326.70        281.12        13.17 o                         
  -7  -7   2         90.82         88.40         1.00 o                         
  -6  -7   2         34.07         36.83         0.78 o                         
  -5  -7   2         68.85         79.70         3.27 o                         
  -4  -7   2         29.60         29.84         0.84 o                         
  -3  -7   2         25.15         28.63         0.95 o                         
  -2  -7   2          0.53          1.44         0.88 o                         
  -1  -7   2         43.08         34.50         0.93 o                         
   0  -7   2         49.07         45.54         0.96 o                         
   1  -7   2       1445.88       1439.32         9.75 o                         
   2  -7   2        200.80        192.45         2.00 o                         
   3  -7   2        281.63        240.12         2.21 o                         
   4  -7   2        251.77        197.28         1.89 o                         
   5  -7   2         88.10         84.31         1.40 o                         
   6  -7   2         26.40         26.53         1.19 o                         
   7  -7   2         63.22         71.70         1.36 o                         
 -12  -6   2         14.85         16.26         1.96 o                         
 -11  -6   2         17.83         19.09         2.14 o                         
 -10  -6   2        142.69        146.22         2.93 o                         
  -9  -6   2          0.59          0.57         1.37 o                         
  -8  -6   2         17.58         15.97         1.85 o                         
  -7  -6   2          3.68          6.02         1.62 o                         
  -6  -6   2        156.15        172.78         2.76 o                         
  -5  -6   2         30.04         37.37         0.79 o                         
  -4  -6   2        431.66        455.76         3.12 o                         
  -3  -6   2         10.25         11.62         0.75 o                         
  -2  -6   2         13.34         14.23         0.68 o                         
  -1  -6   2         11.64         12.51         0.71 o                         
   0  -6   2          0.38          1.03         0.56 o                         
   1  -6   2         11.60         18.80         2.49 o                         
   2  -6   2          0.13         -0.08         0.57 o                         
   3  -6   2        281.34        276.77         2.30 o                         
   4  -6   2         35.69         39.48         0.87 o                         
   5  -6   2         52.13         45.46         1.09 o                         
   6  -6   2          0.19         -0.53         0.60 o                         
   7  -6   2         49.55         40.07         1.29 o                         
   8  -6   2         37.28         42.73         1.00 o                         
 -12  -5   2          0.08          0.10         1.92 o                         
 -11  -5   2         46.72         52.84         2.13 o                         
 -10  -5   2         23.66         22.93         1.75 o                         
  -9  -5   2        538.48        545.69         6.13 o                         
  -8  -5   2       1212.39       1287.92        13.58 o                         
  -7  -5   2         11.36         11.62         1.62 o                         
  -6  -5   2        220.44        257.20         5.04 o                         
  -5  -5   2        311.59        326.15         2.53 o                         
  -4  -5   2        213.36        229.65         2.30 o                         
  -3  -5   2         84.80        101.82         1.73 o                         
  -2  -5   2         21.27         32.93         0.91 o                         
  -1  -5   2         40.12         60.57         4.88 o                         
   0  -5   2          1.69          1.96         0.66 o                         
   1  -5   2        378.59        421.06         3.01 o                         
   2  -5   2        101.24         97.13         1.12 o                         
   3  -5   2        792.98        794.69         5.44 o                         
   4  -5   2        850.85        822.79         5.74 o                         
   5  -5   2        346.23        347.21         4.21 o                         
   6  -5   2          2.51          1.45         0.62 o                         
   7  -5   2        171.84        147.45         1.55 o                         
   8  -5   2          1.81          1.47         0.65 o                         
   9  -5   2          0.11          0.03         0.59 o                         
 -11  -4   2          8.10         13.12         2.13 o                         
 -10  -4   2          3.76          4.75         1.49 o                         
  -9  -4   2        137.74        137.09         2.54 o                         
  -8  -4   2        131.00        125.82         2.81 o                         
  -7  -4   2        630.16        607.08         6.22 o                         
  -6  -4   2        477.55        469.99         4.79 o                         
  -5  -4   2        170.89        184.71         4.19 o                         
  -4  -4   2          2.70          5.64         1.91 o                         
  -3  -4   2         61.01         64.50         1.25 o                         
  -2  -4   2        561.22        599.44         3.82 o                         
  -1  -4   2        351.34        356.05         2.50 o                         
   0  -4   2        917.49        938.04         6.05 o                         
   1  -4   2        820.99        898.46        14.52 o                         
   2  -4   2        600.83        657.81         4.46 o                         
   3  -4   2        307.31        318.74         2.50 o                         
   4  -4   2        325.55        303.28         2.30 o                         
   5  -4   2       1233.42       1227.83         9.86 o                         
   6  -4   2       1087.84       1053.42         7.12 o                         
   7  -4   2         57.40         60.24         1.94 o                         
   8  -4   2         31.98         33.52         1.16 o                         
   9  -4   2         15.35         11.30         0.77 o                         
 -11  -3   2         47.08         54.62         2.15 o                         
 -10  -3   2         10.05         11.37         1.93 o                         
  -9  -3   2         14.19         14.28         1.48 o                         
  -8  -3   2        642.52        677.35         7.06 o                         
  -7  -3   2          0.19          1.24         1.09 o                         
  -6  -3   2        504.55        477.86         4.83 o                         
  -5  -3   2         28.95         25.41         1.15 o                         
  -4  -3   2          6.31          6.69         1.25 o                         
  -3  -3   2          3.16          2.49         0.28 o                         
  -2  -3   2          1.77          4.54         0.60 o                         
  -1  -3   2        604.85        572.59         3.71 o                         
   0  -3   2         21.94         18.52         0.60 o                         
   1  -3   2          2.17          2.52         0.51 o                         
   2  -3   2        152.68        160.63         1.59 o                         
   3  -3   2       1140.92       1254.78        26.18 o                         
   4  -3   2        545.91        577.42         6.15 o                         
   5  -3   2        419.46        380.98         2.86 o                         
   6  -3   2         98.52         91.11         1.27 o                         
   7  -3   2        157.17        148.12         1.47 o                         
   8  -3   2        249.42        253.39         2.07 o                         
   9  -3   2         23.20         22.23         0.74 o                         
  10  -3   2         11.39         13.99         0.91 o                         
 -11  -2   2          0.47          1.11         1.52 o                         
 -10  -2   2        141.90        146.55         2.74 o                         
  -9  -2   2         18.83         19.80         1.91 o                         
  -8  -2   2         47.06         54.35         1.73 o                         
  -7  -2   2         55.19         67.33         1.83 o                         
  -6  -2   2         54.68         51.52         3.53 o                         
  -5  -2   2         62.67         70.81         1.38 o                         
  -4  -2   2         30.42         24.40         0.98 o                         
  -3  -2   2        466.55        504.73         5.04 o                         
  -2  -2   2        403.95        391.46         4.84 o                         
  -1  -2   2        153.18        144.92         7.73 o                         
   0  -2   2        249.14        261.93         3.28 o                         
   1  -2   2         37.66         40.80         2.09 o                         
   2  -2   2         90.28         98.93         2.41 o                         
   3  -2   2        867.62        942.12        19.81 o                         
   4  -2   2        226.67        250.40         5.69 o                         
   5  -2   2        478.10        493.77         4.00 o                         
   6  -2   2        106.71        108.81         1.17 o                         
   7  -2   2        602.06        590.95         5.18 o                         
   8  -2   2         85.37         84.80         1.29 o                         
   9  -2   2        199.67        205.31         2.09 o                         
  10  -2   2         35.70         37.85         0.90 o                         
  11  -2   2          3.40          4.16         1.12 o                         
 -11  -1   2          0.03          0.27         1.48 o                         
 -10  -1   2        270.61        260.32         3.89 o                         
  -9  -1   2          0.65          1.60         1.63 o                         
  -8  -1   2        335.77        347.28         4.14 o                         
  -7  -1   2        200.98        206.30         3.53 o                         
  -6  -1   2        111.94        132.62         2.39 o                         
  -5  -1   2        145.01        161.21         2.41 o                         
  -4  -1   2         31.05         30.07         0.69 o                         
  -3  -1   2       1163.22       1143.33        18.67 o                         
  -2  -1   2      15881.64      12995.10       100.72 o                         
  -1  -1   2        613.61        589.13         7.29 o                         
   0  -1   2        462.60        422.49         8.20 o                         
   1  -1   2         59.90         62.85         0.90 o                         
   2  -1   2         32.11         30.17         1.90 o                         
   3  -1   2        392.88        422.32         2.73 o                         
   4  -1   2        120.26        103.67         2.81 o                         
   5  -1   2         76.76         59.09         3.67 o                         
   6  -1   2        268.02        258.95         2.43 o                         
   7  -1   2        280.33        268.12         2.03 o                         
   8  -1   2        165.63        165.71         1.70 o                         
   9  -1   2       2343.95       2426.31        16.93 o                         
  10  -1   2          0.38          1.03         0.74 o                         
  11  -1   2         25.21         24.48         0.98 o                         
 -10   0   2          6.07          6.83         1.59 o                         
  -9   0   2        246.96        235.08         3.41 o                         
  -8   0   2        356.12        333.88         2.47 o                         
  -7   0   2         12.54          7.56         0.45 o                         
  -6   0   2        306.76        307.08         2.29 o                         
  -5   0   2         11.45          6.30         0.37 o                         
  -4   0   2       1312.66       1350.40        27.87 o                         
  -3   0   2        276.82        260.98         1.87 o                         
  -2   0   2       1343.40       1231.94        21.91 o                         
  -1   0   2        165.57        162.79         1.51 o                         
   0   0   2          4.41          5.66         0.67 o                         
   1   0   2          0.02          1.41         0.75 o                         
   2   0   2         44.16         40.91         0.63 o                         
   3   0   2         19.55         16.94         0.65 o                         
   4   0   2        127.59        143.69         1.33 o                         
   5   0   2        204.71        237.20         1.96 o                         
   6   0   2          4.72          5.22         0.52 o                         
   7   0   2        104.43        108.02         3.28 o                         
   8   0   2         40.97         33.20         0.69 o                         
   9   0   2        262.67        264.10         2.25 o                         
  10   0   2         88.68         84.98         1.12 o                         
  11   0   2          9.45         11.99         0.58 o                         
  12   0   2          0.59          0.97         1.34 o                         
 -10   1   2         90.29        102.58         4.05 o                         
  -9   1   2         32.38         34.26         2.23 o                         
  -8   1   2          0.02          1.48         0.50 o                         
  -7   1   2        259.45        222.34         1.87 o                         
  -6   1   2        193.78        169.77         1.84 o                         
  -5   1   2         37.61         48.29         1.30 o                         
  -4   1   2        373.97        403.31         2.99 o                         
  -3   1   2        223.49        250.24         1.93 o                         
  -2   1   2        565.13        594.51         3.87 o                         
  -1   1   2          6.92          8.19         1.98 o                         
   0   1   2        213.68        219.23         1.76 o                         
   1   1   2       1218.03       1045.43         6.54 o                         
   2   1   2       1950.72       1624.85        11.03 o                         
   3   1   2       2444.88       1998.61        21.01 o                         
   4   1   2        119.24        104.39         0.89 o                         
   5   1   2        242.83        252.46         1.88 o                         
   6   1   2        316.03        319.36         2.20 o                         
   7   1   2         10.52         13.38         0.59 o                         
   8   1   2         47.19         41.03         0.77 o                         
   9   1   2        222.23        201.57         1.68 o                         
  10   1   2        349.14        327.42         2.60 o                         
  11   1   2        168.60        168.79         1.76 o                         
  12   1   2         14.18         15.13         2.60 o                         
  -9   2   2        285.97        294.41         4.08 o                         
  -8   2   2        548.21        528.79         3.82 o                         
  -7   2   2         21.97         27.88         1.27 o                         
  -6   2   2        633.61        617.78         4.42 o                         
  -5   2   2         24.75         32.31         0.99 o                         
  -4   2   2          0.74          0.34         0.63 o                         
  -3   2   2        652.15        696.08         4.83 o                         
  -2   2   2       2361.56       2250.45        46.95 o                         
  -1   2   2        108.79        118.74         1.43 o                         
   0   2   2        894.62        893.89        15.58 o                         
   1   2   2        767.02        770.61         5.11 o                         
   2   2   2      19296.38      15744.98       126.06 o                         
   3   2   2        903.09        826.87        14.62 o                         
   4   2   2        242.04        271.24         2.03 o                         
   5   2   2          0.98          1.31         0.44 o                         
   6   2   2        376.39        431.78         4.76 o                         
   7   2   2        156.75        177.35         2.32 o                         
   8   2   2         84.10         82.14         2.00 o                         
   9   2   2          7.94          5.07         0.49 o                         
  10   2   2         32.25         27.27         0.67 o                         
  11   2   2          0.19          0.72         0.57 o                         
  12   2   2          0.83          0.60         1.16 o                         
  -9   3   2         85.44         77.73         2.19 o                         
  -8   3   2         74.71         75.42         1.13 o                         
  -7   3   2        419.80        428.73         3.27 o                         
  -6   3   2        334.39        330.80         2.86 o                         
  -5   3   2         41.45         48.05         1.07 o                         
  -4   3   2         11.17          8.87         0.91 o                         
  -3   3   2       2087.45       2086.20        14.99 o                         
  -2   3   2        695.18        698.29         5.96 o                         
  -1   3   2         57.97         64.16         5.05 o                         
   0   3   2          7.10          7.03         0.78 o                         
   1   3   2        563.87        541.30         4.00 o                         
   2   3   2          3.65          7.04         0.99 o                         
   3   3   2       1599.43       1481.41        10.11 o                         
   4   3   2        215.57        222.41         3.97 o                         
   5   3   2        164.77        169.26         4.89 o                         
   6   3   2       1258.60       1333.27        21.45 o                         
   7   3   2        721.71        868.39         7.94 o                         
   8   3   2         99.59        107.60         1.01 o                         
   9   3   2         12.37         10.84         0.53 o                         
  10   3   2          3.21          3.23         0.47 o                         
  11   3   2         81.70         71.12         1.01 o                         
  12   3   2         46.11         45.94         1.69 o                         
  13   3   2         65.60         65.77         2.43 o                         
  -8   4   2         14.80         16.14         0.90 o                         
  -7   4   2        498.78        520.35         4.45 o                         
  -6   4   2         98.53         94.87         1.46 o                         
  -5   4   2          0.61          0.70         0.70 o                         
  -4   4   2         15.00         16.45         0.99 o                         
  -3   4   2          2.64          1.93         0.77 o                         
  -2   4   2       1098.09       1160.81         7.67 o                         
  -1   4   2         39.23         45.34         2.93 o                         
   0   4   2        153.71        171.81         2.20 o                         
   1   4   2         52.77         45.17         1.48 o                         
   2   4   2        272.95        276.91         2.32 o                         
   3   4   2         88.36         86.59         2.60 o                         
   4   4   2        311.51        373.13         2.68 o                         
   5   4   2          2.28          4.92         1.92 o                         
   6   4   2         27.67         28.53         0.65 o                         
   7   4   2          0.36          0.82         0.65 o                         
   8   4   2          5.27          7.11         0.80 o                         
   9   4   2          5.41          4.84         0.43 o                         
  10   4   2         52.91         55.87         0.79 o                         
  11   4   2         45.98         41.32         1.07 o                         
  12   4   2          6.45          8.55         1.70 o                         
  13   4   2          0.01         -0.16         2.30 o                         
  -8   5   2        134.02        138.96         1.66 o                         
  -7   5   2          0.34          0.25         0.95 o                         
  -6   5   2         13.00         13.13         0.90 o                         
  -5   5   2        117.50        116.82         1.64 o                         
  -4   5   2         99.76        105.67         1.83 o                         
  -3   5   2        310.18        330.72         2.76 o                         
  -2   5   2          2.88          2.27         0.85 o                         
  -1   5   2        228.11        229.86         2.00 o                         
   0   5   2        536.58        515.99         3.88 o                         
   1   5   2          5.76         11.76         4.08 o                         
   2   5   2         23.35         37.04         4.04 o                         
   3   5   2        625.11        729.66         5.89 o                         
   4   5   2        203.56        193.05         3.30 o                         
   5   5   2        326.13        375.80         5.32 o                         
   6   5   2        503.89        522.94         7.10 o                         
   7   5   2        126.07        122.46         2.53 o                         
   8   5   2        156.16        166.99         1.36 o                         
   9   5   2          3.08          1.89         0.45 o                         
  10   5   2          8.65          5.82         0.47 o                         
  11   5   2          1.92          2.12         0.31 o                         
  12   5   2          0.00          0.77         1.58 o                         
  13   5   2          0.16         -0.07         1.61 o                         
  -7   6   2         67.75         71.11         1.47 o                         
  -6   6   2         27.27         30.31         1.15 o                         
  -5   6   2         60.78         57.53         1.24 o                         
  -4   6   2        481.82        457.46         4.03 o                         
  -3   6   2        496.71        511.26         7.25 o                         
  -2   6   2        105.25        112.18         1.74 o                         
  -1   6   2         27.99         28.77         1.06 o                         
   0   6   2         82.10         74.59         1.32 o                         
   1   6   2          0.61         -0.02         0.88 o                         
   2   6   2       1600.06       1774.23        12.03 o                         
   3   6   2       2470.63       2489.40        30.19 o                         
   4   6   2       2365.14       2490.84        16.75 o                         
   5   6   2        514.76        507.08         4.13 o                         
   6   6   2         26.03         25.63         0.78 o                         
   7   6   2          0.50          1.00         0.78 o                         
   8   6   2         23.53         28.37         0.67 o                         
   9   6   2        112.77        119.42         1.62 o                         
  10   6   2        115.13        121.02         1.29 o                         
  11   6   2          2.19          1.59         0.27 o                         
  12   6   2          2.92          2.57         1.76 o                         
  13   6   2        154.92        158.76         3.61 o                         
  -6   7   2         18.66         14.74         2.27 o                         
  -5   7   2        376.75        384.63         6.32 o                         
  -4   7   2        332.32        325.44         3.31 o                         
  -3   7   2        594.77        592.41         5.08 o                         
  -2   7   2        193.54        181.79         2.50 o                         
  -1   7   2         19.44         24.09         1.24 o                         
   0   7   2        104.13         92.47         1.60 o                         
   1   7   2        832.12        835.50        19.98 o                         
   2   7   2       1593.20       1641.78        11.34 o                         
   3   7   2         25.21         40.29         1.06 o                         
   4   7   2        226.46        243.65         2.28 o                         
   5   7   2        170.04        184.18         1.89 o                         
   6   7   2        383.72        421.00         3.14 o                         
   7   7   2        312.86        338.67         2.75 o                         
   8   7   2         66.57         62.35         0.98 o                         
   9   7   2       1722.22       1794.71        17.26 o                         
  10   7   2        158.23        161.70         1.58 o                         
  11   7   2        116.99        112.79         4.86 o                         
  12   7   2         27.85         28.75         2.11 o                         
  13   7   2         58.33         62.88         2.66 o                         
  -5   8   2         36.61         38.26         1.48 o                         
  -4   8   2          8.51          9.36         1.21 o                         
  -3   8   2         48.60         47.48         1.32 o                         
  -2   8   2        157.14        149.62         2.18 o                         
  -1   8   2        575.94        579.94         4.78 o                         
   0   8   2        100.06         96.54         1.82 o                         
   1   8   2        205.30        199.48         2.90 o                         
   2   8   2         63.44         66.19         4.37 o                         
   3   8   2         44.35         33.88         1.33 o                         
   4   8   2         18.54         25.29         1.19 o                         
   5   8   2        155.68        169.27         2.17 o                         
   6   8   2         71.67         82.19         1.46 o                         
   7   8   2        585.94        603.18         4.37 o                         
   8   8   2        236.83        219.33         1.96 o                         
   9   8   2       1126.27       1142.07         8.01 o                         
  10   8   2          0.08         -0.01         0.43 o                         
  11   8   2        536.67        538.45         4.10 o                         
  12   8   2         33.52         31.97         1.93 o                         
  13   8   2          1.63          1.69         1.59 o                         
  -4   9   2          3.50          3.47         1.31 o                         
  -3   9   2         83.85         81.57         2.06 o                         
  -2   9   2          8.71         10.74         1.16 o                         
  -1   9   2         76.62         79.01         1.59 o                         
   0   9   2       1943.29       1964.06        14.00 o                         
   1   9   2       1227.82       1199.17         8.65 o                         
   2   9   2        316.77        289.36         3.21 o                         
   3   9   2        203.13        216.42         4.40 o                         
   4   9   2        114.53         97.41         2.36 o                         
   5   9   2        172.93        159.15         2.77 o                         
   6   9   2         32.60         25.44         1.22 o                         
   7   9   2         92.77         72.24         1.40 o                         
   8   9   2        606.96        615.42         4.64 o                         
   9   9   2         13.55         12.55         0.81 o                         
  10   9   2         74.25         78.68         1.03 o                         
  11   9   2         65.40         61.49         0.92 o                         
  12   9   2          6.54          5.53         1.69 o                         
  13   9   2         11.76          9.28         1.81 o                         
  -3  10   2          0.29          0.43         1.25 o                         
  -2  10   2          4.19          4.58         1.17 o                         
  -1  10   2         23.90         24.38         1.41 o                         
   0  10   2          2.07          3.02         1.14 o                         
   1  10   2        115.98        120.82         2.07 o                         
   2  10   2        201.64        193.43         2.24 o                         
   3  10   2        634.02        646.59         5.00 o                         
   4  10   2         24.46         18.43         1.20 o                         
   5  10   2        171.66        122.12         1.87 o                         
   6  10   2         28.04         19.47         1.36 o                         
   7  10   2        646.46        632.80         5.08 o                         
   8  10   2        210.54        186.44         1.92 o                         
   9  10   2          2.82          2.65         0.83 o                         
  10  10   2         22.52         20.75         1.08 o                         
  11  10   2         10.11         10.36         0.65 o                         
  12  10   2         36.89         35.18         2.68 o                         
  13  10   2          0.25         -0.27         1.99 o                         
  -2  11   2          4.78          6.18         1.19 o                         
  -1  11   2          9.56         11.03         1.21 o                         
   0  11   2          1.30          1.45         1.64 o                         
   1  11   2          1.23          0.48         1.06 o                         
   2  11   2        152.89        147.19         2.22 o                         
   3  11   2        102.61         98.58         1.74 o                         
   4  11   2          3.38          3.58         1.21 o                         
   5  11   2          0.80          1.41         1.11 o                         
   6  11   2        184.98        153.25         1.96 o                         
   7  11   2          1.97          5.53         1.09 o                         
   8  11   2        214.65        183.68         2.01 o                         
   9  11   2          0.22         -0.13         0.70 o                         
  10  11   2         75.57         80.08         1.69 o                         
  11  11   2          1.97          3.95         0.74 o                         
  12  11   2         27.18         30.66         3.55 o                         
  -1  12   2         27.35         30.39         1.56 o                         
   0  12   2          0.01          0.01         0.98 o                         
   1  12   2          0.67          1.56         1.07 o                         
   2  12   2         20.12         21.73         1.68 o                         
   3  12   2         61.32         61.72         1.58 o                         
   4  12   2        121.05        116.08         2.25 o                         
   5  12   2        333.32        323.43         3.12 o                         
   6  12   2        153.67        171.80         2.22 o                         
   7  12   2         25.78         16.95         2.52 o                         
   8  12   2         89.46         85.33         1.63 o                         
   9  12   2         30.11         22.26         1.10 o                         
  10  12   2        100.73         90.83         2.61 o                         
  11  12   2        135.86        156.39         2.20 o                         
   1  13   2         20.76         22.95         1.40 o                         
   2  13   2         15.23         18.93         1.44 o                         
   3  13   2         27.93         25.18         1.60 o                         
   4  13   2         18.12         20.88         1.58 o                         
   5  13   2        148.03        158.46         2.67 o                         
   6  13   2        130.60        136.55         2.27 o                         
   7  13   2        416.92        413.74         4.52 o                         
   8  13   2        143.43        111.72         1.94 o                         
   9  13   2          0.79          1.31         1.04 o                         
  10  13   2         22.33         19.11         1.00 o                         
  11  13   2        173.56        182.99         2.16 o                         
   4  14   2          0.57          1.48         1.24 o                         
   5  14   2        178.06        189.31         4.09 o                         
   6  14   2         10.46         11.31         1.55 o                         
   7  14   2         69.46         63.44         1.87 o                         
   8  14   2        189.46        197.00         2.68 o                         
   9  14   2          9.82         10.30         1.33 o                         
  -8 -13   3          3.56          2.30         0.85 o                         
  -7 -13   3         34.58         32.20         1.08 o                         
  -6 -13   3         96.44         98.12         1.66 o                         
  -5 -13   3          0.60          0.50         0.86 o                         
  -4 -13   3          1.70          1.35         0.89 o                         
  -3 -13   3         93.41        103.52         1.81 o                         
  -2 -13   3         31.16         35.08         1.58 o                         
  -1 -13   3         79.53         88.00         1.50 o                         
  -9 -12   3         55.12         59.48         2.22 o                         
  -8 -12   3          0.53          1.20         0.77 o                         
  -7 -12   3          1.79          2.32         0.91 o                         
  -6 -12   3         21.62         21.35         1.11 o                         
  -5 -12   3          0.37          7.25         4.17 o                         
  -4 -12   3         47.34         48.24         1.33 o                         
  -3 -12   3         23.49         24.18         1.16 o                         
  -2 -12   3          0.40         -0.65         0.93 o                         
  -1 -12   3          5.96          9.63         1.29 o                         
   0 -12   3        351.81        398.79         3.39 o                         
   1 -12   3          8.29          8.30         0.77 o                         
 -10 -11   3         37.26         39.65         2.14 o                         
  -9 -11   3          8.62          6.49         1.61 o                         
  -8 -11   3        104.09        100.28         1.56 o                         
  -7 -11   3        391.45        369.18         2.95 o                         
  -6 -11   3          0.88          0.76         0.74 o                         
  -5 -11   3         98.39        100.62         1.44 o                         
  -4 -11   3         11.66         11.57         1.41 o                         
  -3 -11   3         19.65         20.17         0.98 o                         
  -2 -11   3         13.16         13.41         1.07 o                         
  -1 -11   3         87.61         81.01         1.47 o                         
   0 -11   3         26.16         25.49         1.33 o                         
   1 -11   3         72.82         80.73         1.41 o                         
   2 -11   3          6.89          9.58         0.73 o                         
   3 -11   3        198.65        231.36         3.36 o                         
 -10 -10   3         25.99         27.18         1.93 o                         
  -9 -10   3         11.15          4.23         4.26 o                         
  -8 -10   3         46.56         42.57         0.80 o                         
  -7 -10   3          3.59          4.01         0.64 o                         
  -6 -10   3         66.43         56.86         1.07 o                         
  -5 -10   3         83.11         86.17         1.30 o                         
  -4 -10   3        170.82        170.22         2.20 o                         
  -3 -10   3       1362.66       1386.98        10.37 o                         
  -2 -10   3          5.76          6.30         1.00 o                         
  -1 -10   3         12.74          9.19         0.92 o                         
   0 -10   3         60.49         53.73         1.34 o                         
   1 -10   3          0.88         -0.34         0.64 o                         
   2 -10   3          8.89          8.35         0.70 o                         
   3 -10   3         25.45         31.06         0.85 o                         
   4 -10   3         18.18         22.76         1.23 o                         
 -11  -9   3          7.53          4.32         1.87 o                         
 -10  -9   3          3.23          2.46         1.58 o                         
  -9  -9   3          2.61          1.88         1.75 o                         
  -8  -9   3         34.77         35.28         0.70 o                         
  -7  -9   3         49.99         48.75         1.20 o                         
  -6  -9   3          0.80          2.93         1.38 o                         
  -5  -9   3          8.72         11.35         0.82 o                         
  -4  -9   3         80.80         87.85         1.39 o                         
  -3  -9   3       1085.57       1110.69         7.95 o                         
  -2  -9   3        130.61        125.90         2.13 o                         
  -1  -9   3        469.78        461.91         4.08 o                         
   0  -9   3         34.06         27.28         0.84 o                         
   1  -9   3        300.87        256.00         2.39 o                         
   2  -9   3         51.60         37.97         1.00 o                         
   3  -9   3         39.64         38.40         1.09 o                         
   4  -9   3         15.58         16.36         0.84 o                         
   5  -9   3         29.99         25.29         1.49 o                         
 -11  -8   3          1.39          1.45         1.81 o                         
 -10  -8   3        253.94        250.86         4.53 o                         
  -9  -8   3         31.51         29.83         2.45 o                         
  -8  -8   3         38.67         39.09         1.15 o                         
  -7  -8   3         38.57         30.93         0.87 o                         
  -6  -8   3          0.04          0.38         0.60 o                         
  -5  -8   3         54.82         54.57         0.98 o                         
  -4  -8   3          0.43          0.72         0.85 o                         
  -3  -8   3         38.13         38.54         1.18 o                         
  -2  -8   3        117.31        116.94         1.52 o                         
  -1  -8   3        105.05        100.83         2.22 o                         
   0  -8   3        461.80        453.98         3.45 o                         
   1  -8   3         34.39         38.89         1.40 o                         
   2  -8   3         98.33         91.78         1.88 o                         
   3  -8   3         18.98         14.34         0.79 o                         
   4  -8   3          0.99          0.54         0.62 o                         
   5  -8   3         40.11         32.25         0.80 o                         
   6  -8   3          6.89          4.93         0.81 o                         
 -11  -7   3        632.45        648.56         8.67 o                         
 -10  -7   3          1.51          1.73         2.03 o                         
  -9  -7   3         49.30         51.87         2.78 o                         
  -8  -7   3          1.86          2.03         1.64 o                         
  -7  -7   3        115.98        113.54         4.04 o                         
  -6  -7   3        172.33        169.25         1.61 o                         
  -5  -7   3         14.52         17.68         0.96 o                         
  -4  -7   3         81.86         85.27         3.51 o                         
  -3  -7   3        120.43        123.02         1.42 o                         
  -2  -7   3         89.52         88.22         1.63 o                         
  -1  -7   3        261.20        239.39         2.11 o                         
   0  -7   3         76.75         72.50         1.39 o                         
   1  -7   3        286.00        285.99         2.32 o                         
   2  -7   3         65.41         68.04         1.21 o                         
   3  -7   3          5.32          4.11         0.58 o                         
   4  -7   3          5.58          6.36         1.34 o                         
   5  -7   3         59.08         45.83         0.99 o                         
   6  -7   3          0.91          1.65         0.71 o                         
   7  -7   3          5.70          8.76         2.36 o                         
 -11  -6   3         21.63         21.83         2.06 o                         
 -10  -6   3        113.37        123.13         3.52 o                         
  -9  -6   3        376.39        402.30         5.64 o                         
  -8  -6   3         83.81         84.68         2.07 o                         
  -7  -6   3        294.91        291.51         5.00 o                         
  -5  -6   3         43.62         45.39         0.71 o                         
  -4  -6   3        612.59        679.91         4.60 o                         
  -3  -6   3          2.74          3.33         0.59 o                         
  -2  -6   3         94.41         89.36         1.10 o                         
  -1  -6   3         63.05         71.74         0.92 o                         
   0  -6   3          8.00         12.84         0.70 o                         
   1  -6   3         20.43         17.10         2.14 o                         
   2  -6   3        204.75        181.91         1.67 o                         
   3  -6   3         24.84         24.32         0.70 o                         
   4  -6   3         83.85         78.40         1.13 o                         
   5  -6   3        542.00        476.06        11.48 o                         
   6  -6   3          1.04          0.75         0.60 o                         
   7  -6   3         70.35         69.69         1.13 o                         
   8  -6   3         22.61         28.25         0.92 o                         
 -11  -5   3          0.38          0.77         2.03 o                         
 -10  -5   3        113.06        113.44         2.69 o                         
  -9  -5   3        260.80        263.66         5.79 o                         
  -8  -5   3        569.30        578.34         6.95 o                         
  -7  -5   3         33.40         34.04         1.56 o                         
  -6  -5   3         68.71         62.34         1.94 o                         
  -5  -5   3          1.79          1.26         0.57 o                         
  -4  -5   3        361.96        411.84         2.71 o                         
  -3  -5   3        380.85        379.19         2.66 o                         
  -2  -5   3        829.35        889.48        14.46 o                         
  -1  -5   3          4.19          9.41         2.89 o                         
   0  -5   3        198.96        213.43         4.97 o                         
   1  -5   3         20.29         17.96         0.55 o                         
   2  -5   3         18.49         19.43         0.62 o                         
   3  -5   3         90.36         93.61         1.70 o                         
   4  -5   3          3.88          5.04         1.75 o                         
   5  -5   3         12.20          9.78         1.17 o                         
   6  -5   3          6.90          5.20         0.59 o                         
   7  -5   3         35.29         30.61         0.99 o                         
   8  -5   3         13.33         10.11         2.14 o                         
   9  -5   3         35.43         39.13         1.30 o                         
 -11  -4   3         59.28         67.51         3.83 o                         
 -10  -4   3         23.07         24.74         1.84 o                         
  -9  -4   3         63.04         66.61         2.08 o                         
  -8  -4   3          2.20          1.85         1.65 o                         
  -7  -4   3        199.66        204.36         4.29 o                         
  -6  -4   3         41.97         37.31         1.71 o                         
  -5  -4   3         21.68         26.04         1.13 o                         
  -4  -4   3         80.55         99.48         1.01 o                         
  -3  -4   3        295.77        322.57         2.29 o                         
  -2  -4   3       2311.98       2374.12        15.82 o                         
  -1  -4   3        251.22        232.04         4.75 o                         
   0  -4   3         48.48         44.88         0.82 o                         
   1  -4   3        398.34        420.83         5.26 o                         
   2  -4   3         93.53         98.99         2.54 o                         
   3  -4   3        149.49        141.35         1.63 o                         
   4  -4   3         28.83         31.27         1.50 o                         
   5  -4   3        209.36        207.54         5.51 o                         
   6  -4   3        132.50        127.06         1.48 o                         
   7  -4   3          2.86          2.46         0.57 o                         
   8  -4   3         54.57         53.93         0.95 o                         
   9  -4   3         15.87         18.42         0.73 o                         
  10  -4   3         47.58         49.78         1.02 o                         
 -11  -3   3         59.83         70.70         2.43 o                         
 -10  -3   3        115.71        120.37         3.18 o                         
  -9  -3   3         11.04         12.54         1.87 o                         
  -8  -3   3         11.68         12.88         1.50 o                         
  -7  -3   3         37.58         40.42         1.66 o                         
  -6  -3   3          2.40          3.90         1.11 o                         
  -5  -3   3         64.87         50.02         1.32 o                         
  -4  -3   3        900.10        856.29        50.61 o                         
  -3  -3   3        378.92        397.29         6.49 o                         
  -2  -3   3       1725.73       1667.72        19.32 o                         
  -1  -3   3        659.70        727.96        13.01 o                         
   0  -3   3         81.76         84.80         1.07 o                         
   1  -3   3        898.75        956.43        28.80 o                         
   2  -3   3        690.58        750.34        11.80 o                         
   3  -3   3       2891.88       2826.71        18.90 o                         
   4  -3   3        279.15        272.52         1.91 o                         
   5  -3   3         89.31         92.64         1.60 o                         
   6  -3   3        123.63        121.97         1.85 o                         
   7  -3   3         20.70         23.31         0.89 o                         
   8  -3   3          9.02          8.74         0.76 o                         
   9  -3   3          4.05          4.19         0.77 o                         
  10  -3   3          4.62          6.37         0.68 o                         
 -11  -2   3         16.58         16.64         1.93 o                         
 -10  -2   3         12.77         14.16         3.06 o                         
  -9  -2   3         17.96         16.38         1.61 o                         
  -8  -2   3          7.23          6.05         1.37 o                         
  -7  -2   3        430.32        466.12         5.14 o                         
  -6  -2   3        178.43        188.09         2.60 o                         
  -5  -2   3         21.38         29.58         1.48 o                         
  -4  -2   3        263.45        268.21         2.88 o                         
  -3  -2   3        776.46        780.69        26.62 o                         
  -2  -2   3          3.39          2.59         0.38 o                         
  -1  -2   3         93.76         92.84         0.96 o                         
   0  -2   3         34.95         32.92         1.53 o                         
   1  -2   3         42.63         45.69         0.99 o                         
   2  -2   3        140.86        129.94         1.66 o                         
   3  -2   3       7046.82       6577.97        47.60 o                         
   4  -2   3        157.45        160.37         1.36 o                         
   5  -2   3         15.61         13.87         0.58 o                         
   6  -2   3         13.76         13.52         1.28 o                         
   7  -2   3        283.82        277.56         2.28 o                         
   8  -2   3         78.93         80.14         1.20 o                         
   9  -2   3         58.33         58.65         0.96 o                         
  10  -2   3         17.96         15.79         0.80 o                         
  11  -2   3         28.81         30.68         1.07 o                         
 -10  -1   3         15.79         13.10         2.11 o                         
  -9  -1   3         21.31         18.53         2.08 o                         
  -8  -1   3         21.41         18.93         1.89 o                         
  -7  -1   3         58.71         58.59         2.16 o                         
  -6  -1   3        819.20        883.82         9.22 o                         
  -5  -1   3        262.54        306.17        20.83 o                         
  -4  -1   3          1.59          0.24         0.19 o                         
  -3  -1   3         48.24         68.59         0.73 o                         
  -2  -1   3        258.43        285.83         6.84 o                         
  -1  -1   3         17.11         21.01         0.48 o                         
   0  -1   3       2211.15       1854.38        11.72 o                         
   1  -1   3        371.67        343.99        18.41 o                         
   2  -1   3       2984.39       2549.53        24.09 o                         
   3  -1   3       2318.76       2057.12        12.99 o                         
   4  -1   3        133.92        122.95         1.05 o                         
   5  -1   3        268.87        261.16         2.82 o                         
   6  -1   3        118.58        120.86         1.16 o                         
   7  -1   3        188.54        179.10         1.86 o                         
   8  -1   3        203.62        201.47         1.89 o                         
   9  -1   3        143.20        144.39         1.62 o                         
  10  -1   3          3.38          2.88         0.70 o                         
  11  -1   3         11.38         13.51         0.80 o                         
 -10   0   3          0.32         -0.04         2.60 o                         
  -9   0   3          0.01          0.14         1.34 o                         
  -8   0   3         47.59         42.41         0.87 o                         
  -7   0   3          3.44          3.86         0.28 o                         
  -6   0   3         13.41         14.64         0.49 o                         
  -5   0   3         21.22         24.53         0.55 o                         
  -4   0   3         18.93         21.24         0.84 o                         
  -3   0   3         66.38         73.39         3.40 o                         
  -2   0   3        458.58        467.81         3.00 o                         
  -1   0   3      43966.82      35025.75       317.30 o                         
   0   0   3       2701.36       2319.87        14.94 o                         
   1   0   3         69.58         66.14         0.76 o                         
   2   0   3         99.26        102.47         1.00 o                         
   3   0   3        203.80        206.46         1.43 o                         
   4   0   3         93.98        100.11         0.97 o                         
   5   0   3        125.89        131.96         1.07 o                         
   6   0   3        123.58        114.79         1.14 o                         
   7   0   3         35.60         32.84         0.67 o                         
   8   0   3         61.48         63.72         1.12 o                         
   9   0   3        724.97        738.07         5.16 o                         
  10   0   3          0.01          0.09         0.49 o                         
  11   0   3          8.35          8.08         0.71 o                         
  12   0   3          5.20          4.42         1.30 o                         
 -10   1   3         32.07         28.40         4.61 o                         
  -9   1   3         18.49         12.69         1.69 o                         
  -8   1   3        109.22        101.43         1.47 o                         
  -7   1   3         33.63         29.94         0.75 o                         
  -6   1   3          9.98          8.90         0.51 o                         
  -5   1   3        117.41        121.05         1.26 o                         
  -4   1   3        228.97        218.40         1.86 o                         
  -3   1   3         17.16         17.94         2.13 o                         
  -2   1   3        698.12        753.18         4.77 o                         
  -1   1   3         96.48         90.94         0.99 o                         
   0   1   3      54557.29      42271.50       395.07 o                         
   1   1   3          0.36          0.63         0.63 o                         
   2   1   3        412.65        445.31         2.99 o                         
   3   1   3         48.50         45.13         0.67 o                         
   4   1   3        899.08        981.28         6.13 o                         
   5   1   3        411.11        436.45         4.68 o                         
   6   1   3        114.55        169.98         1.59 o                         
   7   1   3          9.08          9.27         0.55 o                         
   8   1   3        175.57        179.18         1.67 o                         
   9   1   3         11.87         11.32         0.71 o                         
  10   1   3          3.07          3.79         0.58 o                         
  11   1   3        516.60        513.11         3.62 o                         
  12   1   3          7.74          6.63         1.08 o                         
  -9   2   3        118.40        128.97         4.30 o                         
  -8   2   3         11.18         10.53         0.71 o                         
  -7   2   3         11.76          9.87         0.72 o                         
  -6   2   3        121.31        119.52         1.76 o                         
  -5   2   3        272.24        270.22         2.28 o                         
  -4   2   3        670.09        669.70         4.77 o                         
  -3   2   3        208.82        220.97         1.74 o                         
  -2   2   3         71.12         81.20         1.75 o                         
  -1   2   3        464.11        435.13         3.06 o                         
   0   2   3       1582.91       1468.98         9.48 o                         
   1   2   3      10893.25       9048.35        67.73 o                         
   2   2   3      14021.56      11778.80        91.59 o                         
   3   2   3       3427.21       2835.37        18.71 o                         
   4   2   3        518.90        523.63         3.33 o                         
   5   2   3       5557.81       5322.57        52.53 o                         
   6   2   3          3.05          1.03         0.47 o                         
   7   2   3        329.46        354.91         2.60 o                         
   8   2   3        329.45        332.58         3.88 o                         
   9   2   3          2.14          2.24         0.48 o                         
  10   2   3          0.83          0.54         0.44 o                         
  11   2   3         12.87         12.76         0.57 o                         
  12   2   3          0.21         -0.10         1.75 o                         
  -9   3   3         13.10         15.84         1.90 o                         
  -8   3   3          8.17          9.80         1.55 o                         
  -7   3   3          0.55          0.84         0.71 o                         
  -6   3   3          2.03          1.48         0.73 o                         
  -5   3   3          1.89          2.68         0.68 o                         
  -4   3   3        650.82        654.28         4.74 o                         
  -3   3   3         60.15         55.98         0.99 o                         
  -2   3   3        135.07        156.24         1.47 o                         
  -1   3   3        338.92        344.93         2.60 o                         
   0   3   3        623.87        630.58         4.34 o                         
   1   3   3        282.28        253.77         2.07 o                         
   2   3   3       4774.75       4113.69        28.50 o                         
   3   3   3       8718.01       7510.22        55.29 o                         
   4   3   3        402.68        464.69         4.30 o                         
   5   3   3         78.32         79.78         1.00 o                         
   6   3   3        807.61        921.09         5.94 o                         
   7   3   3          7.24          4.05         1.35 o                         
   8   3   3         81.53         95.34         1.63 o                         
   9   3   3          0.15          0.32         0.45 o                         
  10   3   3          0.68         -0.01         0.66 o                         
  11   3   3         10.09         11.35         0.63 o                         
  12   3   3         48.03         43.64         1.55 o                         
  13   3   3         13.11         14.14         1.70 o                         
  -8   4   3          0.79          0.46         0.67 o                         
  -7   4   3         68.25         63.92         1.25 o                         
  -6   4   3         32.13         32.29         1.19 o                         
  -5   4   3         84.69         82.44         1.34 o                         
  -4   4   3        235.08        233.57         2.14 o                         
  -3   4   3         15.69         16.81         1.06 o                         
  -2   4   3        331.02        319.65         2.66 o                         
  -1   4   3         29.00         38.99         0.91 o                         
   0   4   3          0.78          0.86         0.79 o                         
   1   4   3        100.03        101.63         3.46 o                         
   2   4   3         98.05         96.32         1.33 o                         
   3   4   3       1382.72       1368.58         8.89 o                         
   4   4   3        457.50        479.83         3.27 o                         
   5   4   3         37.31         38.81         1.40 o                         
   6   4   3        316.01        300.05         2.29 o                         
   7   4   3         33.63         23.77         0.59 o                         
   8   4   3          0.73          0.81         0.50 o                         
   9   4   3          9.37          9.73         0.88 o                         
  10   4   3         51.04         43.22         0.70 o                         
  11   4   3        295.32        263.23         2.09 o                         
  12   4   3         20.29         19.57         1.38 o                         
  13   4   3         56.64         56.15         2.49 o                         
  -7   5   3         25.64         26.23         0.99 o                         
  -6   5   3          0.03          0.37         0.75 o                         
  -5   5   3         64.74         69.32         2.93 o                         
  -4   5   3         91.16         87.68         1.34 o                         
  -3   5   3          0.03         -0.35         0.87 o                         
  -2   5   3          1.46          2.53         1.02 o                         
  -1   5   3         12.45         16.38         1.01 o                         
   0   5   3        251.10        255.26         2.30 o                         
   1   5   3       3900.63       3736.00        25.94 o                         
   2   5   3        168.66        204.22         3.75 o                         
   3   5   3        321.27        338.75         2.63 o                         
   4   5   3         71.26        101.76         5.27 o                         
   5   5   3         15.69         13.86         0.96 o                         
   6   5   3         34.32         27.84         0.80 o                         
   7   5   3        415.24        443.42         3.73 o                         
   8   5   3          0.02          0.22         0.56 o                         
   9   5   3         28.96         21.41         0.57 o                         
  10   5   3         76.80         77.11         1.02 o                         
  11   5   3          0.34          0.55         0.48 o                         
  12   5   3          0.01         -0.30         1.39 o                         
  13   5   3          7.14          5.58         1.40 o                         
  -7   6   3          3.70          2.82         0.87 o                         
  -6   6   3          1.43          1.32         0.96 o                         
  -5   6   3          0.49          0.96         0.87 o                         
  -4   6   3         77.61         74.74         1.50 o                         
  -3   6   3          6.17          5.75         1.20 o                         
  -2   6   3         22.33         20.56         1.19 o                         
  -1   6   3          0.12          0.08         0.86 o                         
   0   6   3        685.68        710.59        10.24 o                         
   1   6   3        289.70        297.49         2.48 o                         
   2   6   3        106.35        124.60         1.64 o                         
   3   6   3         43.84         40.58         1.40 o                         
   4   6   3        513.44        585.48         4.10 o                         
   5   6   3        215.56        226.34         2.39 o                         
   6   6   3        170.24        132.51         1.47 o                         
   7   6   3       1642.39       1619.44        10.92 o                         
   8   6   3         10.38          8.43         0.67 o                         
   9   6   3        331.59        318.88         2.61 o                         
  10   6   3         98.88         98.01         1.43 o                         
  11   6   3          5.24          6.11         0.48 o                         
  12   6   3          9.27          9.04         1.42 o                         
  13   6   3        258.18        252.29         3.72 o                         
  -6   7   3        134.77        128.82         1.96 o                         
  -5   7   3        122.96        122.44         1.75 o                         
  -4   7   3        167.22        166.04         2.14 o                         
  -3   7   3        540.63        538.05         4.67 o                         
  -2   7   3        413.62        415.65         3.66 o                         
  -1   7   3          0.95          1.70         1.25 o                         
   0   7   3          0.99          0.68         0.95 o                         
   1   7   3         92.69         96.85         1.56 o                         
   2   7   3        280.99        287.24         2.74 o                         
   3   7   3        733.23        847.51         5.93 o                         
   4   7   3        258.87        280.85         2.41 o                         
   5   7   3         16.67         27.51         1.08 o                         
   6   7   3        376.00        424.43         3.37 o                         
   7   7   3        681.72        623.56         4.60 o                         
   8   7   3        343.94        350.19         2.74 o                         
   9   7   3        968.98       1000.40         6.84 o                         
  10   7   3         36.28         35.11         0.71 o                         
  11   7   3          0.19          0.00         0.33 o                         
  12   7   3         24.75         21.66         1.97 o                         
  13   7   3         49.55         47.45         1.99 o                         
  -5   8   3         21.39         23.81         1.46 o                         
  -4   8   3          4.11          3.85         1.14 o                         
  -3   8   3         24.85         25.27         1.28 o                         
  -2   8   3        222.04        217.00         2.66 o                         
  -1   8   3          8.61          6.86         1.43 o                         
   0   8   3         37.26         35.20         1.43 o                         
   1   8   3        158.08        159.57         3.52 o                         
   2   8   3        112.57        107.27         2.27 o                         
   3   8   3        150.96        156.02         9.01 o                         
   4   8   3         31.08         34.82         1.67 o                         
   5   8   3          9.50          8.76         1.24 o                         
   6   8   3        946.36       1003.99         7.03 o                         
   7   8   3         75.16         80.96         1.50 o                         
   8   8   3         26.13         32.49         0.97 o                         
   9   8   3        375.34        379.63         3.26 o                         
  10   8   3       1613.17       1655.39        11.66 o                         
  11   8   3        105.13         97.27         1.21 o                         
  12   8   3         43.55         41.76         1.51 o                         
  13   8   3        129.42        146.85         3.92 o                         
  -4   9   3          8.26          8.22         1.23 o                         
  -3   9   3          8.76          7.78         1.30 o                         
  -2   9   3        133.09        134.42         1.97 o                         
  -1   9   3          0.33          0.37         1.06 o                         
   0   9   3        444.56        429.51         4.09 o                         
   1   9   3        146.74        152.87         4.43 o                         
   2   9   3         14.71          9.51         1.34 o                         
   3   9   3         42.19         58.87         4.11 o                         
   4   9   3        121.41        140.12         2.28 o                         
   5   9   3        251.26        245.31         2.69 o                         
   6   9   3        254.05        236.64         2.56 o                         
   7   9   3          9.11          8.26         0.94 o                         
   8   9   3         60.31         58.71         1.26 o                         
   9   9   3        224.87        223.46         2.78 o                         
  10   9   3        284.56        277.15         2.43 o                         
  11   9   3        114.58        108.64         1.53 o                         
  12   9   3        195.68        194.40         3.27 o                         
  13   9   3          0.10          0.64         1.53 o                         
  -3  10   3          0.20          0.27         0.99 o                         
  -2  10   3          0.04          0.48         1.08 o                         
  -1  10   3         15.07         14.12         1.36 o                         
   0  10   3        152.85        145.13         2.06 o                         
   1  10   3         28.01         27.05         1.35 o                         
   2  10   3          5.82          5.70         1.35 o                         
   3  10   3         74.24         60.19         1.54 o                         
   4  10   3        126.33        112.83         1.78 o                         
   5  10   3        182.35        178.47         2.74 o                         
   6  10   3         56.48         40.31         1.39 o                         
   7  10   3          0.05          0.39         0.87 o                         
   8  10   3          0.70          0.41         0.81 o                         
   9  10   3          3.41          3.63         0.82 o                         
  10  10   3         59.25         58.85         1.06 o                         
  11  10   3        344.92        360.57         3.01 o                         
  12  10   3         16.33         16.97         0.73 o                         
  13  10   3          9.63         11.65         1.94 o                         
  -2  11   3          0.59          0.60         1.14 o                         
  -1  11   3         20.56         23.67         2.12 o                         
   0  11   3         10.81         11.49         1.31 o                         
   1  11   3         15.74         14.47         1.56 o                         
   2  11   3         37.65         37.15         1.56 o                         
   3  11   3          6.03          7.36         1.20 o                         
   4  11   3         17.48         12.23         1.41 o                         
   5  11   3         17.28         12.34         1.25 o                         
   6  11   3         35.52         34.85         1.47 o                         
   7  11   3        114.43         96.68         1.91 o                         
   8  11   3          9.89          9.17         1.22 o                         
   9  11   3        113.11        111.34         1.55 o                         
  10  11   3         75.38         77.69         1.50 o                         
  11  11   3          0.52         -0.10         0.71 o                         
  12  11   3          0.02         -0.03         0.58 o                         
   0  12   3          0.70          1.21         1.61 o                         
   1  12   3          4.31          6.50         1.30 o                         
   2  12   3          0.12         -0.24         1.06 o                         
   3  12   3         11.55         12.77         1.47 o                         
   4  12   3          3.41          4.50         1.53 o                         
   5  12   3         76.75         80.93         2.13 o                         
   6  12   3        568.57        532.90         4.97 o                         
   7  12   3         45.43         43.02         1.42 o                         
   8  12   3          3.77          6.69         1.07 o                         
   9  12   3         24.61         17.82         1.24 o                         
  10  12   3          1.64          2.41         0.83 o                         
  11  12   3        104.73        107.37         1.74 o                         
  12  12   3         47.51         58.06         1.41 o                         
   2  13   3         83.11         79.07         1.97 o                         
   3  13   3         21.47         18.57         1.45 o                         
   4  13   3         37.02         37.26         1.67 o                         
   5  13   3          1.64          1.74         1.20 o                         
   6  13   3        154.57        144.65         2.60 o                         
   7  13   3        117.38        112.54         2.12 o                         
   8  13   3         37.50         38.06         3.19 o                         
   9  13   3          8.36          7.45         1.20 o                         
  10  13   3          0.05          0.54         0.98 o                         
  11  13   3        145.66        162.03         2.22 o                         
   4  14   3        122.76        128.08         2.52 o                         
   5  14   3          0.03          0.01         1.20 o                         
   6  14   3         16.89         14.42         1.79 o                         
   7  14   3        162.48        172.23         2.64 o                         
   8  14   3        148.40        154.17         2.98 o                         
   9  14   3         62.54         65.00         1.84 o                         
  -7 -13   4         26.42         23.10         1.10 o                         
  -6 -13   4          4.39          3.17         0.96 o                         
  -5 -13   4         14.72         17.81         1.11 o                         
  -4 -13   4          5.27          4.49         1.07 o                         
  -3 -13   4         69.42         80.75         2.89 o                         
  -2 -13   4          7.23         11.19         1.05 o                         
  -8 -12   4         12.68         15.35         0.74 o                         
  -7 -12   4          3.78          4.17         0.77 o                         
  -6 -12   4         37.84         41.56         1.19 o                         
  -5 -12   4         41.70         43.56         1.13 o                         
  -4 -12   4          0.06          0.39         0.97 o                         
  -3 -12   4          5.81          4.26         1.20 o                         
  -2 -12   4         53.46         54.32         1.15 o                         
  -1 -12   4          1.77          1.78         0.71 o                         
   0 -12   4         67.76         78.88         1.23 o                         
   1 -12   4         74.31         90.08         1.43 o                         
  -9 -11   4         71.54         71.76         2.25 o                         
  -8 -11   4          0.33          0.49         0.60 o                         
  -7 -11   4         22.84         23.56         0.88 o                         
  -6 -11   4         42.53         43.02         1.37 o                         
  -5 -11   4         43.13         42.32         1.30 o                         
  -4 -11   4          1.89          1.22         0.87 o                         
  -3 -11   4         22.51         21.32         0.98 o                         
  -2 -11   4          3.84          2.73         0.73 o                         
  -1 -11   4         79.36         78.07         1.21 o                         
   0 -11   4          4.22          4.17         1.10 o                         
   1 -11   4          6.96          7.79         0.67 o                         
   2 -11   4          8.04          8.47         0.64 o                         
   3 -11   4         15.45         17.15         2.66 o                         
 -10 -10   4          5.84          6.67         1.75 o                         
  -9 -10   4         21.14         21.15         1.76 o                         
  -8 -10   4         21.21         15.05         3.24 o                         
  -7 -10   4         77.72         73.77         1.17 o                         
  -6 -10   4         39.44         39.36         0.92 o                         
  -5 -10   4        407.02        393.89         3.23 o                         
  -4 -10   4         75.87         78.70         1.50 o                         
  -3 -10   4        448.35        445.18         3.47 o                         
  -2 -10   4         25.69         25.20         0.93 o                         
  -1 -10   4         18.14         16.46         0.79 o                         
   0 -10   4         16.35         19.59         1.17 o                         
   1 -10   4          0.49          0.97         0.91 o                         
   2 -10   4          0.71          1.54         0.93 o                         
   3 -10   4         51.67         57.45         1.25 o                         
   4 -10   4         34.56         33.91         1.05 o                         
 -10  -9   4         17.67         19.85         1.91 o                         
  -9  -9   4        112.89        110.54         2.53 o                         
  -8  -9   4        134.62        120.66         2.42 o                         
  -7  -9   4         14.11         19.92         0.60 o                         
  -6  -9   4        255.54        231.95         1.94 o                         
  -5  -9   4         51.73         55.81         4.93 o                         
  -4  -9   4          0.54          1.15         0.69 o                         
  -3  -9   4       2099.99       2140.79        15.10 o                         
  -2  -9   4        145.84        150.07         1.79 o                         
  -1  -9   4          3.95          3.89         0.69 o                         
   0  -9   4        212.19        202.00         1.97 o                         
   1  -9   4         12.25         20.12         6.61 o                         
   2  -9   4          5.28          5.79         0.86 o                         
   3  -9   4         51.45         55.20         1.10 o                         
   4  -9   4          3.30          4.24         0.63 o                         
   5  -9   4          0.00          0.19         0.61 o                         
 -11  -8   4         16.61         15.78         2.15 o                         
 -10  -8   4          4.53          7.16         1.76 o                         
  -9  -8   4         59.81         57.46         2.56 o                         
  -8  -8   4         30.02         29.06         4.69 o                         
  -7  -8   4        209.18        192.43         2.25 o                         
  -6  -8   4        243.36        222.67         1.88 o                         
  -5  -8   4         19.27         17.70         1.72 o                         
  -4  -8   4         11.11         15.53         0.94 o                         
  -3  -8   4        268.60        265.29         2.76 o                         
  -2  -8   4         22.72         23.45         1.05 o                         
  -1  -8   4       6956.10       6168.96        45.53 o                         
   0  -8   4          5.00          3.32         0.64 o                         
   1  -8   4          3.98          6.08         0.56 o                         
   2  -8   4         16.64         22.39         1.86 o                         
   3  -8   4          2.20          4.27         0.59 o                         
   4  -8   4         12.45         11.05         0.63 o                         
   5  -8   4         23.58         27.48         1.69 o                         
   6  -8   4         25.53         26.99         2.14 o                         
 -11  -7   4        121.25        132.73         3.30 o                         
 -10  -7   4        541.96        564.76         6.85 o                         
  -9  -7   4         33.44         35.76         1.92 o                         
  -8  -7   4         12.14         11.79         1.49 o                         
  -7  -7   4         16.05         14.14         0.73 o                         
  -6  -7   4         48.90         52.25         0.71 o                         
  -5  -7   4        135.12        125.26         1.26 o                         
  -4  -7   4        315.06        311.30         2.37 o                         
  -3  -7   4        363.94        388.43         5.20 o                         
  -2  -7   4         29.09         25.79         0.78 o                         
  -1  -7   4        496.55        510.46         3.63 o                         
   0  -7   4        374.39        331.76         3.34 o                         
   1  -7   4        529.36        521.25         3.84 o                         
   2  -7   4         10.75          8.97         0.68 o                         
   3  -7   4          9.88          8.57         0.50 o                         
   4  -7   4         47.28         35.55         0.83 o                         
   5  -7   4         10.20          8.15         0.67 o                         
   6  -7   4         11.93         11.94         0.64 o                         
   7  -7   4         27.10         31.78         1.10 o                         
 -11  -6   4          3.62          2.19         2.29 o                         
 -10  -6   4        111.79        117.19         2.79 o                         
  -9  -6   4        132.30        139.07         2.77 o                         
  -8  -6   4         41.62         43.62         1.80 o                         
  -7  -6   4          0.92          0.93         1.41 o                         
  -6  -6   4         20.06         20.81         0.59 o                         
  -5  -6   4        697.95        777.21         5.82 o                         
  -4  -6   4        484.44        531.16         3.58 o                         
  -3  -6   4        465.55        443.68         3.32 o                         
  -2  -6   4          0.60         -0.20         0.53 o                         
  -1  -6   4        106.25        106.20         1.66 o                         
   0  -6   4          8.83          8.89         1.44 o                         
   1  -6   4          1.13          1.77         0.57 o                         
   2  -6   4          1.35          1.51         0.79 o                         
   3  -6   4         23.83         29.72         2.24 o                         
   4  -6   4        178.83        159.76         1.59 o                         
   5  -6   4        415.67        336.08         4.01 o                         
   6  -6   4          5.23          5.84         0.64 o                         
   7  -6   4          3.09          2.62         0.51 o                         
   8  -6   4         25.94         25.10         0.98 o                         
 -11  -5   4          1.80          2.26         1.80 o                         
 -10  -5   4         18.61         19.26         3.37 o                         
  -9  -5   4         13.09         13.48         1.72 o                         
  -8  -5   4          0.00         -0.36         1.30 o                         
  -7  -5   4         52.90         51.38         1.71 o                         
  -6  -5   4        126.01        130.27         3.32 o                         
  -5  -5   4        283.37        314.26         2.18 o                         
  -4  -5   4       1843.13       1906.37        37.48 o                         
  -3  -5   4         10.88          8.88         0.54 o                         
  -2  -5   4        406.90        425.49         3.05 o                         
  -1  -5   4         30.52         27.50         0.67 o                         
   0  -5   4         30.50         27.64         0.57 o                         
   1  -5   4        455.16        473.41         5.20 o                         
   2  -5   4         25.68         24.04         2.01 o                         
   3  -5   4          7.74          6.07         0.87 o                         
   4  -5   4          0.39          0.18         0.37 o                         
   5  -5   4         23.40         20.16         0.69 o                         
   6  -5   4         56.76         51.30         2.39 o                         
   7  -5   4        198.63        181.31         1.74 o                         
   8  -5   4         15.49         15.60         0.73 o                         
   9  -5   4          2.49          2.90         0.58 o                         
 -11  -4   4          2.31          2.55         1.78 o                         
 -10  -4   4         64.23         66.15         2.31 o                         
  -9  -4   4         10.61         10.52         2.05 o                         
  -8  -4   4        313.30        316.46         4.15 o                         
  -7  -4   4        260.26        250.60         3.43 o                         
  -6  -4   4        471.67        490.76         5.74 o                         
  -5  -4   4         18.89         31.58         1.25 o                         
  -4  -4   4       1217.71       1347.59        23.87 o                         
  -3  -4   4        227.82        256.35         2.15 o                         
  -2  -4   4        125.41        156.47         3.97 o                         
  -1  -4   4         17.33         18.05         1.43 o                         
   0  -4   4        794.73        835.16        10.83 o                         
   1  -4   4       1575.72       1623.37        44.67 o                         
   2  -4   4        182.43        189.85         1.46 o                         
   3  -4   4        466.92        493.39         3.75 o                         
   4  -4   4        250.55        250.34         2.03 o                         
   5  -4   4         44.38         40.59         1.45 o                         
   6  -4   4          1.47          1.04         0.47 o                         
   7  -4   4         46.34         41.58         1.77 o                         
   8  -4   4         21.63         24.88         2.06 o                         
   9  -4   4         11.48         14.56         0.90 o                         
  10  -4   4         35.81         36.48         1.07 o                         
 -10  -3   4         15.78         15.95         2.80 o                         
  -9  -3   4         70.83         74.47         2.75 o                         
  -8  -3   4          0.18         -0.44         1.58 o                         
  -7  -3   4        321.24        318.55         4.01 o                         
  -6  -3   4        585.82        587.74         6.14 o                         
  -5  -3   4        330.98        341.93         3.72 o                         
  -4  -3   4        256.02        260.09         3.40 o                         
  -3  -3   4        978.73       1046.52        20.64 o                         
  -2  -3   4        977.26       1100.24        22.73 o                         
  -1  -3   4        117.10        122.74         1.11 o                         
   0  -3   4         17.23         16.14         1.12 o                         
   1  -3   4       8411.19       7941.10        58.12 o                         
   2  -3   4         35.21         40.04         0.54 o                         
   3  -3   4          5.51          6.33         0.52 o                         
   4  -3   4          2.10          3.17         0.46 o                         
   5  -3   4       1082.15       1046.87         8.54 o                         
   6  -3   4        379.61        355.47         2.55 o                         
   7  -3   4        117.66        107.21         1.22 o                         
   8  -3   4         22.20         21.30         0.94 o                         
   9  -3   4          4.83          4.76         0.59 o                         
  10  -3   4         35.12         37.03         0.97 o                         
 -10  -2   4         13.39         13.05         2.31 o                         
  -9  -2   4          0.00          0.19         1.69 o                         
  -8  -2   4         26.20         24.86         2.07 o                         
  -7  -2   4        131.73        126.87         2.86 o                         
  -6  -2   4        111.28        104.32         2.10 o                         
  -5  -2   4       1105.17       1126.62        11.88 o                         
  -4  -2   4         48.95         43.69         3.05 o                         
  -3  -2   4        273.50        285.29         6.34 o                         
  -2  -2   4         93.62        119.96         0.97 o                         
  -1  -2   4        804.19        820.33         5.12 o                         
   0  -2   4        445.41        439.68         4.87 o                         
   1  -2   4       3583.04       3127.06        21.79 o                         
   2  -2   4        388.86        389.24         4.23 o                         
   3  -2   4        105.52        104.42         1.81 o                         
   4  -2   4         32.34         35.58         1.17 o                         
   5  -2   4         46.44         36.67         0.53 o                         
   6  -2   4       1309.25       1338.85         9.08 o                         
   7  -2   4       3713.94       3519.41        63.11 o                         
   8  -2   4        744.18        749.79         5.48 o                         
   9  -2   4        104.61        107.39         1.14 o                         
  10  -2   4         86.29         85.29         1.40 o                         
  11  -2   4        139.94        155.57         1.58 o                         
 -10  -1   4          4.17          3.85         1.71 o                         
  -9  -1   4          6.06          6.41         1.97 o                         
  -8  -1   4         29.52         26.65         2.65 o                         
  -7  -1   4          3.49          2.14         1.58 o                         
  -6  -1   4         95.04         92.65         2.04 o                         
  -5  -1   4          0.22          1.31         0.30 o                         
  -4  -1   4         17.42         14.05         0.44 o                         
  -3  -1   4       4738.09       4415.54        30.44 o                         
  -2  -1   4        392.71        402.57         4.58 o                         
  -1  -1   4        326.23        348.74         2.30 o                         
   0  -1   4       2104.55       1834.28        11.62 o                         
   1  -1   4       1858.88       1609.51        12.48 o                         
   2  -1   4         54.38         53.32         2.00 o                         
   3  -1   4        298.93        292.56         2.05 o                         
   4  -1   4          8.77          7.87         0.44 o                         
   5  -1   4        423.09        448.65         2.99 o                         
   6  -1   4        218.08        238.27         1.99 o                         
   7  -1   4       1923.28       1908.73        18.26 o                         
   8  -1   4          4.23          5.27         0.77 o                         
   9  -1   4        502.96        481.49         3.50 o                         
  10  -1   4          8.54          8.04         0.64 o                         
  11  -1   4         25.17         25.76         0.86 o                         
 -10   0   4          8.22         12.25         3.86 o                         
  -9   0   4          9.70         15.25         3.88 o                         
  -8   0   4         10.87         10.97         1.60 o                         
  -7   0   4         77.24         78.51         0.93 o                         
  -6   0   4          0.32          0.32         0.40 o                         
  -5   0   4          0.66          0.76         0.37 o                         
  -4   0   4        288.28        294.95         2.18 o                         
  -3   0   4        681.47        739.58         4.77 o                         
  -2   0   4       3180.19       2887.84        19.34 o                         
  -1   0   4         11.55         12.03         0.59 o                         
   0   0   4        227.20        263.26         1.93 o                         
   1   0   4       1107.87       1021.69         8.23 o                         
   2   0   4          7.39          9.91         0.43 o                         
   3   0   4         87.41         90.05         0.83 o                         
   4   0   4        163.96        129.67         2.86 o                         
   5   0   4         98.17         98.03         0.93 o                         
   6   0   4         12.97         20.32         0.70 o                         
   7   0   4        575.08        568.63         4.08 o                         
   8   0   4         33.99         28.81         0.75 o                         
   9   0   4        199.13        200.57         1.72 o                         
  10   0   4        400.60        405.94         3.42 o                         
  11   0   4          0.00         -0.23         0.70 o                         
  12   0   4        262.31        276.96         2.37 o                         
  -9   1   4         14.68         18.49         5.13 o                         
  -8   1   4        168.97        165.08         2.97 o                         
  -7   1   4         27.83         22.51         0.77 o                         
  -6   1   4         14.39         15.88         0.65 o                         
  -5   1   4          2.36          3.73         0.74 o                         
  -4   1   4        328.74        358.05         2.85 o                         
  -3   1   4         96.17        100.50         1.04 o                         
  -2   1   4          0.60         -0.23         0.72 o                         
  -1   1   4        435.02        455.89         3.13 o                         
   0   1   4        116.92        130.31         1.48 o                         
   1   1   4        723.33        751.82         6.36 o                         
   2   1   4        633.49        624.05         4.70 o                         
   3   1   4       3898.00       3390.25        22.63 o                         
   4   1   4         32.91         38.95         0.56 o                         
   5   1   4         56.29         64.36         0.73 o                         
   6   1   4       1754.78       1798.62        19.11 o                         
   7   1   4        514.94        520.31         3.63 o                         
   8   1   4          3.36          2.42         0.55 o                         
   9   1   4         71.29         74.81         0.99 o                         
  10   1   4         23.50         22.23         0.89 o                         
  11   1   4         70.20         69.23         2.24 o                         
  12   1   4         14.60         12.88         0.60 o                         
  -9   2   4        299.87        299.42         7.10 o                         
  -8   2   4         19.09         16.97         3.00 o                         
  -7   2   4        294.11        276.07         2.33 o                         
  -6   2   4         34.74         30.82         0.93 o                         
  -5   2   4        123.61        134.71         1.36 o                         
  -4   2   4         45.88         40.76         0.86 o                         
  -3   2   4        127.23        147.66         1.39 o                         
  -2   2   4        275.33        300.85         2.45 o                         
  -1   2   4          0.77          1.42         0.58 o                         
   0   2   4        572.28        615.79         4.19 o                         
   1   2   4         20.19         21.06         0.89 o                         
   2   2   4       5841.75       5191.01        36.62 o                         
   3   2   4          0.11          0.31         0.79 o                         
   4   2   4       1108.10       1163.34         7.42 o                         
   5   2   4          0.27          0.47         0.52 o                         
   6   2   4       1734.78       1836.19        16.67 o                         
   7   2   4        262.89        273.10         1.92 o                         
   8   2   4         56.78         55.75         1.91 o                         
   9   2   4        108.32        111.32         1.22 o                         
  10   2   4        193.26        170.04         1.56 o                         
  11   2   4        193.91        187.73         1.70 o                         
  12   2   4          1.62          1.42         0.48 o                         
  13   2   4          9.49         11.98         1.40 o                         
  -8   3   4         97.01         98.45         2.59 o                         
  -7   3   4         24.47         24.35         0.77 o                         
  -6   3   4          3.98          6.04         0.79 o                         
  -5   3   4          9.28          8.14         2.58 o                         
  -4   3   4        167.63        136.70         1.52 o                         
  -3   3   4          1.14          2.14         0.69 o                         
  -2   3   4        429.91        462.76         3.41 o                         
  -1   3   4        670.83        743.04         5.31 o                         
   0   3   4          5.41          4.62         0.77 o                         
   1   3   4         14.82         17.40         0.85 o                         
   2   3   4        154.96        159.68         1.79 o                         
   3   3   4        422.72        432.66         3.30 o                         
   4   3   4        177.22        156.49         1.36 o                         
   5   3   4        273.06        321.67         2.35 o                         
   6   3   4        469.32        563.83         3.67 o                         
   7   3   4          2.97         11.52         0.57 o                         
   8   3   4         51.63         61.78         1.23 o                         
   9   3   4        317.58        265.33         2.58 o                         
  10   3   4         30.28         33.89         0.73 o                         
  11   3   4        108.33        104.31         1.20 o                         
  12   3   4         90.89         69.65         0.99 o                         
  13   3   4         16.68         17.69         2.37 o                         
  -8   4   4         40.81         42.17         2.65 o                         
  -7   4   4        119.84        119.73         1.91 o                         
  -6   4   4         25.65         23.98         0.97 o                         
  -5   4   4         28.20         30.92         2.12 o                         
  -4   4   4        299.59        290.94         2.61 o                         
  -3   4   4         50.83         48.99         1.25 o                         
  -2   4   4         45.32         45.04         1.05 o                         
  -1   4   4          0.85          1.14         0.76 o                         
   0   4   4        140.83        144.76         1.54 o                         
   1   4   4        523.64        543.46         4.17 o                         
   2   4   4         25.00         30.53         5.06 o                         
   3   4   4        525.98        542.33         3.92 o                         
   4   4   4        560.54        609.27         4.37 o                         
   5   4   4          3.60          2.80         0.58 o                         
   6   4   4       1221.87       1334.12         9.76 o                         
   7   4   4         33.71         40.43         0.79 o                         
   8   4   4         66.54         83.50         1.09 o                         
   9   4   4          1.98          1.47         0.58 o                         
  10   4   4          0.92          1.04         0.49 o                         
  11   4   4        413.22        375.50         3.66 o                         
  12   4   4          8.29         10.24         0.76 o                         
  13   4   4         71.97         70.15         2.89 o                         
  -7   5   4         34.83         31.62         1.18 o                         
  -6   5   4         10.55          9.97         1.10 o                         
  -5   5   4         12.08         13.37         0.91 o                         
  -4   5   4          1.89          2.47         0.91 o                         
  -3   5   4          8.67          9.37         1.25 o                         
  -2   5   4          2.39          2.79         0.87 o                         
  -1   5   4         74.21         77.73         1.45 o                         
   0   5   4          0.62          2.95         1.01 o                         
   1   5   4        730.93        801.07         5.65 o                         
   2   5   4          1.37          0.92         0.87 o                         
   3   5   4          0.61          0.52         0.73 o                         
   4   5   4        201.06        223.98         2.73 o                         
   5   5   4        495.96        496.76         3.46 o                         
   6   5   4         33.06         30.73         0.76 o                         
   7   5   4        467.75        466.85         3.25 o                         
   8   5   4         98.90        106.39         4.08 o                         
   9   5   4         14.29         17.64         0.68 o                         
  10   5   4         57.80         57.02         0.92 o                         
  11   5   4        592.25        561.91         5.33 o                         
  12   5   4        145.37        124.80         1.28 o                         
  13   5   4        380.88        355.94         4.88 o                         
  -6   6   4          0.18         -0.30         0.93 o                         
  -5   6   4         40.14         40.66         1.21 o                         
  -4   6   4         16.80         15.70         1.03 o                         
  -3   6   4         43.90         47.33         1.31 o                         
  -2   6   4          0.44          1.21         1.24 o                         
  -1   6   4         50.78         45.77         1.28 o                         
   0   6   4         51.17         43.86         1.22 o                         
   1   6   4        102.11        112.85         1.68 o                         
   2   6   4        208.52        221.60         2.10 o                         
   3   6   4        561.31        613.79         4.36 o                         
   4   6   4        205.06        211.60         1.95 o                         
   5   6   4         50.35         39.66         1.07 o                         
   6   6   4        251.97        231.41         1.99 o                         
   7   6   4        380.04        384.18         4.71 o                         
   8   6   4         13.70         13.11         0.71 o                         
   9   6   4        187.21        185.58         1.76 o                         
  10   6   4        219.07        218.67         2.00 o                         
  11   6   4         97.02         98.31         1.06 o                         
  12   6   4        104.42        101.67         1.21 o                         
  13   6   4         11.12          7.36         1.80 o                         
  -5   7   4         18.67         18.76         1.14 o                         
  -4   7   4         15.22         16.01         1.26 o                         
  -3   7   4          1.89          1.33         1.06 o                         
  -2   7   4         45.71         47.35         1.48 o                         
  -1   7   4         38.95         38.13         1.27 o                         
   0   7   4         20.04         21.34         1.56 o                         
   1   7   4         15.26         18.95         1.29 o                         
   2   7   4        144.27        142.36         1.84 o                         
   3   7   4        129.46        154.14         1.87 o                         
   4   7   4          8.24         13.21         1.91 o                         
   5   7   4          0.59          1.01         0.82 o                         
   6   7   4         38.53         40.75         1.19 o                         
   7   7   4        577.78        582.28         4.40 o                         
   8   7   4        702.48        684.68         4.91 o                         
   9   7   4         42.61         44.72         1.84 o                         
  10   7   4          3.57          2.97         0.58 o                         
  11   7   4          5.86          6.03         0.66 o                         
  12   7   4          7.92          8.32         0.70 o                         
  13   7   4          0.48         -0.08         2.28 o                         
  -4   8   4          0.30         -0.16         0.97 o                         
  -3   8   4         36.39         37.07         1.74 o                         
  -2   8   4       2048.87       2078.06        15.42 o                         
  -1   8   4         94.88         90.76         1.88 o                         
   0   8   4        175.42        173.15         2.13 o                         
   1   8   4         13.33         14.89         1.24 o                         
   2   8   4         99.10        110.26         1.99 o                         
   3   8   4        178.82        187.16         2.40 o                         
   4   8   4         50.71         60.42         2.23 o                         
   5   8   4         14.83         21.01         2.03 o                         
   6   8   4        114.59        120.48         1.66 o                         
   7   8   4        610.09        607.35         4.55 o                         
   8   8   4          2.14          2.27         0.91 o                         
   9   8   4        477.36        471.28         3.95 o                         
  10   8   4        515.08        513.73         4.14 o                         
  11   8   4        270.34        271.19         2.35 o                         
  12   8   4          3.52          3.85         0.50 o                         
  13   8   4         59.51         70.15         2.43 o                         
  -4   9   4          3.16          2.33         1.21 o                         
  -3   9   4        408.05        400.67         4.16 o                         
  -2   9   4        392.99        388.09         5.50 o                         
  -1   9   4       1012.85       1023.21         8.08 o                         
   0   9   4       2037.52       2106.38        15.32 o                         
   1   9   4        121.91        127.92         7.38 o                         
   2   9   4         11.28         12.60         1.21 o                         
   3   9   4         44.69         38.61         1.43 o                         
   4   9   4          0.16          0.87         1.06 o                         
   5   9   4        157.24        154.37         2.43 o                         
   6   9   4          3.88          3.61         1.15 o                         
   7   9   4         51.49         52.77         1.29 o                         
   8   9   4         46.44         49.92         1.35 o                         
   9   9   4        413.39        417.13         3.33 o                         
  10   9   4          4.18          3.29         0.71 o                         
  11   9   4         95.32        100.29         1.26 o                         
  12   9   4        282.24        276.68         2.40 o                         
  13   9   4        170.74        175.12         3.28 o                         
  -2  10   4         15.52         18.26         1.58 o                         
  -1  10   4         12.85         13.50         1.51 o                         
   0  10   4        167.38        165.08         2.43 o                         
   1  10   4          3.84          7.50         2.80 o                         
   2  10   4        341.96        330.37         3.22 o                         
   3  10   4        568.05        519.18         4.31 o                         
   4  10   4         11.17         11.91         1.64 o                         
   5  10   4         28.47         28.96         1.45 o                         
   6  10   4         14.97         22.20         1.68 o                         
   7  10   4         16.57         16.37         1.24 o                         
   8  10   4          4.59          2.87         0.96 o                         
   9  10   4         47.02         49.05         1.81 o                         
  10  10   4          0.36          0.38         0.68 o                         
  11  10   4         55.56         55.45         1.28 o                         
  12  10   4        124.17        125.30         1.52 o                         
  13  10   4        375.72        376.75         5.21 o                         
  -1  11   4          2.63          1.96         1.19 o                         
   0  11   4          0.01         -0.27         1.28 o                         
   1  11   4        113.06        114.12         2.00 o                         
   2  11   4          0.67         -0.12         1.09 o                         
   3  11   4        322.89        304.23         3.31 o                         
   4  11   4         51.26         43.28         1.87 o                         
   5  11   4        129.89        108.66         2.34 o                         
   6  11   4        261.72        240.91         2.59 o                         
   7  11   4         42.13         33.59         1.45 o                         
   8  11   4          2.63          1.06         1.01 o                         
   9  11   4          0.63          0.47         1.00 o                         
  10  11   4         59.63         60.30         1.30 o                         
  11  11   4         19.24         18.41         1.20 o                         
  12  11   4          3.56          3.53         1.00 o                         
  13  11   4         24.11         20.03         2.58 o                         
   0  12   4         29.67         31.05         1.74 o                         
   1  12   4         65.08         67.01         2.00 o                         
   2  12   4         81.28         82.08         2.13 o                         
   3  12   4         30.64         31.41         1.56 o                         
   4  12   4          0.05         -0.60         1.15 o                         
   5  12   4          0.81          0.70         1.40 o                         
   6  12   4         72.34         60.59         1.78 o                         
   7  12   4         19.18         16.34         1.27 o                         
   8  12   4          0.76          2.54         1.06 o                         
   9  12   4          0.05          0.40         0.98 o                         
  10  12   4          5.11          4.63         0.93 o                         
  11  12   4         22.26         21.50         1.18 o                         
  12  12   4         17.47         17.88         1.30 o                         
   2  13   4         75.69         76.74         1.93 o                         
   3  13   4          2.67          2.92         1.65 o                         
   4  13   4         41.63         39.29         2.02 o                         
   5  13   4         11.20         13.80         1.54 o                         
   6  13   4          1.91          2.50         1.25 o                         
   7  13   4        144.65        152.18         2.24 o                         
   8  13   4          3.64          2.85         1.33 o                         
   9  13   4         21.17         26.04         1.50 o                         
  10  13   4         57.48         58.56         2.07 o                         
  11  13   4         13.89         14.67         1.36 o                         
   5  14   4         16.66         22.81         1.82 o                         
   6  14   4         15.69         22.44         1.59 o                         
   7  14   4          1.60          3.77         1.37 o                         
   8  14   4          0.42          0.67         1.34 o                         
   9  14   4         40.11         42.53         1.71 o                         
  -5 -13   5        310.81        347.19         3.16 o                         
  -4 -13   5         63.30         72.30         1.62 o                         
  -3 -13   5        302.06        306.90         2.78 o                         
  -7 -12   5          8.90          8.91         0.98 o                         
  -6 -12   5        139.88        149.70         1.68 o                         
  -5 -12   5          4.06          3.30         0.91 o                         
  -4 -12   5          3.51          3.91         0.91 o                         
  -3 -12   5          0.91          0.92         0.76 o                         
  -2 -12   5         27.65         33.59         0.95 o                         
  -1 -12   5        141.36        170.82         1.99 o                         
   0 -12   5         34.59         43.38         1.10 o                         
   1 -12   5         14.14         15.08         2.58 o                         
  -8 -11   5         18.30         20.11         3.64 o                         
  -7 -11   5         48.65         47.52         0.94 o                         
  -6 -11   5          0.09         -0.72         1.13 o                         
  -5 -11   5         50.75         48.87         1.29 o                         
  -4 -11   5          0.42          0.44         0.76 o                         
  -3 -11   5          1.25          0.98         0.70 o                         
  -2 -11   5         11.06          9.20         0.91 o                         
  -1 -11   5          0.13          0.79         0.71 o                         
   0 -11   5          1.35          1.33         0.68 o                         
   1 -11   5        258.44        314.18         2.99 o                         
   2 -11   5         48.27         40.42         4.09 o                         
  -9 -10   5          7.80          8.62         1.66 o                         
  -8 -10   5        222.11        206.39         4.61 o                         
  -7 -10   5         27.49         28.27         0.65 o                         
  -6 -10   5         20.56         24.08         0.95 o                         
  -5 -10   5         12.64         12.36         0.80 o                         
  -4 -10   5         33.92         30.60         1.13 o                         
  -3 -10   5         66.62         69.95         1.28 o                         
  -2 -10   5          0.42          0.69         0.76 o                         
  -1 -10   5         10.16         11.27         0.88 o                         
   0 -10   5         60.00         52.59         1.78 o                         
   1 -10   5        108.84        110.17         1.36 o                         
   2 -10   5        350.44        395.76         4.53 o                         
   3 -10   5         46.87         61.74         2.46 o                         
   4 -10   5         45.49         57.23         3.00 o                         
 -10  -9   5         22.76         25.73         2.57 o                         
  -9  -9   5          5.43          6.85         1.59 o                         
  -8  -9   5          4.00          2.56         1.35 o                         
  -7  -9   5          4.56          1.69         0.41 o                         
  -6  -9   5         45.59         39.55         0.85 o                         
  -5  -9   5        215.47        202.80         2.05 o                         
  -4  -9   5        147.36        144.45         1.98 o                         
  -3  -9   5       3080.06       3204.07        22.61 o                         
  -2  -9   5        275.13        280.67         2.62 o                         
  -1  -9   5        352.56        365.61         6.33 o                         
   0  -9   5         73.26         74.69         1.34 o                         
   1  -9   5        209.24        201.00         2.68 o                         
   2  -9   5        149.18        132.90         2.44 o                         
   3  -9   5          0.03          0.23         0.46 o                         
   4  -9   5         16.50         12.90         0.65 o                         
   5  -9   5         14.67         11.13         2.92 o                         
 -10  -8   5         45.40         56.25         2.35 o                         
  -9  -8   5        100.51        113.46         2.58 o                         
  -8  -8   5          8.62          8.65         1.86 o                         
  -7  -8   5        111.80         96.48         1.59 o                         
  -6  -8   5        136.88        116.25         1.32 o                         
  -5  -8   5         36.44         33.64         0.78 o                         
  -4  -8   5         37.00         33.47         0.84 o                         
  -3  -8   5        256.48        257.32         2.27 o                         
  -2  -8   5       1076.32       1097.49         7.79 o                         
  -1  -8   5        370.79        369.95         3.04 o                         
   0  -8   5        184.41        188.22         1.69 o                         
   1  -8   5        109.78         88.40         1.14 o                         
   2  -8   5          1.60          2.15         0.71 o                         
   3  -8   5         62.71         58.62         2.44 o                         
   4  -8   5         46.23         35.70         0.62 o                         
   5  -8   5         38.06         43.65         0.69 o                         
   6  -8   5         95.63        125.65         3.81 o                         
 -10  -7   5          0.82          1.01         1.75 o                         
  -9  -7   5         19.95         27.36         1.86 o                         
  -8  -7   5         14.53         11.84         1.53 o                         
  -7  -7   5         77.60         82.17         2.42 o                         
  -6  -7   5          6.89          5.88         0.64 o                         
  -5  -7   5          1.59          0.47         0.40 o                         
  -4  -7   5          3.67          6.59         0.63 o                         
  -3  -7   5         57.18         50.85         2.41 o                         
  -2  -7   5          8.66         10.14         1.44 o                         
  -1  -7   5         31.09         29.43         0.77 o                         
   0  -7   5        381.75        374.74         3.11 o                         
   1  -7   5         99.70         97.72         2.38 o                         
   2  -7   5        654.81        622.76         4.23 o                         
   3  -7   5       1798.68       1494.93        16.24 o                         
   4  -7   5        146.30        109.96         1.44 o                         
   5  -7   5         40.68         36.93         1.02 o                         
   6  -7   5        122.70        139.25         1.59 o                         
   7  -7   5        504.81        392.35       140.38 o                         
 -10  -6   5        181.01        189.46         3.61 o                         
  -9  -6   5          1.07          1.55         1.55 o                         
  -8  -6   5        252.52        261.34         3.68 o                         
  -7  -6   5        166.36        169.71         2.70 o                         
  -6  -6   5          7.07          7.47         0.24 o                         
  -5  -6   5        155.14        149.55         1.31 o                         
  -4  -6   5         21.11         19.13         0.76 o                         
  -3  -6   5          0.76          2.07         0.56 o                         
  -2  -6   5         15.65         12.47         0.84 o                         
  -1  -6   5        117.68         98.93         1.17 o                         
   0  -6   5         20.66         19.81         0.72 o                         
   1  -6   5        311.63        316.35         2.50 o                         
   2  -6   5          8.60         10.51         0.74 o                         
   3  -6   5         20.71         32.19         0.62 o                         
   4  -6   5         22.45         15.03         0.63 o                         
   5  -6   5          1.06          0.48         0.41 o                         
   6  -6   5        208.62        194.33         1.82 o                         
   7  -6   5        164.41        173.00         1.71 o                         
   8  -6   5        118.32        151.64         3.87 o                         
 -10  -5   5         48.18         49.48         2.83 o                         
  -9  -5   5         33.29         36.98         2.49 o                         
  -8  -5   5         42.14         42.84         1.87 o                         
  -7  -5   5          8.04          7.42         1.35 o                         
  -6  -5   5         20.97         21.24         1.68 o                         
  -5  -5   5          4.67          5.40         0.38 o                         
  -4  -5   5         56.99         53.35         0.78 o                         
  -3  -5   5         28.68         28.23         0.68 o                         
  -2  -5   5         22.54         21.61         0.66 o                         
  -1  -5   5         63.38         59.78         0.77 o                         
   0  -5   5        413.66        434.52         3.07 o                         
   1  -5   5         53.39         66.05         1.60 o                         
   2  -5   5       1074.71       1086.13         9.78 o                         
   3  -5   5         32.85         28.96         3.47 o                         
   4  -5   5        158.54        160.08         2.64 o                         
   5  -5   5          0.48          1.51         0.51 o                         
   6  -5   5          0.12          2.06         0.35 o                         
   7  -5   5          0.69          0.02         0.46 o                         
   8  -5   5         23.25         18.46         0.88 o                         
   9  -5   5        125.59        162.00         2.79 o                         
 -10  -4   5        141.92        146.85         3.46 o                         
  -9  -4   5         16.84         17.28         1.77 o                         
  -8  -4   5        282.32        292.72         4.00 o                         
  -7  -4   5          8.93          8.29         1.41 o                         
  -6  -4   5         94.08        101.83         2.48 o                         
  -5  -4   5        176.84        162.48         3.67 o                         
  -4  -4   5        110.45        112.21         1.08 o                         
  -3  -4   5        128.73        145.34         1.42 o                         
  -2  -4   5        157.77        161.24         1.40 o                         
  -1  -4   5        299.32        317.82         2.43 o                         
   0  -4   5         95.67        110.34         1.26 o                         
   1  -4   5          0.15          0.01         0.39 o                         
   2  -4   5        351.78        344.36         5.04 o                         
   3  -4   5         45.11         42.38         0.56 o                         
   4  -4   5         22.04         18.03         0.48 o                         
   5  -4   5          1.39          0.22         0.80 o                         
   6  -4   5         23.12         24.12         0.61 o                         
   7  -4   5         50.03         43.56         0.66 o                         
   8  -4   5          8.63          7.60         0.59 o                         
   9  -4   5          6.04          6.58         0.70 o                         
  10  -4   5          0.13         -0.63         1.13 o                         
 -10  -3   5          0.36          1.06         1.71 o                         
  -9  -3   5         72.69         65.87         3.27 o                         
  -8  -3   5          0.21          0.84         1.73 o                         
  -7  -3   5        429.44        445.55         5.20 o                         
  -6  -3   5        729.86        729.95         8.17 o                         
  -5  -3   5        116.58        118.04         2.06 o                         
  -4  -3   5         61.53         67.72         0.73 o                         
  -3  -3   5        111.77        127.26         1.02 o                         
  -2  -3   5         29.41         30.15         1.34 o                         
  -1  -3   5        192.97        186.68         1.39 o                         
   0  -3   5        201.38        198.86         2.54 o                         
   1  -3   5        594.75        616.68         6.36 o                         
   2  -3   5       1462.84       1553.06        20.81 o                         
   3  -3   5         24.86         26.93         1.16 o                         
   4  -3   5        146.46        138.63         1.46 o                         
   5  -3   5        721.02        679.95         5.55 o                         
   6  -3   5       1155.72       1167.56         7.86 o                         
   7  -3   5        108.13        105.79         1.13 o                         
   8  -3   5         10.07         10.44         0.79 o                         
   9  -3   5          0.02          0.37         0.45 o                         
  10  -3   5         21.59         21.79         0.74 o                         
 -10  -2   5          7.41         13.55         3.54 o                         
  -9  -2   5          1.63          2.90         1.61 o                         
  -8  -2   5        431.19        443.58         7.64 o                         
  -7  -2   5          0.22          0.61         1.28 o                         
  -6  -2   5        655.47        655.97         7.61 o                         
  -5  -2   5        294.63        286.93         3.52 o                         
  -4  -2   5         13.82         21.83         0.94 o                         
  -3  -2   5         33.49         39.78         0.62 o                         
  -2  -2   5         13.26         12.64         0.54 o                         
  -1  -2   5        210.07        208.80         1.70 o                         
   0  -2   5         25.18         19.40         0.56 o                         
   1  -2   5          4.58          6.66         0.89 o                         
   2  -2   5        578.89        595.17        13.51 o                         
   3  -2   5        622.16        635.92         6.17 o                         
   4  -2   5        558.38        579.77        11.66 o                         
   5  -2   5        540.60        502.73         5.45 o                         
   6  -2   5         72.63         73.35         2.34 o                         
   7  -2   5       2224.53       2194.49        21.63 o                         
   8  -2   5       1144.51       1165.29         7.98 o                         
   9  -2   5          5.34          4.22         0.56 o                         
  10  -2   5         35.93         39.15         0.84 o                         
  11  -2   5          3.70          2.90         0.55 o                         
  -9  -1   5         36.89         42.84         3.07 o                         
  -8  -1   5         57.03         59.61         2.58 o                         
  -7  -1   5          1.86          1.98         1.36 o                         
  -6  -1   5         30.28         32.42         1.64 o                         
  -5  -1   5          1.27          0.70         0.24 o                         
  -4  -1   5        388.46        368.48         4.66 o                         
  -3  -1   5       4763.46       4342.63        30.40 o                         
  -2  -1   5          5.09          7.89         0.65 o                         
  -1  -1   5          0.59          0.52         0.56 o                         
   0  -1   5          0.02          0.79         0.42 o                         
   1  -1   5          5.43          4.36         0.33 o                         
   2  -1   5         19.07         16.77         0.35 o                         
   3  -1   5         90.98         81.26         7.09 o                         
   4  -1   5        315.53        320.12         2.55 o                         
   5  -1   5       1555.26       1505.73        41.31 o                         
   6  -1   5          7.63          5.43         0.44 o                         
   7  -1   5        209.92        205.30         1.75 o                         
   8  -1   5        530.30        524.01         3.82 o                         
   9  -1   5        251.43        238.31         2.09 o                         
  10  -1   5          4.47          4.72         0.59 o                         
  11  -1   5         10.43         10.30         0.61 o                         
  -9   0   5         22.18         20.59         1.97 o                         
  -8   0   5         19.50         18.30         2.15 o                         
  -7   0   5          3.29          3.40         0.36 o                         
  -6   0   5         40.14         34.85         1.27 o                         
  -5   0   5         72.25         82.80         1.02 o                         
  -4   0   5          2.99          3.40         0.41 o                         
  -3   0   5       1059.99       1130.11        11.23 o                         
  -2   0   5       2117.21       2040.77        22.80 o                         
  -1   0   5        289.04        313.94         2.25 o                         
   0   0   5         87.19         83.06         0.86 o                         
   1   0   5        115.41        120.74         1.10 o                         
   2   0   5        307.67        318.78         3.26 o                         
   3   0   5         31.06         33.30         0.47 o                         
   4   0   5        382.70        389.38         2.86 o                         
   5   0   5         31.98         29.47         1.26 o                         
   6   0   5          1.99          2.32         0.34 o                         
   7   0   5        492.88        475.09         3.57 o                         
   8   0   5        113.55        108.17         1.23 o                         
   9   0   5       2625.32       2680.67        18.75 o                         
  10   0   5         44.67         46.58         0.87 o                         
  11   0   5         30.49         29.75         0.86 o                         
  12   0   5        265.97        279.38         2.44 o                         
  -9   1   5         97.37         96.23         2.79 o                         
  -8   1   5         13.06         11.91         2.11 o                         
  -7   1   5         38.58         37.18         0.55 o                         
  -6   1   5        362.14        356.35         2.58 o                         
  -5   1   5        112.38        112.15         1.26 o                         
  -4   1   5         92.87         97.45         1.13 o                         
  -3   1   5          1.44          1.20         0.52 o                         
  -2   1   5          3.08          1.77         0.71 o                         
  -1   1   5        585.78        617.84         4.17 o                         
   0   1   5        936.10       1002.50         8.47 o                         
   1   1   5         20.38         13.19         0.59 o                         
   2   1   5          2.79          1.96         0.54 o                         
   3   1   5         56.98         63.83         0.81 o                         
   4   1   5         26.34         36.94         0.61 o                         
   5   1   5         21.38         34.81         0.59 o                         
   6   1   5         30.06         32.57         0.55 o                         
   7   1   5        455.35        461.32         4.28 o                         
   8   1   5         43.95         43.87         0.89 o                         
   9   1   5        130.12        118.62         1.27 o                         
  10   1   5        212.74        208.51         1.72 o                         
  11   1   5          0.27          0.34         0.54 o                         
  12   1   5          0.64          0.94         0.90 o                         
  -8   2   5         23.15         22.47         2.48 o                         
  -7   2   5         44.83         39.06         1.32 o                         
  -6   2   5        264.88        244.32         3.10 o                         
  -5   2   5         38.60         34.70         0.85 o                         
  -4   2   5        111.14        112.22         1.26 o                         
  -3   2   5          0.76          0.25         0.60 o                         
  -2   2   5         19.22         17.97         0.81 o                         
  -1   2   5         49.94         63.33         2.20 o                         
   0   2   5          6.49          9.96         0.69 o                         
   1   2   5       1227.57       1314.78        41.17 o                         
   2   2   5        143.16        150.67         1.47 o                         
   3   2   5       1234.93       1255.11        14.50 o                         
   4   2   5          0.22          0.50         0.44 o                         
   5   2   5         18.40         23.44         0.77 o                         
   6   2   5         76.89         64.81         0.85 o                         
   7   2   5         53.12         59.79         0.90 o                         
   8   2   5         66.75         63.54         1.57 o                         
   9   2   5         33.93         32.76         0.88 o                         
  10   2   5        232.83        216.04         1.75 o                         
  11   2   5         21.14         23.70         0.69 o                         
  12   2   5         35.34         35.71         0.90 o                         
  13   2   5         11.72         14.50         1.05 o                         
  -8   3   5         75.34         66.43         3.00 o                         
  -7   3   5        209.17        213.23         2.89 o                         
  -6   3   5        786.74        738.12         6.57 o                         
  -5   3   5        138.33        116.39         1.34 o                         
  -4   3   5        261.19        244.43         2.25 o                         
  -3   3   5        104.04        112.05         5.44 o                         
  -2   3   5        413.20        434.88         3.23 o                         
  -1   3   5        221.69        240.55         1.98 o                         
   0   3   5         26.91         32.47         2.10 o                         
   1   3   5         17.24         14.11         0.79 o                         
   2   3   5       1183.53       1273.24         8.34 o                         
   3   3   5        161.06        163.35         1.63 o                         
   4   3   5          0.35          1.53         0.75 o                         
   5   3   5        250.79        295.32         2.17 o                         
   6   3   5          0.10          0.93         0.51 o                         
   7   3   5        168.57        166.48         1.40 o                         
   8   3   5         67.96         61.75         0.92 o                         
   9   3   5          0.64          1.85         0.68 o                         
  10   3   5         11.09          8.84         0.74 o                         
  11   3   5         18.49         20.12         0.73 o                         
  12   3   5        278.28        261.04         2.16 o                         
  13   3   5          1.65          2.57         1.22 o                         
  -7   4   5        127.73        133.15         2.28 o                         
  -6   4   5         23.17         21.73         2.10 o                         
  -5   4   5         74.01         68.15         1.17 o                         
  -4   4   5        135.08        122.25         2.28 o                         
  -3   4   5        606.78        623.13         4.58 o                         
  -2   4   5          5.32          4.69         0.93 o                         
  -1   4   5       1091.26       1170.67         8.38 o                         
   0   4   5        346.71        333.31         2.92 o                         
   1   4   5         68.66         61.14         1.11 o                         
   2   4   5         44.39         43.28         2.03 o                         
   3   4   5        555.93        565.86         4.29 o                         
   4   4   5       1029.34       1130.60         7.45 o                         
   5   4   5        541.31        565.03         3.94 o                         
   6   4   5        312.96        323.46         2.47 o                         
   7   4   5        471.65        549.86         3.70 o                         
   8   4   5        469.49        500.89         3.56 o                         
   9   4   5         42.19         51.28         0.84 o                         
  10   4   5         92.26         74.32         0.99 o                         
  11   4   5         39.41         33.49         1.09 o                         
  12   4   5        106.14        108.42         1.35 o                         
  13   4   5         31.72         32.78         1.64 o                         
  -6   5   5          0.04         -0.73         0.82 o                         
  -5   5   5          1.72          2.24         1.00 o                         
  -4   5   5         25.45         29.04         1.29 o                         
  -3   5   5         80.04         78.99         1.41 o                         
  -2   5   5         42.74         40.99         1.20 o                         
  -1   5   5        398.30        389.72         3.30 o                         
   0   5   5          0.95         -0.07         0.88 o                         
   1   5   5         48.44         49.05         1.24 o                         
   2   5   5        723.18        825.95         5.66 o                         
   3   5   5        151.35        142.41         2.19 o                         
   4   5   5        773.34        893.80         6.19 o                         
   5   5   5       1652.97       1722.15        20.26 o                         
   6   5   5        205.98        214.14         1.94 o                         
   7   5   5         54.11         58.60         0.97 o                         
   8   5   5         16.39         19.73         0.79 o                         
   9   5   5        269.14        295.48         2.29 o                         
  10   5   5          0.65          0.91         0.51 o                         
  11   5   5         21.69         21.00         0.87 o                         
  12   5   5         10.52          9.49         0.62 o                         
  13   5   5         21.43         17.70         2.71 o                         
  -6   6   5         80.20         77.11         1.73 o                         
  -5   6   5         99.02         94.81         1.70 o                         
  -4   6   5         66.61         67.97         1.52 o                         
  -3   6   5         53.43         58.51         1.42 o                         
  -2   6   5          5.15          6.98         0.97 o                         
  -1   6   5          7.49          6.53         1.28 o                         
   0   6   5          9.51          7.78         1.13 o                         
   1   6   5        478.45        505.91         4.13 o                         
   2   6   5         59.39         61.89         1.31 o                         
   3   6   5        583.52        677.88         4.82 o                         
   4   6   5       1342.09       1390.33         9.38 o                         
   5   6   5         64.38         56.15         1.11 o                         
   6   6   5         33.40         33.97         1.04 o                         
   7   6   5         79.19         86.97         3.40 o                         
   8   6   5          0.73          0.82         0.71 o                         
   9   6   5        139.45        141.88         1.58 o                         
  10   6   5          5.03          6.14         0.64 o                         
  11   6   5          3.61          4.95         0.70 o                         
  12   6   5         72.17         66.51         1.11 o                         
  13   6   5         17.89         19.00         1.22 o                         
  14   6   5          0.87          1.74         1.52 o                         
  -5   7   5        180.54        184.80         2.64 o                         
  -4   7   5          2.96          2.72         1.03 o                         
  -3   7   5        120.73        122.90         1.94 o                         
  -2   7   5         90.87         92.92         1.62 o                         
  -1   7   5          7.89          6.06         1.16 o                         
   0   7   5         65.93         68.01         1.66 o                         
   1   7   5         80.86         76.17         1.72 o                         
   2   7   5        190.68        205.93         2.43 o                         
   3   7   5        827.71        843.85         6.58 o                         
   4   7   5        333.01        349.94         2.99 o                         
   5   7   5        293.00        311.36         2.72 o                         
   6   7   5         18.52         17.92         1.51 o                         
   7   7   5         46.65         51.79         1.33 o                         
   8   7   5       1299.29       1325.98         9.20 o                         
   9   7   5         28.48         30.12         0.95 o                         
  10   7   5          8.38          9.09         0.88 o                         
  11   7   5         47.89         45.86         1.04 o                         
  12   7   5         14.59         12.27         1.84 o                         
  13   7   5         78.65         74.25         1.33 o                         
  14   7   5          1.28          1.54         1.33 o                         
  -4   8   5        132.97        131.11         1.98 o                         
  -3   8   5        258.56        244.64         2.90 o                         
  -2   8   5        646.25        648.44         5.51 o                         
  -1   8   5          3.65          3.19         1.43 o                         
   0   8   5          2.51          2.31         1.16 o                         
   1   8   5        249.50        255.60         2.82 o                         
   2   8   5        213.21        218.69         2.64 o                         
   3   8   5         17.20         15.14         1.25 o                         
   4   8   5        226.61        225.22         2.60 o                         
   5   8   5          0.96          0.48         1.06 o                         
   6   8   5          0.00          0.74         1.17 o                         
   7   8   5       1051.87       1065.35         7.59 o                         
   8   8   5        592.55        607.23         4.56 o                         
   9   8   5        383.07        373.48         3.26 o                         
  10   8   5         44.57         40.74         1.14 o                         
  11   8   5        110.73        118.66         1.36 o                         
  12   8   5          5.36          7.22         0.88 o                         
  13   8   5          3.94          4.76         0.51 o                         
  -3   9   5          2.96          2.66         1.18 o                         
  -2   9   5         26.86         27.70         1.59 o                         
  -1   9   5        160.17        161.39         2.33 o                         
   0   9   5       1002.41       1010.71         8.30 o                         
   1   9   5        534.89        510.96         4.33 o                         
   2   9   5         39.98         42.36         1.57 o                         
   3   9   5        118.50        113.05         2.00 o                         
   4   9   5         77.43         68.65         1.78 o                         
   5   9   5          7.89          7.57         1.17 o                         
   6   9   5         16.03          9.37         1.13 o                         
   7   9   5         35.48         35.95         1.37 o                         
   8   9   5          8.14          9.20         0.98 o                         
   9   9   5        327.95        323.52         2.99 o                         
  10   9   5         26.76         26.81         0.96 o                         
  11   9   5        388.88        398.64         3.34 o                         
  12   9   5        316.70        328.68         2.70 o                         
  13   9   5        114.86        114.83         1.64 o                         
  -2  10   5          3.00          3.33         1.26 o                         
  -1  10   5         29.97         29.63         1.52 o                         
   0  10   5        227.46        217.74         2.68 o                         
   1  10   5        208.89        203.66         2.58 o                         
   2  10   5        350.14        350.68         3.62 o                         
   3  10   5          3.07          2.88         1.28 o                         
   4  10   5        450.27        406.54         3.61 o                         
   5  10   5          5.20          3.02         1.37 o                         
   6  10   5        167.32        163.20         2.08 o                         
   7  10   5        150.40        137.39         2.20 o                         
   8  10   5        586.52        607.21         5.17 o                         
   9  10   5         45.57         48.45         1.42 o                         
  10  10   5         46.98         50.72         1.16 o                         
  11  10   5          2.25          1.25         0.93 o                         
  12  10   5        102.06         99.44         1.57 o                         
  13  10   5         51.45         50.23         1.31 o                         
  -1  11   5         10.26         11.56         1.83 o                         
   0  11   5          1.86          2.84         1.29 o                         
   1  11   5        309.02        304.28         3.53 o                         
   2  11   5         10.34         11.17         1.57 o                         
   3  11   5        135.08        137.12         2.34 o                         
   4  11   5         97.87         94.69         1.88 o                         
   5  11   5         77.23         60.40         1.79 o                         
   6  11   5         34.75         25.98         1.53 o                         
   7  11   5        517.21        472.04         4.25 o                         
   8  11   5         46.29         43.91         1.51 o                         
   9  11   5        202.98        203.72         2.56 o                         
  10  11   5         21.75         17.88         1.04 o                         
  11  11   5         20.82         22.11         1.16 o                         
  12  11   5          1.19          1.53         0.72 o                         
  13  11   5         18.87         20.91         1.08 o                         
   1  12   5         11.78         13.47         1.47 o                         
   2  12   5         40.05         43.90         1.69 o                         
   3  12   5        230.65        222.22         3.23 o                         
   4  12   5          1.46          1.17         1.38 o                         
   5  12   5          0.10          1.90         1.23 o                         
   6  12   5          0.17          0.82         1.17 o                         
   7  12   5         10.89         14.58         1.64 o                         
   8  12   5         67.81         54.76         1.53 o                         
   9  12   5        186.29        179.57         2.36 o                         
  10  12   5         83.47         98.83         2.00 o                         
  11  12   5         99.29        119.00         1.69 o                         
  12  12   5          1.28          0.45         0.73 o                         
   3  13   5         58.51         62.20         2.03 o                         
   4  13   5         38.37         42.12         1.86 o                         
   5  13   5         30.01         26.54         1.78 o                         
   6  13   5          2.55          4.27         1.33 o                         
   7  13   5         15.25          7.59         1.35 o                         
   8  13   5         60.97         65.42         2.20 o                         
   9  13   5         19.55         17.98         1.79 o                         
  10  13   5         31.05         40.65         1.40 o                         
  11  13   5         16.87         20.31         1.22 o                         
   5  14   5         34.18         34.66         1.97 o                         
   6  14   5         26.74         31.43         2.06 o                         
   7  14   5        172.52        171.36         3.07 o                         
   8  14   5         31.72         24.89         1.72 o                         
   9  14   5          0.03          1.87         1.41 o                         
  -6 -12   6         16.32         16.91         0.97 o                         
  -5 -12   6         52.57         59.73         1.58 o                         
  -4 -12   6          3.70          3.76         0.78 o                         
  -3 -12   6         22.87         27.09         0.93 o                         
  -2 -12   6         74.09         78.17         1.61 o                         
  -1 -12   6        465.65        555.54         4.59 o                         
   0 -12   6         58.88         66.37         3.66 o                         
  -8 -11   6         18.07         17.17         1.61 o                         
  -7 -11   6          0.99          0.71         0.47 o                         
  -6 -11   6          0.47          0.70         0.57 o                         
  -5 -11   6         13.53         14.85         0.92 o                         
  -4 -11   6          5.89          6.52         0.80 o                         
  -3 -11   6          0.18          0.79         0.83 o                         
  -2 -11   6        119.48        118.30         1.40 o                         
  -1 -11   6          0.78          0.44         0.54 o                         
   0 -11   6         85.94         91.20         1.29 o                         
   1 -11   6          4.04          7.85         2.35 o                         
   2 -11   6        129.06        162.02         3.94 o                         
  -8 -10   6          4.37          4.47         1.46 o                         
  -7 -10   6        215.29        200.84         2.27 o                         
  -6 -10   6          6.85          7.23         0.60 o                         
  -5 -10   6          0.03          0.40         0.72 o                         
  -4 -10   6        374.08        384.90         3.73 o                         
  -3 -10   6          5.60          6.76         0.99 o                         
  -2 -10   6          1.03          1.08         0.63 o                         
  -1 -10   6          3.90          4.19         0.62 o                         
   0 -10   6         21.92         25.52         0.68 o                         
   1 -10   6         24.76         25.31         0.72 o                         
   2 -10   6         49.81         54.38         1.38 o                         
   3 -10   6         30.19         35.71         2.76 o                         
   4 -10   6         24.68         22.97         2.73 o                         
  -9  -9   6         46.92         52.30         3.22 o                         
  -8  -9   6         29.80         34.74         1.77 o                         
  -7  -9   6         29.61         29.28         0.77 o                         
  -6  -9   6         10.27         11.56         0.56 o                         
  -5  -9   6         62.09         61.15         0.92 o                         
  -4  -9   6          9.12          9.74         0.75 o                         
  -3  -9   6        963.90        965.96         6.73 o                         
  -2  -9   6        197.24        194.45         1.93 o                         
  -1  -9   6          2.57          1.92         0.67 o                         
   0  -9   6         11.17         11.11         0.83 o                         
   1  -9   6          0.04         -0.17         0.43 o                         
   2  -9   6         15.24         14.70         0.65 o                         
   3  -9   6          0.68          0.52         0.36 o                         
   4  -9   6          2.32         19.15        14.14 o                         
   5  -9   6         17.43         50.53        19.60 o                         
  -9  -8   6          2.62          3.63         1.60 o                         
  -8  -8   6          1.35          1.18         1.68 o                         
  -7  -8   6          0.06          1.46         0.88 o                         
  -6  -8   6          5.02          5.99         0.41 o                         
  -5  -8   6         19.57         21.16         0.72 o                         
  -4  -8   6          4.93          3.91         0.60 o                         
  -3  -8   6        388.40        391.25         3.09 o                         
  -2  -8   6        796.36        809.38         5.86 o                         
  -1  -8   6        402.27        395.75         3.21 o                         
   0  -8   6          0.00          0.18         0.55 o                         
   1  -8   6        172.96        147.21         1.33 o                         
   2  -8   6        150.75        118.90         3.71 o                         
   3  -8   6          0.09         -0.12         0.32 o                         
   4  -8   6          7.27          4.17         0.29 o                         
   5  -8   6         58.02         62.45         2.78 o                         
   6  -8   6          6.63          3.78         3.58 o                         
  -9  -7   6          0.06          0.13         1.47 o                         
  -8  -7   6         10.51          9.69         1.52 o                         
  -7  -7   6         18.73         20.94         1.92 o                         
  -6  -7   6         15.05         13.59         0.44 o                         
  -5  -7   6        135.57        135.39         1.40 o                         
  -4  -7   6         11.86         12.10         0.61 o                         
  -3  -7   6         20.52         19.43         0.69 o                         
  -2  -7   6         36.62         34.56         0.91 o                         
  -1  -7   6        226.10        215.61         2.24 o                         
   0  -7   6        464.01        457.32         3.36 o                         
   1  -7   6         36.63         41.23         0.72 o                         
   2  -7   6        214.52        190.94         2.24 o                         
   3  -7   6         85.69         65.47         0.90 o                         
   4  -7   6          3.88          3.99         0.25 o                         
   5  -7   6         44.73         36.66         0.68 o                         
   6  -7   6          3.11          2.01         1.83 o                         
   7  -7   6         61.20         62.74         2.41 o                         
 -10  -6   6        138.37        147.99         4.66 o                         
  -9  -6   6         93.04        100.25         2.64 o                         
  -8  -6   6          2.98          3.25         1.49 o                         
  -7  -6   6        318.99        329.19         5.64 o                         
  -6  -6   6        154.53        143.19         1.23 o                         
  -5  -6   6        130.85        123.32         1.17 o                         
  -4  -6   6          0.31          1.10         0.42 o                         
  -3  -6   6         11.65         13.65         0.71 o                         
  -2  -6   6          5.36          8.14         1.37 o                         
  -1  -6   6        352.65        340.40         3.02 o                         
   0  -6   6        165.88        156.99         2.71 o                         
   1  -6   6        839.66        842.72         5.59 o                         
   2  -6   6          0.33          0.32         0.33 o                         
   3  -6   6         41.26         37.81         0.49 o                         
   4  -6   6         23.90         17.00         0.39 o                         
   5  -6   6        262.13        200.60         3.01 o                         
   6  -6   6          1.74          1.68         0.43 o                         
   7  -6   6         78.33         82.62         2.35 o                         
   8  -6   6          3.95          7.83         1.69 o                         
 -10  -5   6         53.02         49.48         5.52 o                         
  -9  -5   6        254.00        265.81         4.17 o                         
  -8  -5   6         17.38         18.10         2.14 o                         
  -7  -5   6         80.29         80.46         2.07 o                         
  -6  -5   6         92.61         95.99         2.83 o                         
  -5  -5   6         12.18         12.97         0.78 o                         
  -4  -5   6          1.71          1.27         0.39 o                         
  -3  -5   6         30.11         25.10         0.69 o                         
  -2  -5   6          0.33          0.11         0.44 o                         
  -1  -5   6        119.33        129.02         1.24 o                         
   0  -5   6          0.20          2.69         0.39 o                         
   1  -5   6        123.94        118.27         1.08 o                         
   2  -5   6        172.52        177.54         1.60 o                         
   3  -5   6          3.35          3.17         0.34 o                         
   4  -5   6          1.35          2.28         0.46 o                         
   5  -5   6        331.25        271.62         1.93 o                         
   6  -5   6         43.23         30.46         1.74 o                         
   7  -5   6          8.88          8.68         0.56 o                         
   8  -5   6          1.58          0.06         1.26 o                         
   9  -5   6         35.52         49.33         3.37 o                         
  -9  -4   6         25.04         26.56         2.28 o                         
  -8  -4   6          0.36          0.52         1.41 o                         
  -7  -4   6          4.44          4.25         1.39 o                         
  -6  -4   6         85.45         89.39         1.97 o                         
  -5  -4   6          1.41          0.98         0.31 o                         
  -4  -4   6        138.07        149.82         1.36 o                         
  -3  -4   6        271.36        311.81         2.51 o                         
  -2  -4   6        142.07        149.58         2.72 o                         
  -1  -4   6        205.95        211.84         1.66 o                         
   0  -4   6        183.65        199.02         1.59 o                         
   1  -4   6          4.41          3.31         0.33 o                         
   2  -4   6          4.83          6.29         0.25 o                         
   3  -4   6        164.80        166.93         3.45 o                         
   4  -4   6         46.27         36.37         1.58 o                         
   5  -4   6          2.36          4.18         0.40 o                         
   6  -4   6         49.84         44.95         0.68 o                         
   7  -4   6          9.18          8.04         0.33 o                         
   8  -4   6          1.78          1.14         0.43 o                         
   9  -4   6          4.43          4.70         1.55 o                         
  10  -4   6        328.03        383.29         6.40 o                         
  -9  -3   6        154.99        151.35         3.82 o                         
  -8  -3   6          0.11         -0.02         1.34 o                         
  -7  -3   6         67.46         62.58         2.05 o                         
  -6  -3   6         86.67         82.26         2.00 o                         
  -5  -3   6          2.57          3.07         1.46 o                         
  -4  -3   6         95.47         85.37         0.91 o                         
  -3  -3   6         21.30         21.14         0.62 o                         
  -2  -3   6        207.98        225.62         1.79 o                         
  -1  -3   6        625.40        615.97         4.09 o                         
   0  -3   6        475.14        504.25         3.68 o                         
   1  -3   6          6.22          9.81         1.08 o                         
   2  -3   6        117.60        114.40         2.16 o                         
   3  -3   6          2.18          0.68         1.08 o                         
   4  -3   6          1.38          0.65         1.07 o                         
   5  -3   6         30.28         23.81         1.63 o                         
   6  -3   6        112.41         97.85         0.88 o                         
   7  -3   6         15.53         16.26         1.00 o                         
   8  -3   6         19.23         22.14         0.71 o                         
   9  -3   6         20.76         23.17         0.58 o                         
  10  -3   6         74.59         78.94         4.50 o                         
  -9  -2   6         28.20         39.38         2.68 o                         
  -8  -2   6         83.24         86.48         2.93 o                         
  -7  -2   6          2.84          4.72         1.77 o                         
  -6  -2   6         67.68         61.17         1.92 o                         
  -5  -2   6        474.49        501.78         5.64 o                         
  -4  -2   6          6.18          6.34         0.61 o                         
  -3  -2   6          0.01          1.52         0.87 o                         
  -2  -2   6        597.90        659.19         5.16 o                         
  -1  -2   6       1467.03       1526.92         9.86 o                         
   0  -2   6         25.68         36.55         2.49 o                         
   1  -2   6        178.09        176.21         3.44 o                         
   2  -2   6        421.87        428.32         9.45 o                         
   3  -2   6       1909.95       1922.18        21.51 o                         
   4  -2   6         81.71         69.03         1.52 o                         
   5  -2   6         32.32         29.26         1.40 o                         
   6  -2   6         60.98         54.50         1.11 o                         
   7  -2   6         40.90         41.13         0.61 o                         
   8  -2   6        265.61        262.48         2.98 o                         
   9  -2   6          7.58          8.67         0.56 o                         
  10  -2   6          5.25          4.03         0.61 o                         
  11  -2   6          2.96          4.07         1.01 o                         
  -9  -1   6         65.20         73.06         2.56 o                         
  -8  -1   6         23.45         28.34         2.37 o                         
  -7  -1   6        197.02        198.40         3.25 o                         
  -6  -1   6        336.77        353.93         4.38 o                         
  -5  -1   6        259.16        281.79         2.46 o                         
  -4  -1   6         31.00         36.81         0.72 o                         
  -3  -1   6        248.58        250.34         1.82 o                         
  -2  -1   6        175.42        164.18         1.38 o                         
  -1  -1   6          7.63          8.72         0.49 o                         
   0  -1   6       1316.16       1384.54         8.75 o                         
   1  -1   6        758.96        791.43         8.20 o                         
   2  -1   6         57.35         60.23         0.83 o                         
   3  -1   6       2601.19       2463.72        45.86 o                         
   4  -1   6       1572.21       1613.59        40.40 o                         
   5  -1   6          6.04          6.46         0.27 o                         
   6  -1   6         97.05         92.53         0.91 o                         
   7  -1   6        226.89        217.13         1.85 o                         
   8  -1   6        614.31        640.01         4.51 o                         
   9  -1   6         20.64         20.47         0.83 o                         
  10  -1   6         16.74         16.48         0.57 o                         
  11  -1   6          1.47          0.89         0.68 o                         
  12  -1   6          1.73          1.92         0.60 o                         
  -8   0   6          0.70         -0.32         1.52 o                         
  -7   0   6          0.00          0.67         1.75 o                         
  -6   0   6         26.40         26.60         1.45 o                         
  -5   0   6         78.76         77.28         0.97 o                         
  -4   0   6         46.60         50.71         0.94 o                         
  -3   0   6        130.44        123.52         1.26 o                         
  -2   0   6       4967.80       4608.87        32.82 o                         
  -1   0   6         19.49         29.71         1.21 o                         
   0   0   6        138.77        153.36         1.35 o                         
   1   0   6        332.59        349.89         2.41 o                         
   2   0   6        366.09        370.12         2.38 o                         
   3   0   6        831.40        815.23        14.71 o                         
   4   0   6        760.29        804.26        12.56 o                         
   5   0   6        556.09        565.73         9.59 o                         
   6   0   6        217.25        217.14         1.67 o                         
   7   0   6        360.60        350.29         3.13 o                         
   8   0   6       1303.18       1329.48         9.49 o                         
   9   0   6          9.41          8.88         0.57 o                         
  10   0   6          1.28          1.41         0.48 o                         
  11   0   6          2.11          5.63         1.67 o                         
  12   0   6         54.68         57.01         1.01 o                         
  -8   1   6          0.13         -0.13         1.57 o                         
  -7   1   6          0.10         -0.35         1.71 o                         
  -6   1   6         44.02         46.95         0.88 o                         
  -5   1   6         45.47         44.50         0.84 o                         
  -4   1   6          0.10          0.01         0.67 o                         
  -3   1   6         78.91         84.61         1.02 o                         
  -2   1   6        424.77        443.05         3.26 o                         
  -1   1   6      11833.20      10640.27        83.36 o                         
   0   1   6       3136.46       2945.90        20.04 o                         
   1   1   6        604.21        656.84         5.10 o                         
   2   1   6        345.95        346.52         2.44 o                         
   3   1   6        264.58        300.05         2.21 o                         
   4   1   6        747.04        802.21         5.01 o                         
   5   1   6        137.27        170.70         1.32 o                         
   6   1   6         24.69         31.17         0.52 o                         
   7   1   6        318.51        330.18         2.32 o                         
   8   1   6         10.02          9.76         0.55 o                         
   9   1   6        299.42        296.42         2.43 o                         
  10   1   6         94.69         92.55         1.24 o                         
  11   1   6          0.21         -0.10         0.61 o                         
  12   1   6         28.45         28.62         1.04 o                         
  -8   2   6         28.45         29.09         2.19 o                         
  -7   2   6         99.66         90.07         4.14 o                         
  -6   2   6         74.46         69.72         1.08 o                         
  -5   2   6        112.93        110.30         1.22 o                         
  -4   2   6          8.33          7.25         0.90 o                         
  -3   2   6          3.35          3.17         0.75 o                         
  -2   2   6         10.64          9.53         0.69 o                         
  -1   2   6        105.62        112.32         1.37 o                         
   0   2   6         18.36         23.88         0.86 o                         
   1   2   6        863.27        945.57         6.18 o                         
   2   2   6         71.45         55.20         2.69 o                         
   3   2   6        132.32        144.13         1.66 o                         
   4   2   6       2162.16       2241.92        15.02 o                         
   5   2   6         26.82         42.58         1.07 o                         
   6   2   6        106.32         89.26         1.08 o                         
   7   2   6        246.14        241.63         1.80 o                         
   8   2   6         45.56         51.53         1.04 o                         
   9   2   6          4.15          5.42         0.59 o                         
  10   2   6          0.00          0.19         0.65 o                         
  11   2   6         65.03         61.97         1.46 o                         
  12   2   6          6.50          6.89         0.65 o                         
  13   2   6         12.77         11.71         0.68 o                         
  -7   3   6          2.33          1.91         2.05 o                         
  -6   3   6          0.68          0.27         0.61 o                         
  -5   3   6        113.42        107.66         1.78 o                         
  -4   3   6         15.24         17.44         3.28 o                         
  -3   3   6         19.58         18.34         1.11 o                         
  -2   3   6         45.36         41.98         1.46 o                         
  -1   3   6         35.63         35.54         1.03 o                         
   0   3   6        351.26        377.65         5.63 o                         
   1   3   6        227.19        258.19         2.11 o                         
   2   3   6        435.77        498.21         3.65 o                         
   3   3   6       1615.01       1592.00        12.56 o                         
   4   3   6        128.42        120.11         1.34 o                         
   5   3   6       2308.10       2343.88        16.07 o                         
   6   3   6          4.23          3.17         1.50 o                         
   7   3   6        340.87        401.76         2.91 o                         
   8   3   6         84.44         88.70         1.11 o                         
   9   3   6         43.96         30.23         0.72 o                         
  10   3   6         13.11         11.75         0.76 o                         
  11   3   6        126.10        124.34         1.37 o                         
  12   3   6         12.65         12.12         0.64 o                         
  13   3   6          4.87          4.98         0.74 o                         
  -7   4   6          1.79          1.76         1.77 o                         
  -6   4   6         36.67         33.75         1.16 o                         
  -5   4   6         38.24         36.88         0.97 o                         
  -4   4   6        110.78        105.36         1.55 o                         
  -3   4   6        160.35        142.06         1.88 o                         
  -2   4   6          3.84          6.35         0.88 o                         
  -1   4   6         60.41         69.57         4.09 o                         
   0   4   6        246.88        277.84         2.39 o                         
   1   4   6        366.20        379.99         3.05 o                         
   2   4   6       1557.88       1663.40        11.29 o                         
   3   4   6       3092.47       2964.55        20.49 o                         
   4   4   6       3285.96       3085.48        21.28 o                         
   5   4   6        303.14        305.85         2.35 o                         
   6   4   6         25.32         23.83         0.80 o                         
   7   4   6         49.37         58.50         0.98 o                         
   8   4   6          1.25          2.30         0.76 o                         
   9   4   6         53.14         62.18         0.94 o                         
  10   4   6        190.33        143.81         1.37 o                         
  11   4   6         16.53         15.68         0.94 o                         
  12   4   6          0.75          0.82         0.62 o                         
  13   4   6          4.88          6.13         1.01 o                         
  -6   5   6         34.30         38.68         1.23 o                         
  -5   5   6         14.98         13.04         0.91 o                         
  -4   5   6          7.69          6.50         0.87 o                         
  -3   5   6         21.39         21.82         1.06 o                         
  -2   5   6         49.37         52.39         1.21 o                         
  -1   5   6        393.89        393.51         3.29 o                         
   0   5   6        575.95        633.72         4.73 o                         
   1   5   6         56.04         61.14         1.83 o                         
   2   5   6       1246.58       1285.12        10.55 o                         
   3   5   6        226.65        238.82         2.15 o                         
   4   5   6       1976.12       2070.55        15.45 o                         
   5   5   6       1959.89       2043.62        22.42 o                         
   6   5   6        269.46        312.31         2.59 o                         
   7   5   6        194.80        169.20         1.72 o                         
   8   5   6         10.97         11.22         0.73 o                         
   9   5   6         24.38         28.28         1.02 o                         
  10   5   6        218.56        211.45         1.92 o                         
  11   5   6         75.17         62.98         0.96 o                         
  12   5   6          8.75          8.89         0.72 o                         
  13   5   6         26.37         22.65         0.99 o                         
  -5   6   6          1.64          2.32         0.88 o                         
  -4   6   6         14.90         15.70         1.18 o                         
  -3   6   6          0.11          0.11         0.98 o                         
  -2   6   6          1.43          1.69         1.02 o                         
  -1   6   6        142.36        139.04         1.82 o                         
   0   6   6         34.26         37.18         1.45 o                         
   1   6   6        616.37        648.33         4.91 o                         
   2   6   6         85.16         96.30         1.58 o                         
   3   6   6        119.25        138.89         2.57 o                         
   4   6   6         15.93         20.22         2.14 o                         
   5   6   6        302.87        292.34         3.02 o                         
   6   6   6         41.26         28.67         1.01 o                         
   7   6   6          0.10          0.85         0.75 o                         
   8   6   6         26.27         25.54         0.97 o                         
   9   6   6         20.16         22.03         0.94 o                         
  10   6   6          1.63          1.72         0.72 o                         
  11   6   6          2.21          1.69         0.64 o                         
  12   6   6        159.54        150.46         1.59 o                         
  13   6   6         35.51         35.28         0.99 o                         
  14   6   6         35.50         38.81         2.06 o                         
  -4   7   6          1.25          0.36         1.06 o                         
  -3   7   6         81.09         83.36         1.94 o                         
  -2   7   6          5.23          5.67         1.07 o                         
  -1   7   6          3.01          2.31         1.01 o                         
   0   7   6         64.17         70.57         1.50 o                         
   1   7   6          0.01          0.02         0.97 o                         
   2   7   6        168.36        160.20         2.56 o                         
   3   7   6          1.25          3.04         1.06 o                         
   4   7   6          9.50         17.81         1.17 o                         
   5   7   6        163.56        145.40         1.85 o                         
   6   7   6        605.58        576.76         4.58 o                         
   7   7   6       1574.10       1641.93        11.93 o                         
   8   7   6        817.52        822.79         6.15 o                         
   9   7   6        357.36        352.56         2.87 o                         
  10   7   6         40.68         42.32         1.28 o                         
  11   7   6         16.36         16.62         0.89 o                         
  12   7   6         44.61         39.85         1.41 o                         
  13   7   6        196.25        190.05         3.87 o                         
  14   7   6          6.49          3.18         1.32 o                         
  -4   8   6         27.92         25.79         1.81 o                         
  -3   8   6        602.95        607.12         5.77 o                         
  -2   8   6         88.15         94.61         2.02 o                         
  -1   8   6         30.57         30.77         1.40 o                         
   0   8   6         44.13         48.88         1.75 o                         
   1   8   6         14.71         14.27         1.37 o                         
   2   8   6         42.25         44.77         1.46 o                         
   3   8   6        100.45        100.80         1.80 o                         
   4   8   6        379.15        390.21         3.96 o                         
   5   8   6        309.92        308.14         2.92 o                         
   6   8   6        122.97        127.30         2.26 o                         
   7   8   6        215.01        207.95         2.30 o                         
   8   8   6        160.26        155.28         2.29 o                         
   9   8   6       1621.06       1660.90        11.72 o                         
  10   8   6        176.08        172.18         2.30 o                         
  11   8   6         21.82         24.59         0.99 o                         
  12   8   6          4.00          7.18         0.74 o                         
  13   8   6         77.32         77.30         1.14 o                         
  14   8   6         48.31         41.21         2.19 o                         
  -3   9   6         52.08         51.96         1.94 o                         
  -2   9   6         41.13         41.37         1.68 o                         
  -1   9   6          5.46          5.34         1.33 o                         
   0   9   6          1.88          2.65         1.23 o                         
   1   9   6         44.07         40.13         1.51 o                         
   2   9   6         29.53         28.69         3.74 o                         
   3   9   6        156.11        151.19         2.24 o                         
   4   9   6        657.83        666.64         5.46 o                         
   5   9   6         72.24         63.61         1.55 o                         
   6   9   6         68.96         70.86         1.70 o                         
   7   9   6         10.68         11.71         1.12 o                         
   8   9   6          0.65          1.54         1.07 o                         
   9   9   6        730.07        736.11         5.71 o                         
  10   9   6        280.96        283.53         2.56 o                         
  11   9   6        123.97        123.27         1.53 o                         
  12   9   6         40.20         46.26         1.27 o                         
  13   9   6        148.79        152.84         1.77 o                         
  -1  10   6         27.27         26.26         1.89 o                         
   0  10   6        326.31        319.14         3.39 o                         
   1  10   6         86.63         83.12         2.11 o                         
   2  10   6          0.02         -0.79         1.20 o                         
   3  10   6         67.75         60.24         1.84 o                         
   4  10   6         18.93         23.23         1.80 o                         
   5  10   6          3.32          2.83         1.17 o                         
   6  10   6         29.70         28.09         1.35 o                         
   7  10   6         21.48         15.62         1.30 o                         
   8  10   6         65.40         65.58         1.77 o                         
   9  10   6        215.32        216.19         2.87 o                         
  10  10   6          8.98         11.49         1.04 o                         
  11  10   6          1.00          1.07         0.76 o                         
  12  10   6         27.81         28.36         0.99 o                         
  13  10   6          7.84          7.06         0.73 o                         
   0  11   6          5.18          4.81         1.60 o                         
   1  11   6          1.17          0.85         1.41 o                         
   2  11   6        161.08        161.93         2.45 o                         
   3  11   6        148.68        134.02         2.41 o                         
   4  11   6         19.47         20.46         2.61 o                         
   5  11   6        108.64        108.29         2.17 o                         
   6  11   6        320.94        298.51         3.56 o                         
   7  11   6         16.26         16.67         1.48 o                         
   8  11   6         52.99         53.29         1.63 o                         
   9  11   6          9.26          9.01         1.10 o                         
  10  11   6         68.61         62.30         1.40 o                         
  11  11   6         65.86         70.04         1.69 o                         
  12  11   6         95.71        100.48         1.57 o                         
  13  11   6          0.07          0.07         0.77 o                         
   1  12   6          6.50          5.49         1.66 o                         
   2  12   6          2.29          1.94         1.72 o                         
   3  12   6          2.88          1.75         1.34 o                         
   4  12   6          1.53          0.68         1.35 o                         
   5  12   6         84.27         70.03         1.83 o                         
   6  12   6         84.86         81.54         1.86 o                         
   7  12   6          0.36          1.99         1.21 o                         
   8  12   6          2.97          0.51         1.21 o                         
   9  12   6          1.43          1.62         1.10 o                         
  10  12   6          6.09          8.72         1.12 o                         
  11  12   6         69.58         79.10         1.60 o                         
  12  12   6         55.95         61.40         1.32 o                         
   3  13   6          5.90          6.03         1.69 o                         
   4  13   6          1.04          0.63         1.66 o                         
   5  13   6          0.04          0.95         1.47 o                         
   6  13   6         37.28         32.63         1.83 o                         
   7  13   6         18.20         18.35         1.64 o                         
   8  13   6         28.47         27.74         2.18 o                         
   9  13   6          2.68          5.94         1.34 o                         
  10  13   6         76.50         82.59         1.73 o                         
  11  13   6         44.37         49.12         1.43 o                         
   6  14   6          6.08          7.88         1.56 o                         
   7  14   6         57.65         56.25         1.92 o                         
   8  14   6         27.25         25.94         1.66 o                         
   9  14   6         40.29         44.00         1.68 o                         
  -5 -12   7        123.25        141.65         1.65 o                         
  -4 -12   7         13.85         16.78         0.91 o                         
  -3 -12   7         37.79         40.88         1.14 o                         
  -2 -12   7          1.99          6.00         3.35 o                         
  -1 -12   7          2.35          2.27         2.44 o                         
  -6 -11   7         21.63         23.52         0.73 o                         
  -5 -11   7         11.19         14.24         0.73 o                         
  -4 -11   7         13.13          0.10         0.76 o                         
  -3 -11   7         19.77         20.75         0.82 o                         
  -2 -11   7         11.97         11.22         0.68 o                         
  -1 -11   7          8.03          9.21         0.64 o                         
   0 -11   7        132.28        152.56         4.32 o                         
   1 -11   7        152.92        191.16         4.02 o                         
   2 -11   7         81.17         92.19         3.69 o                         
  -7 -10   7          4.78          5.89         1.60 o                         
  -6 -10   7        143.96        135.50         1.44 o                         
  -5 -10   7        153.40        147.17         1.71 o                         
  -4 -10   7        143.26        139.67         1.45 o                         
  -3 -10   7         37.28         38.55         1.09 o                         
  -2 -10   7          1.29          1.09         0.70 o                         
  -1 -10   7         47.68         47.16         0.85 o                         
   0 -10   7         30.52         29.01         0.82 o                         
   1 -10   7          0.51          0.62         0.51 o                         
   2 -10   7         35.76         45.38         5.73 o                         
   3 -10   7          2.45          1.70         2.30 o                         
  -8  -9   7          7.15         10.51         2.63 o                         
  -7  -9   7        125.44        137.35         2.49 o                         
  -6  -9   7         32.74         31.46         0.76 o                         
  -5  -9   7         51.75         51.18         1.04 o                         
  -4  -9   7        153.76        155.28         1.93 o                         
  -3  -9   7        232.72        233.12         1.98 o                         
  -2  -9   7         27.85         28.15         0.88 o                         
  -1  -9   7          0.30         -0.01         0.59 o                         
   0  -9   7          1.90          2.47         0.54 o                         
   1  -9   7         28.78         30.04         0.71 o                         
   2  -9   7         13.46         13.86         0.97 o                         
   3  -9   7         13.05         18.89         2.41 o                         
   4  -9   7         31.79         34.57         3.43 o                         
   5  -9   7         28.28         31.41         2.33 o                         
  -8  -8   7          2.09          1.72         1.41 o                         
  -7  -8   7         64.43         68.73         1.89 o                         
  -6  -8   7         15.89         11.77         0.50 o                         
  -5  -8   7         78.37         72.13         1.06 o                         
  -4  -8   7         54.68         58.35         0.88 o                         
  -3  -8   7        438.91        422.22         3.31 o                         
  -2  -8   7        674.05        666.55         4.60 o                         
  -1  -8   7          4.54          8.90         2.32 o                         
   0  -8   7        236.82        230.69         4.17 o                         
   1  -8   7         37.19         30.52         1.23 o                         
   2  -8   7          7.76          6.60         0.36 o                         
   3  -8   7         27.58         25.61         0.80 o                         
   4  -8   7          0.11          0.26         1.88 o                         
   5  -8   7         14.12         16.40         2.27 o                         
   6  -8   7         55.91         62.36         2.53 o                         
  -9  -7   7         13.51         14.98         2.40 o                         
  -8  -7   7          3.73          6.09         1.53 o                         
  -7  -7   7        173.99        170.89         4.08 o                         
  -6  -7   7          6.72          3.83         0.46 o                         
  -5  -7   7          5.47         11.15         0.57 o                         
  -4  -7   7          3.43          6.19         2.89 o                         
  -3  -7   7         36.69         38.82         0.74 o                         
  -2  -7   7         77.69         73.42         1.06 o                         
  -1  -7   7       5244.85       4841.92        53.70 o                         
   1  -7   7         96.33        101.21         1.05 o                         
   2  -7   7          0.77          0.43         0.37 o                         
   3  -7   7          9.68         10.03         1.95 o                         
   4  -7   7         22.24         40.90        21.32 o                         
   5  -7   7          1.55          0.88         1.82 o                         
   6  -7   7         10.88         13.18         1.90 o                         
   7  -7   7          1.54          1.27         3.04 o                         
  -9  -6   7         21.82         17.56         2.01 o                         
  -8  -6   7          0.03          0.56         1.76 o                         
  -7  -6   7         51.41         51.60         4.98 o                         
  -6  -6   7        130.84        129.85         2.62 o                         
  -5  -6   7        415.52        391.94         2.70 o                         
  -4  -6   7        261.78        223.34         1.79 o                         
  -3  -6   7        120.05        104.45         1.25 o                         
  -2  -6   7          0.57          0.21         0.58 o                         
  -1  -6   7        302.95        307.98         2.48 o                         
   0  -6   7       1072.65       1096.92         8.25 o                         
   1  -6   7         90.05         85.87         1.17 o                         
   2  -6   7          3.99          3.76         0.33 o                         
   3  -6   7          1.24          1.98         1.36 o                         
   4  -6   7        194.01        141.97         6.19 o                         
   5  -6   7          9.52          5.86         1.84 o                         
   6  -6   7          2.38          4.22         1.60 o                         
   7  -6   7          2.45          2.07         1.85 o                         
   8  -6   7         58.84         74.00         2.42 o                         
  -9  -5   7         18.02         19.89         2.54 o                         
  -8  -5   7        145.51        150.65         2.96 o                         
  -7  -5   7          2.41          2.45         1.36 o                         
  -6  -5   7         34.77         32.33         1.57 o                         
  -5  -5   7        569.86        603.10         3.59 o                         
  -4  -5   7          3.59          4.43         1.55 o                         
  -3  -5   7         66.58         61.10         0.88 o                         
  -2  -5   7        187.69        188.41         1.72 o                         
  -1  -5   7        140.61        131.19         1.24 o                         
   0  -5   7          4.19          5.27         0.47 o                         
   1  -5   7        613.13        614.23         7.30 o                         
   2  -5   7        127.96        136.23         4.53 o                         
   3  -5   7        109.68        109.09         2.27 o                         
   4  -5   7        231.51        200.02         3.33 o                         
   5  -5   7        399.34        346.06         5.81 o                         
   6  -5   7         58.40         44.93         1.91 o                         
   7  -5   7          0.33          0.63         1.57 o                         
   8  -5   7         12.52         14.10         2.30 o                         
   9  -5   7         55.47         61.32         2.26 o                         
  -9  -4   7         55.94         53.12         2.92 o                         
  -8  -4   7          1.53          2.61         1.57 o                         
  -7  -4   7         26.79         30.56         2.15 o                         
  -6  -4   7          5.75          4.69         1.31 o                         
  -5  -4   7        266.98        273.80         2.68 o                         
  -4  -4   7         86.88         80.56         1.02 o                         
  -3  -4   7        149.63        163.93         1.44 o                         
  -2  -4   7        190.96        195.50         1.98 o                         
  -1  -4   7          9.62         10.76         0.85 o                         
   0  -4   7        189.57        195.63         4.08 o                         
   1  -4   7         94.89         98.53         0.96 o                         
   2  -4   7         64.04         70.28         1.55 o                         
   3  -4   7         28.42         21.97         1.71 o                         
   4  -4   7        101.28        103.22         2.17 o                         
   5  -4   7          2.06          1.97         1.30 o                         
   6  -4   7          2.98          1.75         1.30 o                         
   7  -4   7         55.29         45.06         3.26 o                         
   8  -4   7         10.57         12.99         1.56 o                         
   9  -4   7          8.58          9.73         1.55 o                         
  10  -4   7        192.78        226.80         4.01 o                         
  -9  -3   7          0.51          0.76         1.72 o                         
  -8  -3   7          0.03          2.10         1.85 o                         
  -7  -3   7          2.33          3.68         1.47 o                         
  -6  -3   7          8.85          8.75         1.41 o                         
  -5  -3   7        130.17        137.05         1.15 o                         
  -4  -3   7         14.49         14.66         0.50 o                         
  -3  -3   7         29.32         26.71         0.68 o                         
  -2  -3   7         32.22         34.57         0.69 o                         
  -1  -3   7        141.80        147.80         1.53 o                         
   0  -3   7       3057.65       2812.45        18.95 o                         
   1  -3   7        789.87        869.86         5.51 o                         
   2  -3   7         16.92         20.88         1.03 o                         
   3  -3   7         81.38         83.11         3.06 o                         
   4  -3   7        519.06        539.59        37.54 o                         
   5  -3   7          0.01         -0.13         1.72 o                         
   6  -3   7        195.65        185.15         2.84 o                         
   7  -3   7         16.36         15.58         1.71 o                         
   8  -3   7          8.36         12.45         1.60 o                         
   9  -3   7         53.82         55.79         2.27 o                         
  10  -3   7          0.05         -0.67         1.27 o                         
  -8  -2   7         29.95         30.59         2.51 o                         
  -7  -2   7          1.28          1.65         1.48 o                         
  -6  -2   7         20.59         21.27         1.64 o                         
  -5  -2   7        633.67        651.75         4.24 o                         
  -4  -2   7         42.24         38.24         0.61 o                         
  -3  -2   7         72.68         70.92         0.85 o                         
  -2  -2   7        175.12        208.02         2.52 o                         
  -1  -2   7        905.73        959.20        10.61 o                         
   0  -2   7        392.77        414.76         2.75 o                         
   1  -2   7        585.00        630.64         4.21 o                         
   2  -2   7          4.65          4.84         0.44 o                         
   3  -2   7        165.36        172.29         2.35 o                         
   4  -2   7        110.90         95.35         1.90 o                         
   5  -2   7        741.42        708.19         7.78 o                         
   6  -2   7       1285.38       1270.03        12.53 o                         
   7  -2   7        259.53        247.71         1.54 o                         
   8  -2   7        158.61        158.51         1.40 o                         
   9  -2   7         19.80         18.38         0.50 o                         
  10  -2   7         23.97         24.71         0.91 o                         
  11  -2   7          3.32          3.49         2.18 o                         
  -8  -1   7          5.74          3.68         2.16 o                         
  -7  -1   7          0.12         -0.26         1.45 o                         
  -6  -1   7         28.67         27.71         1.76 o                         
  -5  -1   7        793.96        816.01        11.79 o                         
  -4  -1   7       1700.30       1756.82        16.61 o                         
  -3  -1   7        604.68        606.22         5.63 o                         
  -2  -1   7        147.78        162.16         1.52 o                         
  -1  -1   7         96.50        118.74         1.15 o                         
   0  -1   7          7.45         12.93         0.61 o                         
   1  -1   7        132.88        121.53         1.07 o                         
   2  -1   7         33.70         36.72         0.59 o                         
   3  -1   7        198.05        213.08         4.47 o                         
   4  -1   7         55.38         52.29         1.44 o                         
   5  -1   7          8.62          3.38         1.13 o                         
   6  -1   7       2747.14       2489.33        58.88 o                         
   7  -1   7       2054.57       1962.88        34.22 o                         
   8  -1   7         27.76         34.09         1.26 o                         
   9  -1   7         11.61         12.16         0.54 o                         
  10  -1   7         84.95         86.17         1.07 o                         
  11  -1   7         15.75         18.56         0.58 o                         
  -8   0   7          4.02          1.83         1.75 o                         
  -7   0   7          0.03          0.23         1.50 o                         
  -6   0   7         73.83         74.90         2.20 o                         
  -5   0   7          7.27          7.20         1.18 o                         
  -4   0   7        678.57        697.20         5.04 o                         
  -3   0   7       1162.23       1243.36         9.47 o                         
  -2   0   7        207.29        206.52         1.92 o                         
  -1   0   7          0.76          0.45         0.48 o                         
   0   0   7       1616.22       1702.68        11.25 o                         
   1   0   7        628.04        702.97         4.72 o                         
   2   0   7         35.06         31.48         0.58 o                         
   3   0   7        194.74        219.62         1.64 o                         
   4   0   7          0.33          0.17         0.28 o                         
   5   0   7        992.16       1008.47        19.80 o                         
   6   0   7          3.13          2.09         0.40 o                         
   7   0   7        266.31        242.96         1.82 o                         
   8   0   7        740.10        742.57         6.46 o                         
   9   0   7       1673.30       1710.91        11.46 o                         
  10   0   7         75.75         77.24         1.55 o                         
  11   0   7        212.97        226.93         2.03 o                         
  12   0   7        182.39        194.25         2.15 o                         
  -8   1   7          1.34          0.75         1.74 o                         
  -7   1   7         27.00         25.48         1.99 o                         
  -6   1   7          5.58          6.11         0.60 o                         
  -5   1   7         14.33         12.98         0.78 o                         
  -4   1   7         27.86         30.01         0.77 o                         
  -3   1   7          7.13          6.12         0.60 o                         
  -2   1   7        119.87        117.99         1.69 o                         
  -1   1   7          0.20          0.75         0.63 o                         
   0   1   7        481.68        523.33         3.70 o                         
   1   1   7          8.88          7.62         0.63 o                         
   2   1   7         35.31         36.31         0.70 o                         
   3   1   7         61.67         68.07         0.83 o                         
   4   1   7        338.43        309.83         2.09 o                         
   5   1   7        730.99        778.26         8.68 o                         
   6   1   7         18.93         21.92         0.55 o                         
   7   1   7        288.21        271.43         2.34 o                         
   8   1   7         17.30         13.44         0.65 o                         
   9   1   7         13.63         13.77         0.58 o                         
  10   1   7         30.49         30.05         0.77 o                         
  11   1   7         71.11         63.59         0.98 o                         
  12   1   7        131.46        140.50         1.55 o                         
  -7   2   7         15.85         18.42         2.00 o                         
  -6   2   7          2.57          2.49         0.60 o                         
  -5   2   7          1.66          0.60         0.79 o                         
  -4   2   7         30.48         33.82         1.29 o                         
  -3   2   7          0.49          0.94         0.61 o                         
  -2   2   7         11.35         12.06         0.89 o                         
  -1   2   7        410.18        442.81         3.55 o                         
   0   2   7        180.17        172.96         1.64 o                         
   1   2   7        627.02        712.81         5.09 o                         
   2   2   7        288.11        344.40         2.74 o                         
   3   2   7       3034.68       2878.53        19.56 o                         
   4   2   7         27.26         24.14         0.72 o                         
   5   2   7        219.34        256.74         1.97 o                         
   6   2   7        451.05        483.98         4.85 o                         
   7   2   7         92.23         88.71         1.04 o                         
   8   2   7         40.33         45.60         0.85 o                         
   9   2   7          7.16         10.31         0.66 o                         
  10   2   7        292.32        262.12         2.16 o                         
  11   2   7         87.96         88.41         1.26 o                         
  12   2   7          0.02          0.39         0.64 o                         
  13   2   7         22.74         21.43         0.85 o                         
  -7   3   7        126.30        124.58         3.11 o                         
  -6   3   7         40.80         37.41         0.85 o                         
  -5   3   7         73.57         69.55         1.10 o                         
  -4   3   7         57.51         59.78         1.06 o                         
  -3   3   7          0.42          2.81         0.66 o                         
  -2   3   7          9.41         15.15         1.74 o                         
  -1   3   7         73.92         81.39         1.31 o                         
   0   3   7          5.84          9.17         1.04 o                         
   1   3   7         50.71         51.21         1.01 o                         
   2   3   7        344.83        357.55         4.83 o                         
   3   3   7        236.88        236.96         1.95 o                         
   4   3   7          7.47          7.15         0.72 o                         
   5   3   7        140.85        155.48         1.43 o                         
   6   3   7        893.60       1035.12         8.28 o                         
   7   3   7          1.33          0.42         0.50 o                         
   8   3   7        684.48        606.19         4.10 o                         
   9   3   7        148.73        154.00         1.61 o                         
  10   3   7        104.25         95.66         1.10 o                         
  11   3   7         22.29         14.96         0.93 o                         
  12   3   7         15.33         15.51         0.66 o                         
  13   3   7          1.19          1.38         0.55 o                         
  -6   4   7          0.53          1.02         0.73 o                         
  -5   4   7         23.50         23.14         1.02 o                         
  -4   4   7         85.44         71.41         1.32 o                         
  -3   4   7         28.41         26.88         1.01 o                         
  -2   4   7         76.39         86.20         1.42 o                         
  -1   4   7        112.46        124.75         1.89 o                         
   0   4   7         27.37         28.37         1.04 o                         
   1   4   7        123.48        124.03         2.86 o                         
   2   4   7        127.25        124.39         1.76 o                         
   3   4   7        107.31        117.38         1.41 o                         
   4   4   7        258.99        264.70         2.51 o                         
   5   4   7       1051.43       1211.21         8.37 o                         
   6   4   7          0.36          0.38         0.78 o                         
   7   4   7         48.81         38.94         0.90 o                         
   8   4   7         67.89         81.14         1.47 o                         
   9   4   7          1.14          0.30         0.64 o                         
  10   4   7        269.22        232.78         2.03 o                         
  11   4   7        109.76         93.66         1.14 o                         
  12   4   7          2.20          1.25         0.69 o                         
  13   4   7          0.49         -0.23         0.71 o                         
  -5   5   7          1.24          0.75         0.90 o                         
  -4   5   7        126.28        118.94         1.76 o                         
  -3   5   7         12.28         10.69         0.97 o                         
  -2   5   7         15.31         13.69         0.97 o                         
  -1   5   7         26.29         29.94         1.13 o                         
   0   5   7         45.17         49.51         1.43 o                         
   1   5   7        316.04        329.98         2.88 o                         
   2   5   7          0.08          0.13         0.81 o                         
   3   5   7          3.00          3.11         0.96 o                         
   4   5   7        217.64        237.87         2.77 o                         
   5   5   7         96.88        102.51         1.66 o                         
   6   5   7         43.14         41.97         1.02 o                         
   7   5   7          2.36          2.13         0.85 o                         
   8   5   7         49.29         52.48         1.02 o                         
   9   5   7        237.32        230.28         2.11 o                         
  10   5   7        540.92        479.81         3.50 o                         
  11   5   7        182.93        145.87         1.67 o                         
  12   5   7         52.19         36.67         0.95 o                         
  13   5   7        175.09        170.18         1.76 o                         
  -5   6   7         13.36         14.74         1.15 o                         
  -4   6   7         43.51         45.42         1.24 o                         
  -3   6   7         65.93         67.03         1.98 o                         
  -2   6   7        159.91        154.64         1.92 o                         
  -1   6   7          3.04          4.50         1.09 o                         
   0   6   7          7.66          6.74         1.35 o                         
   1   6   7        821.11        875.54         6.47 o                         
   2   6   7        249.72        271.31         2.64 o                         
   3   6   7          3.26          3.09         0.99 o                         
   4   6   7         47.35         44.36         2.54 o                         
   5   6   7        158.02        162.30         1.89 o                         
   6   6   7         39.15         40.99         1.35 o                         
   7   6   7        301.51        296.04         2.57 o                         
   8   6   7         46.93         48.18         1.16 o                         
   9   6   7         94.68         92.92         1.29 o                         
  10   6   7          6.02          6.28         0.71 o                         
  11   6   7         41.10         32.70         0.86 o                         
  12   6   7         50.30         40.24         0.99 o                         
  13   6   7        237.68        235.92         2.20 o                         
  14   6   7         25.26         21.25         0.81 o                         
  -4   7   7         88.54         88.30         2.30 o                         
  -3   7   7          0.29         -0.07         0.91 o                         
  -2   7   7          0.73          0.88         1.06 o                         
  -1   7   7          0.99          1.25         1.01 o                         
   0   7   7         19.85         20.38         1.30 o                         
   1   7   7          0.03         -0.05         1.01 o                         
   2   7   7         11.76         12.67         1.34 o                         
   3   7   7         22.91         20.48         1.35 o                         
   4   7   7        110.11        106.50         1.87 o                         
   5   7   7        474.83        470.13         4.03 o                         
   6   7   7        900.53        910.53         6.63 o                         
   7   7   7        899.91        920.24         6.97 o                         
   8   7   7        107.30        109.10         1.72 o                         
   9   7   7        197.70        196.31         2.23 o                         
  10   7   7         88.37         83.96         1.43 o                         
  11   7   7        140.47        147.77         1.58 o                         
  12   7   7        111.82        103.91         1.41 o                         
  13   7   7         33.88         38.28         0.98 o                         
  14   7   7         12.33         12.52         0.89 o                         
  -3   8   7        213.62        206.06         3.34 o                         
  -2   8   7         31.94         32.14         1.51 o                         
  -1   8   7        125.01        125.69         1.98 o                         
   0   8   7         28.52         28.67         1.52 o                         
   1   8   7         12.41         13.19         1.23 o                         
   2   8   7          7.24          5.76         1.14 o                         
   3   8   7         13.85         15.31         1.60 o                         
   4   8   7          0.04          0.89         1.08 o                         
   5   8   7          9.14         10.26         1.21 o                         
   6   8   7        167.55        161.32         2.44 o                         
   7   8   7        293.86        302.20         6.28 o                         
   8   8   7        355.59        346.88         3.08 o                         
   9   8   7        270.92        266.06         2.54 o                         
  10   8   7         55.71         56.13         1.33 o                         
  11   8   7          2.22          2.09         0.77 o                         
  12   8   7          0.00         -0.09         0.75 o                         
  13   8   7          3.23          3.83         0.71 o                         
  14   8   7          0.16          0.97         0.64 o                         
  -2   9   7         81.25         79.21         2.06 o                         
  -1   9   7         43.08         46.74         1.98 o                         
   0   9   7        293.07        285.62         3.90 o                         
   1   9   7         14.09         14.90         1.46 o                         
   2   9   7          6.76          5.79         1.22 o                         
   3   9   7         47.52         50.73         1.54 o                         
   4   9   7         10.05          9.79         1.37 o                         
   5   9   7          1.73          2.50         1.24 o                         
   6   9   7         73.59         75.88         1.58 o                         
   7   9   7        254.74        257.73         2.64 o                         
   8   9   7        123.43        128.22         2.00 o                         
   9   9   7         22.54         23.05         1.18 o                         
  10   9   7         32.83         31.28         1.30 o                         
  11   9   7          2.68          4.17         0.81 o                         
  12   9   7         33.94         40.65         1.09 o                         
  13   9   7        186.84        215.47         2.10 o                         
  -1  10   7        491.44        493.80         5.10 o                         
   0  10   7        735.52        720.91         6.43 o                         
   1  10   7          1.01         -0.28         1.54 o                         
   2  10   7        154.56        147.00         2.85 o                         
   3  10   7         10.50         10.23         1.35 o                         
   4  10   7         13.34         11.27         1.45 o                         
   5  10   7        165.10        151.29         2.32 o                         
   6  10   7          2.15          1.42         1.71 o                         
   7  10   7         90.25         85.95         1.71 o                         
   8  10   7         44.91         43.28         1.40 o                         
   9  10   7         28.15         26.41         1.52 o                         
  10  10   7         43.18         41.26         1.53 o                         
  11  10   7          3.99          3.88         0.88 o                         
  12  10   7         12.43         12.53         0.98 o                         
  13  10   7        136.68        136.21         1.82 o                         
   0  11   7          2.33          2.14         1.73 o                         
   1  11   7        490.82        495.72         4.98 o                         
   2  11   7        688.86        674.81         6.42 o                         
   3  11   7        137.01        124.01         2.43 o                         
   4  11   7         92.97         83.33         1.91 o                         
   5  11   7        113.25        112.61         2.19 o                         
   6  11   7         10.25         11.69         1.35 o                         
   7  11   7         58.05         52.23         1.60 o                         
   8  11   7          0.68         -0.18         1.03 o                         
   9  11   7          0.70          0.44         1.01 o                         
  10  11   7          1.06          1.49         1.19 o                         
  11  11   7         14.57         15.40         1.11 o                         
  12  11   7          0.16         -0.19         0.90 o                         
  13  11   7        296.80        300.33         2.96 o                         
   2  12   7        133.98        131.55         2.46 o                         
   3  12   7          6.09          7.16         1.61 o                         
   4  12   7          6.72          5.93         1.60 o                         
   5  12   7         21.20         17.67         1.68 o                         
   6  12   7         74.58         71.84         2.05 o                         
   7  12   7         60.17         54.31         2.07 o                         
   8  12   7         31.12         38.07         1.67 o                         
   9  12   7          0.01          0.37         1.11 o                         
  10  12   7         85.13         84.18         1.86 o                         
  11  12   7         57.16         56.50         1.75 o                         
  12  12   7         15.21         12.29         1.90 o                         
   4  13   7         15.08         13.38         1.63 o                         
   5  13   7         25.64         33.28         2.19 o                         
   6  13   7        118.35        116.54         2.26 o                         
   7  13   7          8.87          8.14         1.47 o                         
   8  13   7          4.40          5.58         1.38 o                         
   9  13   7          4.52          2.13         1.25 o                         
  10  13   7          0.48          1.11         1.71 o                         
  11  13   7          9.50         10.03         1.46 o                         
  -5 -11   8          6.24          4.66         0.82 o                         
  -4 -11   8         57.93         65.62         1.11 o                         
  -3 -11   8          4.18          4.40         0.70 o                         
  -2 -11   8         74.93         83.77         1.12 o                         
  -1 -11   8         41.99         32.97        16.50 o                         
   0 -11   8        246.51        295.64         4.79 o                         
   1 -11   8          0.42         -0.07         1.70 o                         
  -6 -10   8         38.66         44.73         1.54 o                         
  -5 -10   8         38.69         38.56         1.50 o                         
  -4 -10   8          0.07          0.18         0.59 o                         
  -3 -10   8         56.15         58.07         1.14 o                         
  -2 -10   8         43.47         45.88         0.87 o                         
  -1 -10   8         73.70         69.18         1.07 o                         
   0 -10   8        153.37        166.16         2.50 o                         
   1 -10   8        245.44        290.16         6.55 o                         
   2 -10   8         51.49         46.68        13.50 o                         
   3 -10   8         24.66         22.28         2.27 o                         
  -7  -9   8         19.86         22.82         1.56 o                         
  -6  -9   8         40.93         34.57         2.47 o                         
  -5  -9   8         14.74         14.27         1.19 o                         
  -4  -9   8       1260.00       1279.56         8.99 o                         
  -3  -9   8         19.88         21.60         0.77 o                         
  -2  -9   8         70.19         71.89         1.08 o                         
  -1  -9   8         40.94         42.07         0.75 o                         
   0  -9   8         61.85         61.37         0.79 o                         
   1  -9   8         29.35         26.73         1.07 o                         
   2  -9   8         17.76         19.93         1.86 o                         
   3  -9   8          8.88          7.76         1.86 o                         
   4  -9   8          1.22          0.48         2.01 o                         
  -8  -8   8         46.07         52.85         3.22 o                         
  -7  -8   8          0.03         -0.30         1.50 o                         
  -6  -8   8         16.11         14.51         1.25 o                         
  -5  -8   8         16.91         16.74         0.60 o                         
  -4  -8   8        198.01        203.02         1.93 o                         
  -3  -8   8       1761.95       1811.19        12.69 o                         
  -2  -8   8         76.06         75.84         1.00 o                         
  -1  -8   8         15.52         15.33         0.58 o                         
   0  -8   8          1.51          1.93         0.48 o                         
   1  -8   8         32.35         31.07         0.67 o                         
   2  -8   8          7.48          6.90         0.54 o                         
   3  -8   8         49.82         38.70         2.35 o                         
   4  -8   8         78.74         81.41         3.89 o                         
   5  -8   8          4.30         16.20         2.19 o                         
   6  -8   8         26.14         20.52         2.20 o                         
  -8  -7   8         10.32         14.96         1.75 o                         
  -7  -7   8          1.05          0.57         1.24 o                         
  -6  -7   8         37.20         28.00         1.44 o                         
  -5  -7   8         79.45         72.32         0.84 o                         
  -4  -7   8          2.53          2.10         0.53 o                         
  -3  -7   8          1.55          1.80         0.66 o                         
  -2  -7   8          6.10          7.72         0.58 o                         
  -1  -7   8        101.58        101.63         1.14 o                         
   0  -7   8        118.71        124.12         1.52 o                         
   1  -7   8        177.79        170.65         1.71 o                         
   2  -7   8        526.02        453.27         6.53 o                         
   3  -7   8         64.77         62.29         2.45 o                         
   4  -7   8         51.02         43.50         2.06 o                         
   5  -7   8        116.58        123.00         3.54 o                         
   6  -7   8         39.93         38.75         2.51 o                         
   7  -7   8         11.12         19.00         2.08 o                         
  -8  -6   8        149.81        177.79         3.28 o                         
  -7  -6   8          5.53          5.23         1.43 o                         
  -6  -6   8          9.08          7.95         1.30 o                         
  -5  -6   8         30.86         22.36         0.72 o                         
  -4  -6   8         77.75         64.56         1.02 o                         
  -3  -6   8         28.74         22.72         0.67 o                         
  -2  -6   8         51.62         50.28         0.78 o                         
  -1  -6   8          1.65          1.62         0.47 o                         
   0  -6   8         91.94         89.15         0.98 o                         
   1  -6   8          1.07          0.79         0.27 o                         
   2  -6   8        270.25        255.58         1.71 o                         
   3  -6   8        964.76        813.98         9.94 o                         
   4  -6   8        247.32        216.35         3.35 o                         
   5  -6   8        110.29         97.41         2.47 o                         
   6  -6   8        114.67        125.21         3.17 o                         
   7  -6   8         44.06         49.22         2.53 o                         
   8  -6   8          0.67          1.75         1.98 o                         
  -8  -5   8        170.25        192.87         3.44 o                         
  -7  -5   8         13.87          7.87         1.88 o                         
  -6  -5   8          0.53         -0.18         1.14 o                         
  -5  -5   8         42.89         39.64         0.53 o                         
  -4  -5   8         13.09         10.14         0.56 o                         
  -3  -5   8         47.54         38.95         0.73 o                         
  -2  -5   8         48.47         39.64         0.78 o                         
  -1  -5   8         31.81         36.38         0.69 o                         
   0  -5   8          3.52          3.92         0.54 o                         
   1  -5   8         70.86         69.44         1.69 o                         
   2  -5   8         54.14         51.03         0.47 o                         
   3  -5   8        478.07        470.13         5.28 o                         
   4  -5   8         44.04         30.49         1.95 o                         
   5  -5   8        140.03         96.72         2.35 o                         
   6  -5   8          6.65         13.40         9.41 o                         
   7  -5   8         23.56         32.70         1.93 o                         
   8  -5   8        450.22        579.00        12.15 o                         
   9  -5   8        175.26        203.00         6.01 o                         
  -8  -4   8         52.02         58.53         2.31 o                         
  -7  -4   8          6.63          9.60         1.59 o                         
  -6  -4   8          6.92          9.08         1.39 o                         
  -5  -4   8         18.19         16.59         0.72 o                         
  -4  -4   8          0.04          0.04         0.35 o                         
  -3  -4   8          0.45          1.11         0.49 o                         
  -2  -4   8        113.27        118.06         1.31 o                         
  -1  -4   8         18.72         19.67         1.47 o                         
   0  -4   8        196.30        200.58         1.74 o                         
   1  -4   8         85.39         91.41         0.93 o                         
   2  -4   8        146.60        146.50         1.13 o                         
   3  -4   8         37.26         34.78         1.64 o                         
   4  -4   8         48.78         37.37         1.72 o                         
   5  -4   8          5.49          5.41         1.44 o                         
   6  -4   8         92.86         94.94         3.95 o                         
   7  -4   8          0.04          2.18         1.44 o                         
   8  -4   8         53.23         43.09         3.40 o                         
   9  -4   8          9.26          9.22         1.71 o                         
  10  -4   8        214.30        226.44         6.79 o                         
  -8  -3   8          5.04          6.05         2.20 o                         
  -7  -3   8          5.46          4.74         1.58 o                         
  -6  -3   8         21.67         24.76         1.67 o                         
  -5  -3   8         19.28         18.57         0.94 o                         
  -4  -3   8         80.29         81.98         0.97 o                         
  -3  -3   8         15.49         18.45         0.79 o                         
  -2  -3   8        112.91        114.04         1.14 o                         
  -1  -3   8        220.61        219.00         2.52 o                         
   0  -3   8         90.70         92.38         1.51 o                         
   1  -3   8        199.45        195.98         2.18 o                         
   2  -3   8         73.33         67.74         0.96 o                         
   3  -3   8          6.93          8.75         1.47 o                         
   4  -3   8        292.11        282.96         4.17 o                         
   5  -3   8        277.75        255.48         4.87 o                         
   6  -3   8        327.16        312.49         4.60 o                         
   7  -3   8         67.16         68.82         2.04 o                         
   8  -3   8         18.25         15.31         1.81 o                         
   9  -3   8        107.84        106.61         6.14 o                         
  10  -3   8        175.18        205.06         4.81 o                         
  -8  -2   8         90.58         92.68         2.77 o                         
  -7  -2   8         17.42         16.10         1.83 o                         
  -6  -2   8        228.53        220.75         4.02 o                         
  -5  -2   8        180.07        171.74         2.60 o                         
  -4  -2   8         55.86         51.52         0.69 o                         
  -3  -2   8         64.89         66.08         0.86 o                         
  -2  -2   8        249.68        256.05         3.09 o                         
  -1  -2   8         26.15         18.49         3.70 o                         
   0  -2   8         20.75         21.90         0.61 o                         
   1  -2   8        103.12         97.15         1.47 o                         
   2  -2   8        824.85        896.51        10.91 o                         
   3  -2   8        548.69        572.58         5.86 o                         
   4  -2   8       1103.52       1087.21        11.27 o                         
   5  -2   8         23.59         17.95         2.01 o                         
   6  -2   8         42.34         33.36         1.72 o                         
   7  -2   8        284.76        289.68         5.19 o                         
   8  -2   8          0.03         -0.66         1.27 o                         
   9  -2   8         16.30         14.03         0.34 o                         
  10  -2   8         16.01         16.55         2.84 o                         
  11  -2   8          1.56          1.48         1.30 o                         
  -8  -1   8        108.05        110.29         3.02 o                         
  -7  -1   8         10.29         15.13         2.36 o                         
  -6  -1   8        120.38        129.74         2.74 o                         
  -5  -1   8         60.31         63.02         0.87 o                         
  -4  -1   8        148.03        145.62         4.01 o                         
  -3  -1   8          6.02          5.75         0.94 o                         
  -2  -1   8         84.36         87.07         0.99 o                         
  -1  -1   8         28.67         30.35         0.74 o                         
   0  -1   8         16.57         18.89         0.68 o                         
   1  -1   8         41.11         36.01         0.69 o                         
   2  -1   8         30.04         25.94         0.51 o                         
   3  -1   8        149.44        152.54         1.55 o                         
   4  -1   8         23.93         19.96         1.61 o                         
   5  -1   8         54.01         49.60         2.90 o                         
   6  -1   8         54.01         48.02         2.67 o                         
   7  -1   8       2888.59       2877.40        31.72 o                         
   8  -1   8        202.57        206.65         1.53 o                         
   9  -1   8         29.48         30.26         0.53 o                         
  10  -1   8         82.72         91.10         0.86 o                         
  11  -1   8          1.90          2.49         1.68 o                         
  -7   0   8          0.90          2.86         2.11 o                         
  -6   0   8        134.43        140.51         2.88 o                         
  -5   0   8          0.60          0.41         0.30 o                         
  -4   0   8        252.96        259.41         3.37 o                         
  -3   0   8       3892.77       3770.81        40.06 o                         
  -2   0   8         14.20         17.98         1.14 o                         
  -1   0   8          7.32          7.47         0.69 o                         
   0   0   8         18.55         15.88         0.78 o                         
   1   0   8         56.18         62.69         0.90 o                         
   2   0   8          0.43          0.92         0.43 o                         
   3   0   8        336.13        321.12         2.23 o                         
   4   0   8        162.21        169.09         1.56 o                         
   5   0   8        564.98        605.43         6.27 o                         
   6   0   8        213.40        192.43         2.23 o                         
   7   0   8          8.60          9.52         0.90 o                         
   8   0   8        763.76        758.23         8.68 o                         
   9   0   8       1075.75       1089.23         7.39 o                         
  10   0   8         78.82         78.16         0.90 o                         
  11   0   8         73.87         78.94         1.47 o                         
  12   0   8        104.54        107.67         2.12 o                         
  -7   1   8        110.20        114.57         3.58 o                         
  -6   1   8         50.50         53.78         2.19 o                         
  -5   1   8          0.31          0.40         0.41 o                         
  -4   1   8         30.29         33.29         0.98 o                         
  -3   1   8        535.96        555.00         4.28 o                         
  -2   1   8        231.42        234.51         2.36 o                         
  -1   1   8         84.19         79.70         1.11 o                         
   0   1   8         49.37         44.62         0.94 o                         
   1   1   8        182.14        188.32         1.72 o                         
   2   1   8        183.99        205.03         1.71 o                         
   3   1   8          9.59         10.08         0.61 o                         
   4   1   8        128.70        132.83         1.23 o                         
   5   1   8         24.57         27.84         0.53 o                         
   6   1   8        541.03        564.93         5.09 o                         
   7   1   8        142.63        146.17         1.28 o                         
   8   1   8        158.98        149.95         1.30 o                         
   9   1   8        535.84        533.00         3.73 o                         
  10   1   8        505.12        521.27         3.72 o                         
  11   1   8         40.31         37.50         0.83 o                         
  12   1   8         31.51         37.42         1.17 o                         
  -6   2   8         13.98         17.57         2.67 o                         
  -5   2   8          2.95          1.94         0.49 o                         
  -4   2   8         14.42         13.52         0.73 o                         
  -3   2   8         13.48         13.48         1.01 o                         
  -2   2   8        137.58        142.64         1.69 o                         
  -1   2   8          3.03          1.54         0.69 o                         
   0   2   8        340.69        373.12         3.02 o                         
   1   2   8         73.70         62.44         1.12 o                         
   2   2   8        103.75        113.93         1.49 o                         
   3   2   8        134.25        128.26         1.30 o                         
   4   2   8         29.77         28.87         1.19 o                         
   5   2   8          0.21          1.69         0.47 o                         
   6   2   8          3.14          3.74         0.71 o                         
   7   2   8          4.51          3.56         0.48 o                         
   8   2   8        161.74        153.90         1.42 o                         
   9   2   8          9.07          7.40         0.50 o                         
  10   2   8        245.38        242.44         1.94 o                         
  11   2   8         85.48         84.40         1.01 o                         
  12   2   8        175.80        182.72         1.94 o                         
  13   2   8          8.07          6.54         0.80 o                         
  -6   3   8         28.90         30.48         2.21 o                         
  -5   3   8         96.46         89.98         1.25 o                         
  -4   3   8        108.12        108.69         1.46 o                         
  -3   3   8         46.85         46.81         1.10 o                         
  -2   3   8          8.33         10.37         0.78 o                         
  -1   3   8          3.05          3.57         0.80 o                         
   0   3   8         20.14         18.81         0.92 o                         
   1   3   8        124.21        135.87         1.65 o                         
   2   3   8        353.38        364.74         2.82 o                         
   3   3   8        142.27        161.71         1.70 o                         
   4   3   8         73.09         88.81         1.23 o                         
   5   3   8          2.98          4.70         0.65 o                         
   6   3   8          0.07          0.76         0.60 o                         
   7   3   8          1.31          0.48         0.57 o                         
   8   3   8         82.45         80.96         1.08 o                         
   9   3   8         44.65         36.62         0.97 o                         
  10   3   8         90.07         72.61         3.19 o                         
  11   3   8        196.22        178.73         1.70 o                         
  12   3   8        139.23        142.56         1.51 o                         
  13   3   8          6.54          6.53         0.64 o                         
  -5   4   8         60.21         55.01         1.39 o                         
  -4   4   8        300.10        281.58         2.68 o                         
  -3   4   8         58.44         54.85         1.13 o                         
  -2   4   8        137.17        135.72         1.64 o                         
  -1   4   8         12.87         15.43         0.99 o                         
   0   4   8          0.94          1.53         0.87 o                         
   1   4   8          1.91          4.15         0.97 o                         
   2   4   8         33.26         40.91         1.22 o                         
   3   4   8         10.87          9.18         0.97 o                         
   4   4   8        128.89        141.81         1.58 o                         
   5   4   8         25.54         27.20         1.15 o                         
   6   4   8        103.25        121.17         1.66 o                         
   7   4   8          4.43          5.80         0.71 o                         
   8   4   8        176.65        159.64         1.81 o                         
   9   4   8          3.64          0.75         0.57 o                         
  10   4   8        131.47        114.99         1.26 o                         
  11   4   8         10.54          9.94         0.65 o                         
  12   4   8        106.57         95.19         1.17 o                         
  13   4   8          0.01         -0.02         0.57 o                         
  -5   5   8         61.36         57.76         1.30 o                         
  -4   5   8        149.58        131.44         2.16 o                         
  -3   5   8          0.08          0.67         0.97 o                         
  -2   5   8         14.22         13.35         1.04 o                         
  -1   5   8        235.04        243.88         2.72 o                         
   0   5   8        131.25        133.85         1.93 o                         
   1   5   8        191.39        205.13         2.22 o                         
   2   5   8          2.04          2.70         1.01 o                         
   3   5   8          0.03          0.59         0.86 o                         
   4   5   8         12.67         15.97         1.00 o                         
   5   5   8         70.56         75.19         2.08 o                         
   6   5   8          1.05          0.77         0.93 o                         
   7   5   8         14.06         18.06         0.87 o                         
   8   5   8         13.49         10.34         0.84 o                         
   9   5   8        110.22        119.14         1.49 o                         
  10   5   8        103.20         86.80         1.41 o                         
  11   5   8          7.07          7.40         0.67 o                         
  12   5   8          6.27          7.56         1.53 o                         
  13   5   8        116.38        118.14         1.55 o                         
  -4   6   8          2.00          2.19         0.88 o                         
  -3   6   8        235.42        231.49         2.68 o                         
  -2   6   8         15.62         14.18         1.24 o                         
  -1   6   8         40.70         41.21         1.64 o                         
   0   6   8        155.97        155.76         1.94 o                         
   1   6   8        115.79        115.86         1.89 o                         
   2   6   8         93.47        106.24         1.90 o                         
   3   6   8          0.19         -0.49         1.06 o                         
   4   6   8          9.24          6.90         1.17 o                         
   5   6   8        453.15        469.10         3.80 o                         
   6   6   8         77.07         79.95         1.60 o                         
   7   6   8         13.84         13.31         1.09 o                         
   8   6   8         23.77         23.39         1.08 o                         
   9   6   8        299.75        309.69         2.58 o                         
  10   6   8         67.98         73.67         1.24 o                         
  11   6   8          4.38          4.28         1.06 o                         
  12   6   8         14.49         11.06         0.80 o                         
  13   6   8          4.55          2.69         0.78 o                         
  14   6   8        161.19        176.90         1.77 o                         
  -3   7   8         13.55         12.32         1.40 o                         
  -2   7   8         44.04         42.53         1.49 o                         
  -1   7   8         23.58         23.82         1.39 o                         
   0   7   8         23.73         23.40         1.34 o                         
   1   7   8        203.25        200.81         2.30 o                         
   2   7   8          0.01         -0.02         1.03 o                         
   3   7   8        397.80        405.75         3.58 o                         
   4   7   8       1367.82       1430.77        10.28 o                         
   5   7   8         10.19         10.08         1.66 o                         
   6   7   8        651.88        653.37         5.05 o                         
   7   7   8       1754.48       1858.34        13.27 o                         
   8   7   8          1.62          3.12         0.99 o                         
   9   7   8         38.30         36.39         1.30 o                         
  10   7   8        121.96        128.10         1.54 o                         
  11   7   8         75.33         71.13         1.30 o                         
  12   7   8        229.78        222.57         2.07 o                         
  13   7   8         26.85         26.24         1.48 o                         
  14   7   8          1.06         -0.01         0.75 o                         
  -2   8   8         26.84         24.78         1.51 o                         
  -1   8   8          1.86          1.69         1.25 o                         
   0   8   8        125.76        125.89         2.00 o                         
   1   8   8         17.21         15.62         1.28 o                         
   2   8   8         64.12         63.27         1.72 o                         
   3   8   8         22.16         26.07         1.65 o                         
   4   8   8         15.27         16.43         1.50 o                         
   5   8   8          0.44          1.74         1.06 o                         
   6   8   8        197.60        196.09         2.73 o                         
   7   8   8         67.53         67.64         1.65 o                         
   8   8   8        271.14        271.63         2.68 o                         
   9   8   8        152.45        159.82         2.24 o                         
  10   8   8         37.67         39.49         1.11 o                         
  11   8   8          0.46          0.94         0.80 o                         
  12   8   8         12.42         13.48         1.00 o                         
  13   8   8          5.97          8.01         0.87 o                         
  -1   9   8         74.57         73.69         3.57 o                         
   0   9   8        302.00        292.36         3.44 o                         
   1   9   8         21.82         24.72         1.55 o                         
   2   9   8          3.93          2.99         1.21 o                         
   3   9   8          7.59          8.35         1.55 o                         
   4   9   8        142.41        137.01         2.24 o                         
   5   9   8          0.08          0.45         1.06 o                         
   6   9   8         10.87         12.01         1.23 o                         
   7   9   8        523.47        525.38         4.83 o                         
   8   9   8        338.03        350.41         3.44 o                         
   9   9   8         40.04         41.05         1.52 o                         
  10   9   8        270.90        264.96         2.57 o                         
  11   9   8         34.20         34.21         1.21 o                         
  12   9   8          1.69          2.36         1.05 o                         
  13   9   8          5.75          6.97         0.92 o                         
   0  10   8        616.02        610.72         6.17 o                         
   1  10   8        231.00        229.48         3.18 o                         
   2  10   8          2.00          1.11         1.40 o                         
   3  10   8          5.66          6.16         1.43 o                         
   4  10   8         72.93         76.72         1.82 o                         
   5  10   8         84.09         81.50         1.97 o                         
   6  10   8        151.13        149.96         2.32 o                         
   7  10   8        126.72        133.08         2.23 o                         
   8  10   8         11.21         11.12         1.31 o                         
   9  10   8         14.89         15.38         1.19 o                         
  10  10   8         14.65         16.16         1.21 o                         
  11  10   8         20.11         22.80         1.19 o                         
  12  10   8        139.00        147.62         1.97 o                         
  13  10   8        143.25        161.51         2.01 o                         
   1  11   8         77.54         75.54         2.13 o                         
   2  11   8        245.61        247.92         3.41 o                         
   3  11   8          9.34          8.94         1.59 o                         
   4  11   8        278.37        256.88         2.99 o                         
   5  11   8          0.03          1.08         1.40 o                         
   6  11   8        299.73        283.36         3.57 o                         
   7  11   8          9.75         11.46         1.84 o                         
   8  11   8          8.91         10.86         1.40 o                         
   9  11   8         71.75         75.08         1.65 o                         
  10  11   8         82.60         82.64         1.65 o                         
  11  11   8          1.14          1.18         0.97 o                         
  12  11   8         11.64          8.75         1.10 o                         
   3  12   8          9.16          9.32         2.03 o                         
   4  12   8         54.97         57.90         2.05 o                         
   5  12   8          1.04          1.69         1.36 o                         
   6  12   8          7.41          6.94         1.74 o                         
   7  12   8         65.71         56.08         1.76 o                         
   8  12   8         47.91         46.25         1.79 o                         
   9  12   8        220.58        236.19         3.23 o                         
  10  12   8          0.05          0.19         1.24 o                         
  11  12   8          5.91         11.23         1.41 o                         
  12  12   8         10.07         10.29         2.24 o                         
   5  13   8         20.26         15.92         1.67 o                         
   6  13   8         33.87         30.55         1.93 o                         
   7  13   8          6.75          6.07         1.50 o                         
   8  13   8         72.77         70.31         2.35 o                         
   9  13   8         47.71         40.93         1.71 o                         
  10  13   8         12.50         20.01         1.46 o                         
  -3 -11   9         48.26         47.79         0.93 o                         
  -2 -11   9         66.51         71.10         1.91 o                         
  -1 -11   9        260.95        301.17         4.83 o                         
  -5 -10   9         87.48         84.07         1.19 o                         
  -4 -10   9          0.70          0.43         0.62 o                         
  -3 -10   9         11.18         12.28         0.81 o                         
  -2 -10   9         18.79         19.19         0.68 o                         
  -1 -10   9          0.00          0.60         0.68 o                         
   0 -10   9          0.95          2.74         2.04 o                         
   1 -10   9        112.92        137.68         3.05 o                         
   2 -10   9         15.38         19.03         2.13 o                         
  -6  -9   9         12.31         11.99         1.58 o                         
  -5  -9   9          8.74          8.01         0.69 o                         
  -4  -9   9        611.59        609.41         4.37 o                         
  -3  -9   9         22.37         21.86         0.80 o                         
  -2  -9   9         48.24         52.55         1.06 o                         
  -1  -9   9          6.69          6.73         0.57 o                         
   0  -9   9          5.87          5.81         0.46 o                         
   1  -9   9          6.64          4.95         3.72 o                         
   2  -9   9          0.07          1.01         2.17 o                         
   3  -9   9         29.49         34.28         2.97 o                         
   4  -9   9        177.91        188.16         3.67 o                         
  -7  -8   9         44.52         50.46         2.24 o                         
  -6  -8   9         10.02          8.67         1.24 o                         
  -5  -8   9         51.11         49.69         0.96 o                         
  -4  -8   9         99.03         96.03         1.11 o                         
  -3  -8   9         51.15         48.85         1.12 o                         
  -2  -8   9        291.07        280.23         2.19 o                         
  -1  -8   9         32.28         33.16         0.98 o                         
   0  -8   9        123.27        116.52         1.42 o                         
   1  -8   9         70.36         60.70         2.16 o                         
   2  -8   9         21.83         19.54         1.75 o                         
   3  -8   9         26.55         22.75         4.21 o                         
   4  -8   9         63.33         57.33         4.15 o                         
   5  -8   9          0.01          0.28         2.01 o                         
  -7  -7   9         60.57         58.04         2.00 o                         
  -6  -7   9         13.94         16.27         1.68 o                         
  -5  -7   9          0.13         -0.08         0.37 o                         
  -4  -7   9          9.41          7.93         0.63 o                         
  -3  -7   9         38.86         41.56         0.93 o                         
  -2  -7   9        173.81        171.80         1.83 o                         
  -1  -7   9        265.43        269.50         2.52 o                         
   0  -7   9         18.70         16.90         0.56 o                         
   1  -7   9          0.57          0.57         0.32 o                         
   2  -7   9         19.54         16.34         1.61 o                         
   3  -7   9         29.45         30.19         1.83 o                         
   4  -7   9         44.82         38.45         2.03 o                         
   5  -7   9          4.86          6.10         1.84 o                         
   6  -7   9         33.41         34.71         2.22 o                         
   7  -7   9         62.36         71.37         3.06 o                         
  -7  -6   9         61.68         63.16         2.54 o                         
  -6  -6   9          0.53          0.11         1.10 o                         
  -5  -6   9         27.88         24.58         0.70 o                         
  -4  -6   9         22.04         23.94         0.73 o                         
  -3  -6   9         66.90         65.04         0.97 o                         
  -2  -6   9         67.88         67.87         0.95 o                         
  -1  -6   9        389.39        388.62         2.78 o                         
   0  -6   9         76.38         75.05         1.07 o                         
   1  -6   9         38.64         37.91         1.03 o                         
   2  -6   9         98.78         84.29         2.65 o                         
   3  -6   9         78.80         71.23         2.75 o                         
   4  -6   9         49.90         48.44         7.26 o                         
   5  -6   9          1.10          2.45         2.15 o                         
   6  -6   9         12.23         15.10         1.89 o                         
   7  -6   9          2.03          1.65         2.00 o                         
   8  -6   9          9.04          8.19         1.98 o                         
  -7  -5   9        299.07        314.28         4.40 o                         
  -6  -5   9          8.70          6.67         1.36 o                         
  -5  -5   9         30.63         28.07         0.56 o                         
  -4  -5   9         19.31         17.85         0.62 o                         
  -3  -5   9          1.13          1.18         0.46 o                         
  -2  -5   9         23.07         25.78         0.74 o                         
  -1  -5   9         14.10         15.67         0.56 o                         
   0  -5   9         41.89         39.34         0.96 o                         
   1  -5   9        626.21        627.05         5.49 o                         
   2  -5   9         74.98         71.98         0.91 o                         
   3  -5   9          4.66          4.85         1.39 o                         
   4  -5   9          3.28          0.72         1.56 o                         
   5  -5   9        222.13        183.38         3.61 o                         
   6  -5   9         15.27         19.57         4.54 o                         
   7  -5   9         13.54         16.05         2.15 o                         
   8  -5   9         25.61         35.23         2.91 o                         
   9  -5   9         23.02         23.34         2.05 o                         
  -7  -4   9          4.69          4.47         1.62 o                         
  -6  -4   9         17.94         18.37         1.94 o                         
  -5  -4   9         11.45         10.52         0.96 o                         
  -4  -4   9        126.27        127.40         1.31 o                         
  -3  -4   9         15.28         15.05         0.56 o                         
  -2  -4   9        243.11        250.78         2.17 o                         
  -1  -4   9         19.22         17.53         0.85 o                         
   0  -4   9          9.39         10.78         0.54 o                         
   1  -4   9        205.56        200.22         1.53 o                         
   2  -4   9       1312.12       1298.95         8.33 o                         
   3  -4   9        236.39        229.32         3.69 o                         
   4  -4   9          2.00          3.23         1.87 o                         
   5  -4   9         28.50         22.92         2.28 o                         
   6  -4   9        170.15        128.71         3.34 o                         
   7  -4   9          6.70          6.82         1.88 o                         
   8  -4   9         38.76         43.07         2.37 o                         
   9  -4   9        318.67        357.87         4.94 o                         
  -7  -3   9         14.13         17.08         2.63 o                         
  -6  -3   9         14.82         17.82         2.94 o                         
  -5  -3   9          0.85          0.73         0.31 o                         
  -4  -3   9         27.47         28.25         0.98 o                         
  -3  -3   9          3.43          3.51         0.69 o                         
  -2  -3   9         43.58         41.17         0.76 o                         
  -1  -3   9        124.62        126.00         1.43 o                         
   0  -3   9        212.09        222.08         1.83 o                         
   1  -3   9         87.78         86.67         1.43 o                         
   2  -3   9          7.79          7.97         0.29 o                         
   3  -3   9         16.28         15.99         2.73 o                         
   4  -3   9        206.31        202.27         3.03 o                         
   5  -3   9         21.82         21.86         2.17 o                         
   6  -3   9        115.42        117.55         2.46 o                         
   7  -3   9         21.15         18.43         1.68 o                         
   8  -3   9        136.67        131.80         3.35 o                         
   9  -3   9          0.37          0.98         1.49 o                         
  10  -3   9        122.66        149.15         3.64 o                         
  -7  -2   9         30.83         29.59         2.53 o                         
  -6  -2   9         77.19         76.65         2.30 o                         
  -5  -2   9         18.30         16.84         1.58 o                         
  -4  -2   9         29.07         29.31         1.91 o                         
  -3  -2   9         13.08         13.17         0.57 o                         
  -2  -2   9         12.01         12.51         0.98 o                         
  -1  -2   9        104.14        109.60         1.64 o                         
   0  -2   9         14.60         14.66         0.62 o                         
   1  -2   9         48.04         50.09         1.11 o                         
   2  -2   9        123.28        128.97         1.35 o                         
   3  -2   9          0.95          1.76         0.40 o                         
   4  -2   9        278.74        265.76         4.18 o                         
   5  -2   9         15.15         16.48         1.65 o                         
   6  -2   9         17.84         15.99         1.62 o                         
   7  -2   9         59.25         58.27         2.08 o                         
   8  -2   9          0.74          0.82         1.35 o                         
   9  -2   9          0.34         -0.06         1.54 o                         
  10  -2   9         49.18         54.07         2.30 o                         
  11  -2   9         30.08         33.17         1.86 o                         
  -7  -1   9         10.46         15.20         2.19 o                         
  -6  -1   9         89.58         88.05         2.75 o                         
  -5  -1   9        437.57        420.53         7.87 o                         
  -4  -1   9         88.05         88.40         1.20 o                         
  -3  -1   9          8.35          6.43         0.50 o                         
  -2  -1   9        112.45        114.08         1.42 o                         
  -1  -1   9         89.47         83.96         1.13 o                         
   0  -1   9         14.90         14.05         0.66 o                         
   1  -1   9        166.76        184.60         1.61 o                         
   2  -1   9        690.11        696.20         6.40 o                         
   3  -1   9        196.69        215.40         1.53 o                         
   4  -1   9         24.82         20.81         0.35 o                         
   5  -1   9          0.83          1.83         1.35 o                         
   6  -1   9        671.07        645.39         7.03 o                         
   7  -1   9         83.60         86.77         2.30 o                         
   8  -1   9         58.67         59.79         2.27 o                         
   9  -1   9          1.09          1.10         1.34 o                         
  10  -1   9          1.87          0.54         1.32 o                         
  11  -1   9          2.00          1.90         1.36 o                         
  -7   0   9          0.00          1.44         1.79 o                         
  -6   0   9        283.38        256.77        21.40 o                         
  -5   0   9        216.40        199.56         2.16 o                         
  -4   0   9        146.54        140.43         2.40 o                         
  -3   0   9        368.13        377.63         3.09 o                         
  -2   0   9        176.82        164.40         1.85 o                         
  -1   0   9         45.82         44.57         1.28 o                         
   0   0   9        314.42        339.84         2.67 o                         
   1   0   9        577.41        595.85         4.16 o                         
   2   0   9          1.24          1.90         0.48 o                         
   3   0   9         44.85         45.87         0.68 o                         
   4   0   9        139.96        141.32         1.20 o                         
   5   0   9          0.18          1.07         0.19 o                         
   6   0   9        541.06        533.36         4.81 o                         
   7   0   9        215.47        202.03         8.68 o                         
   8   0   9        280.45        284.63         2.68 o                         
   9   0   9        201.01        207.43         1.62 o                         
  10   0   9         10.46          9.42         0.36 o                         
  11   0   9         39.78         40.35         2.28 o                         
  12   0   9          8.25          7.94         1.39 o                         
  -6   1   9         13.44         16.87         2.35 o                         
  -5   1   9          0.00          0.36         0.49 o                         
  -4   1   9          7.47          7.53         0.61 o                         
  -3   1   9         54.34         57.71         1.15 o                         
  -2   1   9       2054.49       2159.53        15.50 o                         
  -1   1   9        301.37        322.45         3.09 o                         
   0   1   9        323.51        340.31         2.78 o                         
   1   1   9        313.31        339.87         2.58 o                         
   2   1   9         84.28         89.14         1.76 o                         
   3   1   9         24.43         32.19         0.97 o                         
   4   1   9        197.96        207.95         1.74 o                         
   5   1   9        354.51        359.79         3.78 o                         
   6   1   9        182.91        190.63         1.59 o                         
   7   1   9          1.60          1.63         0.52 o                         
   8   1   9        991.73        989.16         6.57 o                         
   9   1   9         12.18         15.28         1.72 o                         
  10   1   9        142.95        143.76         1.27 o                         
  11   1   9        120.68        123.77         1.42 o                         
  12   1   9         60.73         63.51         1.98 o                         
  -6   2   9          6.49          5.48         2.38 o                         
  -5   2   9          1.46          1.26         0.59 o                         
  -4   2   9          0.58          0.84         0.58 o                         
  -3   2   9          0.43          0.74         0.58 o                         
  -2   2   9        105.30        102.26         1.49 o                         
  -1   2   9        490.68        501.83         3.97 o                         
   0   2   9       1786.88       1904.03        13.21 o                         
   1   2   9          1.10          3.18         0.89 o                         
   2   2   9        518.71        549.77         4.23 o                         
   3   2   9       1204.77       1386.89         9.32 o                         
   4   2   9        309.85        320.34         2.66 o                         
   5   2   9          5.07          6.24         0.60 o                         
   6   2   9        464.39        480.62         4.41 o                         
   7   2   9        732.00        767.63         5.24 o                         
   8   2   9          7.59          9.12         0.48 o                         
   9   2   9          0.58          0.55         0.39 o                         
  10   2   9          0.68          0.83         0.55 o                         
  11   2   9         33.39         34.84         2.22 o                         
  12   2   9         11.97         13.55         0.86 o                         
  13   2   9         73.53         87.09         1.93 o                         
  -5   3   9         24.65         23.40         1.54 o                         
  -4   3   9         36.49         37.70         1.33 o                         
  -3   3   9         31.86         32.60         1.26 o                         
  -2   3   9         47.46         45.95         1.22 o                         
  -1   3   9        101.06        101.12         1.55 o                         
   0   3   9        350.98        359.92         3.67 o                         
   1   3   9         34.30         39.67         1.17 o                         
   2   3   9         27.47         26.85         1.17 o                         
   3   3   9         68.83         71.91         1.18 o                         
   4   3   9        347.82        415.73         4.38 o                         
   5   3   9          0.00          1.36         0.62 o                         
   6   3   9        307.27        333.95         2.64 o                         
   7   3   9         31.03         36.95         2.13 o                         
   8   3   9        147.25        131.40         1.44 o                         
   9   3   9         41.33         34.20         0.84 o                         
  10   3   9         62.81         61.02         0.92 o                         
  11   3   9          1.32          1.84         0.65 o                         
  12   3   9          6.54          8.31         0.63 o                         
  13   3   9          0.79          1.15         0.53 o                         
  -5   4   9         24.55         20.02         1.38 o                         
  -4   4   9         47.84         42.07         1.24 o                         
  -3   4   9         15.98         15.80         0.98 o                         
  -2   4   9          3.99          3.13         0.80 o                         
  -1   4   9         18.40         20.03         1.04 o                         
   0   4   9          7.63          8.55         1.20 o                         
   1   4   9        223.39        226.19         2.24 o                         
   2   4   9        108.53        105.66         1.53 o                         
   3   4   9          0.03          0.33         0.86 o                         
   4   4   9         70.30         69.27         1.22 o                         
   5   4   9        351.84        358.35         2.97 o                         
   6   4   9         25.86         32.74         0.91 o                         
   7   4   9          1.08          1.21         0.78 o                         
   8   4   9         55.83         48.44         1.00 o                         
   9   4   9        105.61         75.26         1.11 o                         
  10   4   9         25.64         20.69         0.82 o                         
  11   4   9         13.99         13.89         0.67 o                         
  12   4   9          1.05          0.30         0.66 o                         
  13   4   9          0.19          0.97         0.60 o                         
  -4   5   9          1.26          0.37         0.74 o                         
  -3   5   9         20.84         19.63         1.18 o                         
  -2   5   9        133.85        128.37         1.70 o                         
  -1   5   9          1.00          1.24         0.92 o                         
   0   5   9         66.81         73.64         1.55 o                         
   1   5   9         12.65         12.34         1.13 o                         
   2   5   9         66.35         75.67         1.46 o                         
   3   5   9          8.26         11.48         1.43 o                         
   4   5   9        219.13        220.40         2.22 o                         
   5   5   9         95.31         95.46         1.62 o                         
   6   5   9         53.01         46.94         1.19 o                         
   7   5   9         85.88         83.05         1.42 o                         
   8   5   9         13.50         18.67         1.06 o                         
   9   5   9         12.20         10.63         0.88 o                         
  10   5   9        219.67        183.01         2.03 o                         
  11   5   9         11.57         13.28         0.73 o                         
  12   5   9         12.27         10.76         0.77 o                         
  13   5   9          0.08          0.39         0.71 o                         
  -3   6   9         39.35         34.17         1.22 o                         
  -2   6   9          2.23          1.87         0.93 o                         
  -1   6   9        109.43        103.57         1.82 o                         
   0   6   9        248.05        258.52         2.61 o                         
   1   6   9         84.67         82.52         1.53 o                         
   2   6   9        713.26        751.59         5.91 o                         
   3   6   9          1.79          1.49         1.01 o                         
   4   6   9        295.54        313.53         3.13 o                         
   5   6   9       2017.38       2172.55        18.53 o                         
   6   6   9        712.10        719.34         5.39 o                         
   7   6   9         30.97         33.71         1.17 o                         
   8   6   9          1.21          1.18         1.02 o                         
   9   6   9          1.33          1.87         1.10 o                         
  10   6   9        328.50        315.71         2.87 o                         
  11   6   9         55.69         52.74         1.13 o                         
  12   6   9          2.82          2.29         0.76 o                         
  13   6   9          9.95         13.08         0.90 o                         
  -2   7   9          1.36          2.53         1.18 o                         
  -1   7   9         98.15        101.10         1.78 o                         
   0   7   9         19.34         17.06         1.31 o                         
   1   7   9          0.32          0.33         1.11 o                         
   2   7   9         24.68         25.73         1.44 o                         
   3   7   9          8.81          7.68         1.14 o                         
   4   7   9          7.06          8.74         1.30 o                         
   5   7   9        374.28        385.27         3.41 o                         
   6   7   9          2.17          2.68         1.11 o                         
   7   7   9       1736.13       1829.16        13.10 o                         
   8   7   9        201.98        198.22         2.10 o                         
   9   7   9         87.66         86.19         1.54 o                         
  10   7   9          0.94          1.15         0.78 o                         
  11   7   9          1.56          2.53         0.83 o                         
  12   7   9        122.34        120.45         2.22 o                         
  13   7   9          4.85          2.34         0.71 o                         
  -2   8   9         37.94         40.67         2.26 o                         
  -1   8   9         28.43         26.93         1.40 o                         
   0   8   9          3.91          3.38         1.26 o                         
   1   8   9          2.17          3.26         1.28 o                         
   2   8   9         60.20         60.75         1.61 o                         
   3   8   9        145.76        145.90         2.09 o                         
   4   8   9         16.64         16.68         1.30 o                         
   5   8   9        166.81        158.21         2.26 o                         
   6   8   9        512.35        527.17         4.41 o                         
   7   8   9        484.30        494.89         4.40 o                         
   8   8   9        410.69        419.99         3.83 o                         
   9   8   9         26.55         26.73         1.16 o                         
  10   8   9          4.02          4.00         0.90 o                         
  11   8   9          1.93          1.25         0.87 o                         
  12   8   9        108.39        106.70         1.47 o                         
  13   8   9         10.23         12.80         0.93 o                         
  -1   9   9          1.86          2.34         1.64 o                         
   0   9   9         25.72         27.89         1.76 o                         
   1   9   9          0.07          0.08         1.46 o                         
   2   9   9          9.63          8.81         1.45 o                         
   3   9   9         38.74         39.95         1.54 o                         
   4   9   9        143.30        140.45         2.35 o                         
   5   9   9        162.30        160.88         2.41 o                         
   6   9   9        122.95        121.61         3.01 o                         
   7   9   9          2.23          2.04         1.21 o                         
   8   9   9        812.10        818.32         6.31 o                         
   9   9   9        682.36        705.72         5.77 o                         
  10   9   9        222.90        212.07         2.32 o                         
  11   9   9         19.82         22.84         1.20 o                         
  12   9   9         76.65         82.52         1.50 o                         
  13   9   9        135.41        145.76         1.97 o                         
   1  10   9          3.28          2.47         1.42 o                         
   2  10   9        129.02        125.47         2.70 o                         
   3  10   9         33.84         36.15         1.79 o                         
   4  10   9        200.16        197.52         3.03 o                         
   5  10   9         22.37         19.73         1.43 o                         
   6  10   9         44.95         42.45         2.45 o                         
   7  10   9          1.62          0.78         1.38 o                         
   8  10   9          0.67          0.62         1.10 o                         
   9  10   9        107.28        103.57         1.99 o                         
  10  10   9         14.48         15.42         1.27 o                         
  11  10   9          4.54          5.05         1.01 o                         
  12  10   9         46.27         53.85         1.32 o                         
  13  10   9          0.40          2.02         1.16 o                         
   2  11   9         19.97         19.46         1.71 o                         
   3  11   9         55.58         56.96         2.08 o                         
   4  11   9          1.29          0.63         1.40 o                         
   5  11   9          2.93          2.80         1.33 o                         
   6  11   9         48.29         45.90         1.86 o                         
   7  11   9         23.95         24.43         1.49 o                         
   8  11   9          2.45          1.61         1.18 o                         
   9  11   9          2.21          2.12         1.33 o                         
  10  11   9         93.61         98.02         2.17 o                         
  11  11   9         23.54         26.02         1.29 o                         
  12  11   9         15.00         16.22         1.45 o                         
   4  12   9         22.60         16.27         2.26 o                         
   5  12   9          0.21          0.68         1.53 o                         
   6  12   9        248.60        223.16         2.92 o                         
   7  12   9          9.76         11.40         1.47 o                         
   8  12   9          2.70          5.47         1.38 o                         
   9  12   9          0.00          0.12         1.18 o                         
  10  12   9         23.67         21.43         1.70 o                         
  11  12   9         69.71         69.57         1.84 o                         
   7  13   9        141.48        139.86         4.02 o                         
   8  13   9          1.27          1.61         1.55 o                         
   9  13   9         15.54         19.41         1.60 o                         
  -3 -10  10        128.44        147.02         1.56 o                         
  -2 -10  10         94.93         97.44         1.12 o                         
  -1 -10  10          8.95         10.06         1.65 o                         
   0 -10  10         45.32         52.38         2.09 o                         
   1 -10  10         67.06         81.49         2.87 o                         
  -5  -9  10        317.54        314.13         3.86 o                         
  -4  -9  10        274.63        271.72         2.42 o                         
  -3  -9  10          8.27         12.49         0.72 o                         
  -2  -9  10         38.68         45.03         0.98 o                         
  -1  -9  10          1.25          1.97         0.44 o                         
   0  -9  10          2.06          1.80         1.33 o                         
   1  -9  10          9.39          9.11         1.66 o                         
   2  -9  10        124.72        154.23         3.18 o                         
   3  -9  10         64.50         77.42         2.66 o                         
  -6  -8  10          1.18          1.67         1.17 o                         
  -5  -8  10         25.65         28.18         2.89 o                         
  -4  -8  10         34.03         30.24         0.94 o                         
  -3  -8  10         89.07         86.97         1.10 o                         
  -2  -8  10         18.19         21.65         0.69 o                         
  -1  -8  10          1.73          1.34         0.46 o                         
   0  -8  10         96.90         90.34         0.92 o                         
   1  -8  10         17.24         19.10         1.63 o                         
   2  -8  10         18.85         18.56         2.38 o                         
   3  -8  10         24.17         31.55         2.90 o                         
   4  -8  10          5.51          5.06         3.19 o                         
   5  -8  10          1.58          3.52         1.96 o                         
  -6  -7  10          1.37          0.28         1.39 o                         
  -5  -7  10          0.47         -0.91         0.97 o                         
  -4  -7  10          0.00         -0.39         0.48 o                         
  -3  -7  10          3.76          4.21         0.76 o                         
  -2  -7  10       1495.02       1547.22        10.92 o                         
  -1  -7  10          0.34          0.05         0.43 o                         
   0  -7  10         59.57         56.62         0.95 o                         
   1  -7  10         12.70         11.26         0.82 o                         
   2  -7  10         35.96         30.03         2.38 o                         
   3  -7  10         18.96         17.94         1.80 o                         
   4  -7  10          3.31          2.54         1.70 o                         
   5  -7  10          3.99          2.98         1.80 o                         
   6  -7  10         13.49         15.69         2.13 o                         
  -6  -6  10         55.91         54.81         1.81 o                         
  -5  -6  10         34.86         40.96         1.46 o                         
  -4  -6  10          0.22          0.19         0.53 o                         
  -3  -6  10         56.54         54.29         1.00 o                         
  -2  -6  10         14.66         14.26         0.78 o                         
  -1  -6  10        288.04        277.72         2.23 o                         
   0  -6  10         14.65         13.68         0.51 o                         
   1  -6  10        111.90        112.13         1.08 o                         
   2  -6  10          0.52         -0.22         2.28 o                         
   3  -6  10         81.18         71.18         2.15 o                         
   4  -6  10         12.18         11.84         2.00 o                         
   5  -6  10          6.17          5.03         1.72 o                         
   6  -6  10         15.93         32.31        12.47 o                         
   7  -6  10         10.33         12.81         4.49 o                         
  -6  -5  10        233.99        238.63         3.51 o                         
  -5  -5  10         53.99         53.90         2.19 o                         
  -4  -5  10          2.05          4.30         0.54 o                         
  -3  -5  10          0.01          0.53         0.47 o                         
  -2  -5  10         28.25         24.33         1.21 o                         
  -1  -5  10          5.79          5.50         0.77 o                         
   0  -5  10        462.37        455.24         3.17 o                         
   1  -5  10        446.66        445.88         3.18 o                         
   2  -5  10        108.93        110.93         1.54 o                         
   3  -5  10          8.77          8.11         1.69 o                         
   4  -5  10        280.94        231.94         3.53 o                         
   5  -5  10          4.52          4.17         1.63 o                         
   6  -5  10          0.44          0.06         1.43 o                         
   7  -5  10          6.54          9.21         1.91 o                         
   8  -5  10          9.58         11.30         2.45 o                         
  -6  -4  10         76.79         78.05         2.29 o                         
  -5  -4  10         80.01         73.75         2.35 o                         
  -4  -4  10        174.96        169.73         1.62 o                         
  -3  -4  10        206.91        185.99         1.69 o                         
  -2  -4  10        163.78        145.10         1.44 o                         
  -1  -4  10        435.27        396.97         2.94 o                         
   0  -4  10         63.32         65.79         0.99 o                         
   1  -4  10       1063.17       1103.21         7.61 o                         
   2  -4  10        950.96        986.55        11.17 o                         
   3  -4  10         58.96         50.70         2.55 o                         
   4  -4  10        180.16        177.18         4.26 o                         
   5  -4  10         48.61         45.18         1.97 o                         
   6  -4  10         30.13         27.64         2.25 o                         
   7  -4  10          1.06          0.00         1.44 o                         
   8  -4  10          0.12         -1.49         2.37 o                         
   9  -4  10          6.38         14.08         2.04 o                         
  -6  -3  10          8.23          6.68         1.60 o                         
  -5  -3  10          2.30          2.79         1.66 o                         
  -4  -3  10          6.35          4.94         0.54 o                         
  -3  -3  10         21.18         23.25         0.72 o                         
  -2  -3  10         49.87         49.33         1.32 o                         
  -1  -3  10        406.08        382.78         3.02 o                         
   0  -3  10        171.85        183.96         1.63 o                         
   1  -3  10         59.80         55.25         1.16 o                         
   2  -3  10         91.88         88.76         0.92 o                         
   3  -3  10        152.82        156.32         3.22 o                         
   4  -3  10         60.98         60.26         1.97 o                         
   5  -3  10          0.73         -0.38         1.37 o                         
   6  -3  10         28.05         26.41         1.81 o                         
   7  -3  10          0.00         -0.18         1.44 o                         
   8  -3  10         29.94         27.00         2.20 o                         
   9  -3  10         17.09         23.37         2.40 o                         
  10  -3  10        203.59        247.97         5.22 o                         
  -6  -2  10        119.21        112.89         2.77 o                         
  -5  -2  10         90.17         87.15         2.68 o                         
  -4  -2  10         17.69         18.25         0.84 o                         
  -3  -2  10          0.56          0.71         0.77 o                         
  -2  -2  10         36.60         37.65         0.79 o                         
  -1  -2  10         86.74         90.28         1.08 o                         
   0  -2  10        799.15        776.58         5.77 o                         
   1  -2  10        214.54        216.60         1.76 o                         
   2  -2  10          8.02          9.55         0.43 o                         
   3  -2  10         93.79         92.30         0.97 o                         
   4  -2  10        511.58        505.96         5.74 o                         
   5  -2  10        636.04        625.87         7.53 o                         
   6  -2  10        438.56        418.11         5.10 o                         
   7  -2  10         52.78         54.99         2.05 o                         
   8  -2  10         49.97         54.53         2.94 o                         
   9  -2  10          6.46          9.34         1.68 o                         
  10  -2  10         10.65         15.29         1.80 o                         
  -6  -1  10         67.56         63.36         2.93 o                         
  -5  -1  10          6.01          6.33         1.69 o                         
  -4  -1  10         58.84         60.48         0.93 o                         
  -3  -1  10         31.11         27.34         0.93 o                         
  -2  -1  10          2.15          1.90         0.58 o                         
  -1  -1  10        133.41        126.50         1.28 o                         
   0  -1  10         57.32         53.70         0.96 o                         
   1  -1  10         94.17         91.09         1.14 o                         
   2  -1  10         67.80         68.82         1.00 o                         
   3  -1  10          9.49         12.12         0.62 o                         
   4  -1  10        281.46        268.04         3.81 o                         
   5  -1  10        811.57        827.97         8.66 o                         
   6  -1  10       2318.64       2345.12        23.51 o                         
   7  -1  10          2.16          1.86         2.73 o                         
   8  -1  10        145.12        146.27         3.42 o                         
   9  -1  10         11.15         10.51         2.19 o                         
  10  -1  10         10.22         19.55         6.79 o                         
  11  -1  10         42.76         43.82         2.70 o                         
  -6   0  10          1.43          1.78         1.77 o                         
  -5   0  10          7.75          7.66         1.77 o                         
  -4   0  10       1434.17       1399.14        13.21 o                         
  -3   0  10         33.90         30.89         0.88 o                         
  -2   0  10          1.10          1.91         0.60 o                         
  -1   0  10         54.81         53.08         0.93 o                         
   0   0  10         56.88         58.88         1.70 o                         
   1   0  10         92.89         96.73         1.33 o                         
   2   0  10         88.11         92.87         1.19 o                         
   3   0  10          1.91          2.28         0.55 o                         
   4   0  10         46.67         48.25         0.74 o                         
   5   0  10         50.09         51.79         0.61 o                         
   6   0  10       1057.83        953.61        35.66 o                         
   7   0  10         14.20         14.60         2.35 o                         
   8   0  10        363.16        341.40         4.42 o                         
   9   0  10         37.20         34.57         2.42 o                         
  10   0  10        165.85        181.05         3.71 o                         
  11   0  10         96.22         99.44         2.81 o                         
  12   0  10          9.95         12.55         1.87 o                         
  -5   1  10         18.85         28.38         2.59 o                         
  -4   1  10        214.10        204.23         1.87 o                         
  -3   1  10          5.85          3.59         0.78 o                         
  -2   1  10        641.46        644.20         5.01 o                         
  -1   1  10         30.86         29.95         1.04 o                         
   0   1  10        183.07        198.85         1.99 o                         
   1   1  10        400.51        434.27         5.08 o                         
   2   1  10         58.65         64.84         1.28 o                         
   3   1  10         11.47         10.36         0.70 o                         
   4   1  10         72.66         82.44         1.01 o                         
   5   1  10        515.83        525.85         3.92 o                         
   6   1  10        231.07        225.97         1.81 o                         
   7   1  10          5.39          4.21         0.37 o                         
   8   1  10        309.42        304.49         2.31 o                         
   9   1  10        295.03        293.22         2.32 o                         
  10   1  10         63.66         66.92         0.87 o                         
  11   1  10        224.32        247.09         4.11 o                         
  12   1  10         87.83         98.10         2.73 o                         
  -5   2  10          3.85          3.06         1.78 o                         
  -4   2  10         14.87         16.60         1.00 o                         
  -3   2  10         31.47         31.05         0.84 o                         
  -2   2  10          0.67          0.42         0.66 o                         
  -1   2  10        526.67        537.95         4.09 o                         
   0   2  10        466.27        482.56         3.87 o                         
   1   2  10        115.19        129.67         1.67 o                         
   2   2  10        155.67        160.31         1.80 o                         
   3   2  10        186.66        209.91         2.16 o                         
   4   2  10        214.93        222.67         1.92 o                         
   5   2  10        564.06        567.54         3.93 o                         
   6   2  10         39.30         39.38         0.75 o                         
   7   2  10          6.64          8.14         0.75 o                         
   8   2  10         18.49         18.68         0.57 o                         
   9   2  10         86.65         75.48         0.88 o                         
  10   2  10        132.38        132.74         1.99 o                         
  11   2  10        203.75        197.34         1.85 o                         
  12   2  10          1.13         -0.36         1.27 o                         
  -4   3  10          0.11          0.03         0.64 o                         
  -3   3  10          1.26          1.15         0.83 o                         
  -2   3  10         14.62         12.91         1.19 o                         
  -1   3  10        111.92        116.54         1.83 o                         
   0   3  10         35.83         30.73         1.30 o                         
   1   3  10          0.64          1.07         0.98 o                         
   2   3  10         42.83         49.59         1.42 o                         
   3   3  10        496.18        525.90         4.11 o                         
   4   3  10         59.77         58.07         1.17 o                         
   5   3  10        384.08        413.45         3.10 o                         
   6   3  10         40.41         39.81         0.86 o                         
   7   3  10         77.52         63.91         1.07 o                         
   8   3  10         21.31         21.51         0.77 o                         
   9   3  10          4.01          3.00         0.63 o                         
  10   3  10        234.25        211.33         2.38 o                         
  11   3  10        269.60        265.56         2.38 o                         
  12   3  10        143.52        135.60         1.50 o                         
  13   3  10         52.28         52.46         1.79 o                         
  -4   4  10         19.50         19.87         1.72 o                         
  -3   4  10          3.79          3.75         0.94 o                         
  -2   4  10          2.12          1.46         0.90 o                         
  -1   4  10        115.26        113.58         1.71 o                         
   0   4  10         83.00         87.73         1.73 o                         
   1   4  10         42.58         45.02         1.15 o                         
   2   4  10          0.02          0.26         0.81 o                         
   3   4  10          6.27          8.16         1.03 o                         
   4   4  10        361.93        388.59         3.34 o                         
   5   4  10         60.85         64.73         1.19 o                         
   6   4  10         24.11         25.84         0.90 o                         
   7   4  10          3.23          1.60         0.78 o                         
   8   4  10        194.86        168.81         1.70 o                         
   9   4  10          1.20          0.81         0.67 o                         
  10   4  10          2.45          4.74         0.72 o                         
  11   4  10         77.12         85.68         1.38 o                         
  12   4  10          1.92          0.55         0.63 o                         
  13   4  10          1.67          1.58         0.57 o                         
  -3   5  10         19.08         18.75         1.19 o                         
  -2   5  10         27.49         29.63         1.41 o                         
  -1   5  10          0.13          0.78         1.10 o                         
   0   5  10          8.41          8.17         1.14 o                         
   1   5  10         27.31         24.65         1.36 o                         
   2   5  10         10.04          8.36         1.43 o                         
   3   5  10         14.39         13.96         1.25 o                         
   4   5  10        144.57        149.72         1.84 o                         
   5   5  10         82.11         91.24         1.45 o                         
   6   5  10         88.30         81.68         1.95 o                         
   7   5  10         25.74         23.74         1.08 o                         
   8   5  10         21.27         17.23         0.87 o                         
   9   5  10        250.83        229.15         2.20 o                         
  10   5  10        367.38        342.91         2.89 o                         
  11   5  10        104.20         79.93         1.34 o                         
  12   5  10          3.05          2.12         0.72 o                         
  13   5  10         56.36         72.36         1.11 o                         
  -3   6  10          1.54          1.92         0.91 o                         
  -2   6  10         23.85         19.03         1.13 o                         
  -1   6  10         25.46         26.12         1.19 o                         
   0   6  10         42.44         41.31         1.31 o                         
   1   6  10         39.17         38.40         1.32 o                         
   2   6  10          0.94          1.22         1.08 o                         
   3   6  10          0.15          0.16         1.11 o                         
   4   6  10         16.82         13.47         1.19 o                         
   5   6  10         13.03         12.07         1.16 o                         
   6   6  10        620.42        630.49         5.02 o                         
   7   6  10          1.64          1.32         0.82 o                         
   8   6  10        111.18        114.29         1.50 o                         
   9   6  10        143.90        142.44         1.82 o                         
  10   6  10        376.58        338.48         2.83 o                         
  11   6  10          0.01          1.66         0.83 o                         
  12   6  10        154.89        146.05         1.70 o                         
  13   6  10        154.23        157.09         1.65 o                         
  -2   7  10        155.80        152.24         2.55 o                         
  -1   7  10         13.25         13.94         1.19 o                         
   0   7  10         25.03         24.42         1.38 o                         
   1   7  10        169.65        178.89         2.25 o                         
   2   7  10        116.14        120.55         2.10 o                         
   3   7  10          7.32          6.91         1.28 o                         
   4   7  10        674.81        697.73         5.70 o                         
   5   7  10         58.01         57.88         1.46 o                         
   6   7  10          7.07          8.14         1.40 o                         
   7   7  10        130.13        131.18         2.19 o                         
   8   7  10        176.74        177.45         2.00 o                         
   9   7  10        184.80        171.88         1.93 o                         
  10   7  10          0.21         -0.21         0.78 o                         
  11   7  10        110.94        111.74         1.66 o                         
  12   7  10          0.10          0.36         0.87 o                         
  13   7  10         21.54         22.61         1.02 o                         
  -1   8  10         24.66         26.04         1.42 o                         
   0   8  10         18.72         19.33         1.36 o                         
   1   8  10         13.57         15.94         1.40 o                         
   2   8  10         34.68         33.26         1.47 o                         
   3   8  10         33.37         36.30         2.97 o                         
   4   8  10        121.07        122.77         2.60 o                         
   5   8  10          9.79         10.43         1.25 o                         
   6   8  10        660.03        663.80         5.92 o                         
   7   8  10        736.12        736.74         6.44 o                         
   8   8  10         66.22         68.83         1.85 o                         
   9   8  10         44.29         43.23         1.81 o                         
  10   8  10          2.33          2.39         1.00 o                         
  11   8  10         60.14         65.18         1.38 o                         
  12   8  10          0.15          0.82         0.86 o                         
  13   8  10          6.29          7.71         1.54 o                         
   0   9  10         52.11         51.84         1.75 o                         
   1   9  10         20.90         21.28         1.49 o                         
   2   9  10          0.83          1.31         1.38 o                         
   3   9  10         13.50         13.56         1.51 o                         
   4   9  10         32.37         34.28         1.52 o                         
   5   9  10        125.91        129.32         2.56 o                         
   6   9  10        247.38        244.29         2.76 o                         
   7   9  10          0.17          0.13         1.21 o                         
   8   9  10          6.10          6.89         1.20 o                         
   9   9  10        118.05        119.46         1.91 o                         
  10   9  10        170.69        178.93         2.34 o                         
  11   9  10         51.34         62.98         1.38 o                         
  12   9  10         30.57         40.20         1.47 o                         
  13   9  10         16.09         18.21         1.20 o                         
   2  10  10         12.23         13.90         1.53 o                         
   3  10  10          1.41          1.65         1.31 o                         
   4  10  10         58.27         61.42         1.83 o                         
   5  10  10          7.15          6.05         1.63 o                         
   6  10  10          3.89          2.86         1.58 o                         
   7  10  10         12.58         12.66         1.51 o                         
   8  10  10         13.55         16.37         1.33 o                         
   9  10  10          3.91          2.67         1.39 o                         
  10  10  10          5.60          7.55         1.29 o                         
  11  10  10         15.61         19.80         1.47 o                         
  12  10  10         43.19         46.84         1.51 o                         
   3  11  10         23.77         23.23         2.48 o                         
   4  11  10          0.00          0.80         1.51 o                         
   5  11  10         38.08         36.22         1.85 o                         
   6  11  10          0.00          0.23         1.24 o                         
   7  11  10         30.77         34.88         1.76 o                         
   8  11  10          5.25          6.28         1.44 o                         
   9  11  10          1.35          2.39         1.42 o                         
  10  11  10         20.20         19.02         1.36 o                         
  11  11  10          4.39          4.03         1.14 o                         
  12  11  10         22.90         25.39         1.40 o                         
   5  12  10         60.19         63.09         2.45 o                         
   6  12  10          0.48          1.28         1.42 o                         
   7  12  10         19.83         15.00         1.58 o                         
   8  12  10          0.48         -0.26         1.27 o                         
   9  12  10         27.29         29.00         1.95 o                         
  10  12  10         28.83         31.82         1.59 o                         
  11  12  10          0.78          1.64         1.30 o                         
  -3  -9  11        127.43        139.00         1.59 o                         
  -2  -9  11         61.21         69.24         0.98 o                         
  -1  -9  11         29.18         31.75         1.86 o                         
   0  -9  11        132.71        148.10         4.03 o                         
   1  -9  11         26.76         34.85         2.28 o                         
   2  -9  11         15.17         14.32         2.23 o                         
  -4  -8  11        973.48        939.34         6.78 o                         
  -3  -8  11         16.12         16.59         0.85 o                         
  -2  -8  11          0.18          0.17         0.61 o                         
  -1  -8  11        142.24        152.04         1.45 o                         
   0  -8  11         27.38         28.72         1.80 o                         
   1  -8  11         15.45         16.99         1.86 o                         
   2  -8  11         67.65         63.72         3.74 o                         
   3  -8  11         49.13         51.69         2.71 o                         
   4  -8  11          3.92         10.71         2.07 o                         
  -5  -7  11         11.64         16.48         1.26 o                         
  -4  -7  11          0.02         -0.10         0.48 o                         
  -3  -7  11        115.95        112.28         1.33 o                         
  -2  -7  11         44.49         46.53         0.88 o                         
  -1  -7  11          6.51          7.74         0.60 o                         
   0  -7  11         32.04         32.36         0.97 o                         
   1  -7  11        109.26         98.04         2.58 o                         
   2  -7  11          6.51          6.86         1.76 o                         
   3  -7  11          9.08          5.52         1.92 o                         
   4  -7  11          9.13         10.90         2.56 o                         
   5  -7  11          6.08          2.48         2.50 o                         
   6  -7  11         54.69         47.82         3.78 o                         
  -5  -6  11          0.00          0.26         1.03 o                         
  -4  -6  11          0.06          0.34         0.45 o                         
  -3  -6  11         64.87         62.42         1.04 o                         
  -2  -6  11         21.51         19.64         0.82 o                         
  -1  -6  11         65.36         62.70         0.98 o                         
   0  -6  11          4.93          5.25         0.54 o                         
   1  -6  11        154.03        161.41         1.45 o                         
   2  -6  11        869.91        812.21        17.06 o                         
   3  -6  11          0.91          1.63         1.69 o                         
   4  -6  11          0.05          1.29         1.56 o                         
   5  -6  11        157.04        159.45         3.23 o                         
   6  -6  11         40.70         39.13         2.70 o                         
   7  -6  11         31.97         37.44         2.43 o                         
  -5  -5  11          0.00          0.88         1.13 o                         
  -4  -5  11         43.41         36.92         1.12 o                         
  -3  -5  11         15.99         10.58         0.77 o                         
  -2  -5  11         28.74         29.30         0.78 o                         
  -1  -5  11          0.14          0.40         0.69 o                         
   0  -5  11         15.73         17.47         0.65 o                         
   1  -5  11         33.12         29.71         0.70 o                         
   2  -5  11         13.45         12.80         0.90 o                         
   3  -5  11         15.03         16.45         5.19 o                         
   4  -5  11         12.33         14.35         2.33 o                         
   5  -5  11        125.35        123.69         2.79 o                         
   6  -5  11          9.50         12.59         1.91 o                         
   7  -5  11        254.94        324.68         5.60 o                         
   8  -5  11         23.15         27.53         2.27 o                         
  -6  -4  11         16.23         27.07         3.30 o                         
  -5  -4  11          0.42          1.36         1.26 o                         
  -4  -4  11          5.51          4.82         0.54 o                         
  -3  -4  11        167.05        149.43         1.71 o                         
  -2  -4  11         43.78         37.24         0.83 o                         
  -1  -4  11         38.40         37.17         0.84 o                         
   0  -4  11         12.15         13.04         0.67 o                         
   1  -4  11         11.19         10.37         0.54 o                         
   2  -4  11          3.38          3.71         0.41 o                         
   3  -4  11         58.97         58.07         2.53 o                         
   4  -4  11         38.03         32.55         2.08 o                         
   5  -4  11         25.91         18.52         1.80 o                         
   6  -4  11        112.05        117.59         2.76 o                         
   7  -4  11          7.75          4.33         1.74 o                         
   8  -4  11        135.76        168.96         3.93 o                         
   9  -4  11          0.18          1.76         1.81 o                         
  -6  -3  11         20.68         25.30         2.42 o                         
  -5  -3  11        124.05        133.84         3.13 o                         
  -4  -3  11          7.52          7.88         0.50 o                         
  -3  -3  11         13.38         13.97         0.80 o                         
  -2  -3  11         36.03         35.97         0.91 o                         
  -1  -3  11         20.32         15.71         0.81 o                         
   0  -3  11          7.04          7.06         0.60 o                         
   1  -3  11         31.69         33.28         0.66 o                         
   2  -3  11          0.65          0.48         0.39 o                         
   3  -3  11         21.63         20.04         0.59 o                         
   4  -3  11        488.02        472.78         5.55 o                         
   5  -3  11         33.29         32.34         2.75 o                         
   6  -3  11         61.41        112.12        38.16 o                         
   7  -3  11         37.53         26.44         2.64 o                         
   8  -3  11         19.65         18.04         2.64 o                         
   9  -3  11        124.22        145.74         4.24 o                         
  -5  -2  11          0.10         -0.07         1.32 o                         
  -4  -2  11         10.16          6.81         0.49 o                         
  -3  -2  11         65.58         59.87         1.16 o                         
  -2  -2  11         10.56          9.12         0.73 o                         
  -1  -2  11          3.08          2.51         0.58 o                         
   0  -2  11        148.54        138.04         1.48 o                         
   1  -2  11        197.65        190.90         1.89 o                         
   2  -2  11         33.01         36.46         0.70 o                         
   3  -2  11        327.47        335.67         3.64 o                         
   4  -2  11        240.63        234.12         3.49 o                         
   5  -2  11          2.82         16.36         9.64 o                         
   6  -2  11        594.49        583.26         7.20 o                         
   7  -2  11         80.33         84.02         2.75 o                         
   8  -2  11         27.82         23.53         1.96 o                         
   9  -2  11         39.69         44.06         2.73 o                         
  10  -2  11        140.28        149.57         5.03 o                         
  -5  -1  11        166.23        143.76         3.07 o                         
  -4  -1  11         68.56         62.63         1.01 o                         
  -3  -1  11          1.94          2.09         0.50 o                         
  -2  -1  11         87.86         86.01         1.33 o                         
  -1  -1  11         10.75         10.41         0.87 o                         
   0  -1  11          3.94          4.91         0.59 o                         
   1  -1  11          4.48          5.25         0.66 o                         
   2  -1  11        207.53        227.15         1.89 o                         
   3  -1  11        162.20        170.99         1.80 o                         
   4  -1  11        600.26        607.78         5.61 o                         
   5  -1  11         73.93         72.59         2.88 o                         
   6  -1  11       1007.10       1009.72        10.60 o                         
   7  -1  11          0.24          0.52         1.49 o                         
   8  -1  11          3.43          5.86         1.62 o                         
   9  -1  11         15.46         12.16         1.78 o                         
  10  -1  11         27.24         23.83         2.27 o                         
  11  -1  11          7.86          5.67         2.29 o                         
  -5   0  11         19.35         19.32         2.95 o                         
  -4   0  11        347.70        309.01         8.07 o                         
  -3   0  11         33.18         29.65         0.86 o                         
  -2   0  11         67.73         70.09         1.04 o                         
  -1   0  11          0.38          0.53         0.58 o                         
   0   0  11         12.93         14.27         0.78 o                         
   1   0  11         37.52         37.34         0.93 o                         
   2   0  11         21.37         24.10         0.72 o                         
   3   0  11         10.20          8.48         0.65 o                         
   4   0  11        100.01        101.93         1.21 o                         
   5   0  11         68.37         65.89         0.84 o                         
   6   0  11        204.80        194.41         2.07 o                         
   7   0  11       1042.51       1045.54        14.68 o                         
   8   0  11        126.51        123.24         2.72 o                         
   9   0  11         55.18         57.09         9.60 o                         
  10   0  11        174.56        182.36         3.28 o                         
  11   0  11         20.79         21.60         1.87 o                         
  -5   1  11          5.11          2.91         1.80 o                         
  -4   1  11          0.79          0.27         1.08 o                         
  -3   1  11        698.65        694.01         5.34 o                         
  -2   1  11         16.77         19.03         0.86 o                         
  -1   1  11         22.12         19.39         0.90 o                         
   0   1  11         89.27         87.17         1.28 o                         
   1   1  11        134.09        135.59         1.46 o                         
   2   1  11         15.34         14.05         1.10 o                         
   3   1  11        122.35        117.62         1.48 o                         
   4   1  11         22.57         24.35         0.65 o                         
   5   1  11          0.32          0.58         0.38 o                         
   6   1  11        137.86        138.98         1.30 o                         
   7   1  11          4.56          5.02         0.27 o                         
   8   1  11        286.72        279.34         2.90 o                         
   9   1  11        232.75        217.23         6.31 o                         
  10   1  11         60.23         58.65         2.22 o                         
  11   1  11          8.65          8.96         1.71 o                         
  12   1  11        283.20        324.56         4.53 o                         
  -4   2  11         73.82         75.62         2.57 o                         
  -3   2  11         34.80         34.61         0.93 o                         
  -2   2  11        516.39        547.28         4.24 o                         
  -1   2  11        537.00        526.30         4.05 o
[truncated: 73,389 more chars]
