# Supplementary material for: Crystal structures of four co-crystals of (E)-1,2-di(pyridin-4-yl)ethene with 4-alk­oxy­benzoic acids: 4-meth­oxy­benzoic acid–(E)-1,2-di(pyridin-4-yl)ethene (2/1), 4-eth­oxy­benzoic acid–(E)-1,2-di(pyridin-4-yl)ethene (2/1), 4-n-propoxybenzoic acid–(E)-1,2-di(pyridin-4-yl)ethene (2/1) and 4-n-but­oxy­benzoic acid–(E)-1,2-di(pyridin-4-yl)ethene (2/1)
Source: Acta Crystallogr E Crystallogr Commun. 2016 Oct 28;72(Pt 11):1666–71. doi: 10.1107/S2056989016017138 (PMC5095858; doi:10.1107/S2056989016017138)
Supplement: Supplementary file 4 [file e-72-01666-IIIsup4.hkl]

data_III                                                                        
_shelx_title ' 05101721'                                                        
_shelx_refln_list_code          4                                               
_shelx_F_calc_maximum      451.58                                               
_exptl_crystal_F_000      1152.00                                               
_reflns_d_resolution_high  0.7700                                               
                                                                                
loop_                                                                           
 _space_group_symop_operation_xyz                                               
 'x, y, z'                                                                      
 'x, -y, z+1/2'                                                                 
                                                                                
_cell_length_a    11.1192                                                       
_cell_length_b    10.8289                                                       
_cell_length_c    23.0198                                                       
_cell_angle_alpha  90.000                                                       
_cell_angle_beta   93.517                                                       
_cell_angle_gamma  90.000                                                       
                                                                                
_shelx_F_squared_multiplier     1.000                                           
                                                                                
loop_                                                                           
 _refln_index_h                                                                 
 _refln_index_k                                                                 
 _refln_index_l                                                                 
 _refln_F_squared_calc                                                          
 _refln_F_squared_meas                                                          
 _refln_F_squared_sigma                                                         
 _refln_observed_status                                                         
  -2   1 -29         81.57         99.91         7.59 o                         
  -1   1 -29        128.76        131.29         4.96 o                         
   0   1 -29         35.84         43.36         3.43 o                         
   1   1 -29        177.17        182.76         4.74 o                         
   2   1 -29         43.09         44.63         2.99 o                         
   3   1 -29         74.12         76.82         3.73 o                         
   4   1 -29         85.47         86.15         4.21 o                         
  -1   2 -29         14.94         14.81         2.71 o                         
   0   2 -29         18.88         24.51         3.28 o                         
   1   2 -29         12.04         13.43         2.91 o                         
   2   2 -29         77.10         83.58         4.44 o                         
   3   2 -29        124.65        137.65         3.42 o                         
   0   3 -29         40.47         46.33         3.32 o                         
   1   3 -29        274.28        285.05         6.85 o                         
   2   3 -29         76.02         80.13         5.18 o                         
  -4   0 -28        195.07        182.72         7.66 o                         
  -3   0 -28        101.69         94.38        10.21 o                         
  -2   0 -28        259.12        254.13         8.67 o                         
  -1   0 -28        169.44        192.73        11.89 o                         
   0   0 -28        172.22        155.85         5.68 o                         
   1   0 -28         80.62         78.05         4.17 o                         
   2   0 -28        126.15        124.22         7.73 o                         
   3   0 -28         14.74         13.23         2.51 o                         
   4   0 -28         77.70         75.37         5.71 o                         
   5   0 -28        316.90        306.13        11.49 o                         
  -4   1 -28         61.71         66.64         5.21 o                         
  -3   1 -28         69.38         71.86         6.88 o                         
  -2   1 -28         46.61         52.06         3.99 o                         
  -1   1 -28         21.87         36.77         3.41 o                         
   0   1 -28         62.93         63.10         3.34 o                         
   1   1 -28        169.24        163.27         3.42 o                         
   2   1 -28          7.49          6.32         2.45 o                         
   3   1 -28        184.98        174.87         4.52 o                         
   4   1 -28        293.68        269.71         5.54 o                         
   5   1 -28        226.67        219.66         4.33 o                         
  -3   2 -28         11.72         16.22         5.87 o                         
  -2   2 -28        293.72        340.42         8.23 o                         
  -1   2 -28         75.86         77.17         4.16 o                         
   0   2 -28         20.62         23.17         3.04 o                         
   1   2 -28         91.02        102.35         4.79 o                         
   2   2 -28         68.27         76.71         2.95 o                         
   3   2 -28         35.14         39.12         2.14 o                         
   4   2 -28         98.36        103.77         4.34 o                         
   5   2 -28        336.32        338.37         5.70 o                         
  -3   3 -28         61.36         58.59         3.99 o                         
  -2   3 -28         13.61         15.00         2.72 o                         
  -1   3 -28        246.40        232.17         4.92 o                         
   0   3 -28        118.81        128.39         3.58 o                         
   1   3 -28        356.33        408.77         7.28 o                         
   2   3 -28         26.52         26.75         2.69 o                         
   3   3 -28         71.79         63.96         3.32 o                         
   4   3 -28        193.40        201.10         8.06 o                         
  -2   4 -28         11.55         11.61         2.50 o                         
  -1   4 -28         96.22        107.18         3.57 o                         
   0   4 -28        136.38        155.88         5.35 o                         
   1   4 -28        251.82        282.68         5.92 o                         
   2   4 -28         78.94         94.45         5.35 o                         
   3   4 -28          3.20          3.52         3.00 o                         
  -4   1 -27        552.88        522.18        12.33 o                         
  -3   1 -27         17.05         28.13         4.60 o                         
  -2   1 -27         56.67         52.82         6.55 o                         
  -1   1 -27        155.06        149.38         3.50 o                         
   0   1 -27         62.70         64.60         2.89 o                         
   1   1 -27         13.28         11.53         2.29 o                         
   2   1 -27        133.45        123.57         3.45 o                         
   3   1 -27        167.92        156.59         3.69 o                         
   4   1 -27         17.04         14.87         2.91 o                         
   5   1 -27        132.53        134.86         4.66 o                         
   6   1 -27        121.43        116.40         5.44 o                         
  -4   2 -27        320.05        283.78         9.09 o                         
  -3   2 -27         14.79         18.67         3.32 o                         
  -2   2 -27        173.08        174.98         5.73 o                         
  -1   2 -27          3.13          4.66         2.53 o                         
   0   2 -27        171.24        187.97         5.34 o                         
   1   2 -27        230.20        217.92         4.17 o                         
   2   2 -27         29.26         31.09         2.53 o                         
   3   2 -27        106.13        104.89         3.84 o                         
   4   2 -27         76.50         70.87         2.73 o                         
   5   2 -27        209.95        198.78         5.41 o                         
   6   2 -27         94.45         99.86         4.62 o                         
  -4   3 -27        263.20        255.61        14.98 o                         
  -3   3 -27         70.29         61.87         3.82 o                         
  -2   3 -27        331.97        382.45         6.35 o                         
  -1   3 -27        156.23        160.66         4.48 o                         
   0   3 -27        101.10        109.54         4.68 o                         
   1   3 -27         18.88         14.66         2.73 o                         
   2   3 -27        121.29        112.89         3.13 o                         
   3   3 -27        175.15        177.57         4.41 o                         
   4   3 -27         31.47         32.04         3.67 o                         
   5   3 -27        411.53        404.45         6.96 o                         
   6   3 -27        205.69        200.77         5.01 o                         
  -3   4 -27         37.31         42.58         3.29 o                         
  -2   4 -27         99.84        111.17         4.46 o                         
  -1   4 -27         85.09         98.63         4.52 o                         
   0   4 -27         37.05         37.36         5.05 o                         
   1   4 -27         27.75         27.38         6.55 o                         
   2   4 -27         25.41         20.53         4.02 o                         
   3   4 -27         60.03         59.09         3.37 o                         
   4   4 -27          0.72          0.54         3.09 o                         
   5   4 -27         82.58         79.41         4.17 o                         
  -2   5 -27         48.30         53.51         2.87 o                         
  -1   5 -27        120.53        126.89         3.69 o                         
   0   5 -27         91.58         94.09         2.97 o                         
   1   5 -27        216.61        242.01         5.82 o                         
   2   5 -27         62.89         70.36         3.58 o                         
   3   5 -27        199.75        205.39         6.72 o                         
   4   5 -27         17.14         12.72         3.35 o                         
   1   6 -27        457.51        502.10         8.10 o                         
  -4   0 -26        242.59        268.37        12.43 o                         
  -3   0 -26         23.36         25.59         5.04 o                         
  -2   0 -26        122.53        137.38         6.45 o                         
  -1   0 -26         12.22         13.68         2.38 o                         
   0   0 -26        125.85        105.55         5.47 o                         
   1   0 -26        179.36        165.89         6.31 o                         
   2   0 -26        126.19        128.28         4.49 o                         
   3   0 -26         18.66         23.78         4.36 o                         
   4   0 -26         74.33         64.18         5.49 o                         
   5   0 -26        389.42        382.38        10.09 o                         
   6   0 -26         26.13         25.32         5.78 o                         
   7   0 -26         50.21         47.97         4.86 o                         
  -4   1 -26        225.67        260.92         6.93 o                         
  -3   1 -26        126.41        117.42         4.49 o                         
  -2   1 -26        137.34        141.30         3.72 o                         
  -1   1 -26         13.15         18.54         2.79 o                         
   0   1 -26        185.64        183.23         3.19 o                         
   1   1 -26         83.22         79.68         2.67 o                         
   2   1 -26        106.97        104.03         3.46 o                         
   3   1 -26         38.03         34.99         3.25 o                         
   4   1 -26         66.23         59.24         3.50 o                         
   5   1 -26         13.46         14.10         3.92 o                         
   6   1 -26        749.47        744.58         9.45 o                         
   7   1 -26        492.40        498.10         7.61 o                         
  -4   2 -26        269.00        264.19         9.91 o                         
  -3   2 -26         56.22         51.11         3.30 o                         
  -2   2 -26         72.40         81.15         3.63 o                         
  -1   2 -26         53.39         53.37         3.17 o                         
   0   2 -26        113.71        112.48         4.36 o                         
   1   2 -26        396.78        379.90         5.01 o                         
   2   2 -26         75.24         64.39         2.45 o                         
   3   2 -26         33.80         33.50         2.70 o                         
   4   2 -26        159.24        151.54         3.75 o                         
   5   2 -26        156.32        147.48         6.12 o                         
   6   2 -26        279.27        272.10         6.09 o                         
   7   2 -26         48.71         47.42         5.23 o                         
  -4   3 -26        645.46        635.83        21.03 o                         
  -3   3 -26        158.89        176.44         4.29 o                         
  -2   3 -26        350.87        402.76         6.43 o                         
  -1   3 -26        462.71        485.37         8.53 o                         
   0   3 -26         58.19         55.13         3.09 o                         
   1   3 -26          7.36          6.23         1.76 o                         
   2   3 -26        176.94        175.10         3.97 o                         
   3   3 -26         51.75         52.86         2.77 o                         
   4   3 -26         15.33         15.59         3.20 o                         
   5   3 -26        366.16        364.84         5.52 o                         
   6   3 -26         49.67         50.31         4.74 o                         
   7   3 -26        203.63        203.56         6.53 o                         
  -4   4 -26         56.54         54.68         6.92 o                         
  -3   4 -26        157.99        183.38         4.37 o                         
  -2   4 -26        354.71        409.27         7.13 o                         
  -1   4 -26         65.70         64.72         3.75 o                         
   0   4 -26          7.92          8.65         3.30 o                         
   1   4 -26         38.46         33.66         4.27 o                         
   2   4 -26         82.17         79.92         3.53 o                         
   3   4 -26        204.67        206.56         4.17 o                         
   4   4 -26        133.23        134.77         3.43 o                         
   5   4 -26        111.33        102.21         4.92 o                         
   6   4 -26         58.80         59.08         3.56 o                         
  -4   5 -26        130.52        162.70        14.24 o                         
  -3   5 -26         93.04        105.20         5.08 o                         
  -2   5 -26        296.51        368.99         6.30 o                         
  -1   5 -26        327.37        343.27         6.79 o                         
   0   5 -26         37.50         41.36         4.06 o                         
   1   5 -26          8.77         13.88         2.87 o                         
   2   5 -26         20.51         17.36         3.11 o                         
   3   5 -26         73.40         72.33         3.02 o                         
   4   5 -26        152.82        146.80         4.38 o                         
   5   5 -26          1.35          0.09         3.26 o                         
  -2   6 -26        293.09        280.42         5.14 o                         
  -1   6 -26         86.91         85.51         4.20 o                         
   0   6 -26         47.69         51.49         4.06 o                         
   1   6 -26         28.92         30.20         3.29 o                         
   2   6 -26         81.82         92.61         5.08 o                         
   3   6 -26         38.68         38.65         4.35 o                         
   4   6 -26        198.40        200.79         4.79 o                         
  -4   1 -25        540.83        548.45        11.82 o                         
  -3   1 -25        156.77        152.07         5.53 o                         
  -2   1 -25        179.62        166.38         3.97 o                         
  -1   1 -25        116.22        105.48         2.92 o                         
   0   1 -25         12.57         12.45         1.45 o                         
   1   1 -25         12.60         13.33         1.74 o                         
   2   1 -25         37.67         34.74         2.11 o                         
   3   1 -25         96.90         91.57         3.77 o                         
   4   1 -25         52.43         54.05         3.87 o                         
   5   1 -25         82.68         93.44         9.28 o                         
   6   1 -25        155.35        165.95         5.80 o                         
   7   1 -25         92.14         92.76         3.65 o                         
   8   1 -25         82.61         80.91         4.42 o                         
  -4   2 -25        237.07        222.66        11.42 o                         
  -3   2 -25        151.60        172.07         4.29 o                         
  -2   2 -25         26.80         25.02         2.92 o                         
  -1   2 -25          8.27          9.75         2.51 o                         
   0   2 -25        224.85        212.58         2.92 o                         
   1   2 -25         28.16         31.58         2.38 o                         
   2   2 -25         31.20         32.08         2.76 o                         
   3   2 -25          0.31          2.27         2.50 o                         
   4   2 -25         87.15         83.81         3.65 o                         
   5   2 -25       1587.61       1589.29        20.22 o                         
   6   2 -25         30.77         29.65         3.15 o                         
   7   2 -25         62.06         70.86         5.43 o                         
   8   2 -25         67.76         70.56         5.88 o                         
  -4   3 -25        399.10        434.71        17.40 o                         
  -3   3 -25         25.76         29.47         2.93 o                         
  -2   3 -25         42.24         41.06         3.43 o                         
  -1   3 -25        390.91        385.35         6.30 o                         
   0   3 -25        138.20        128.20         3.66 o                         
   1   3 -25        134.80        127.33         3.47 o                         
   2   3 -25         93.75         93.61         3.06 o                         
   3   3 -25         29.25         25.89         2.58 o                         
   4   3 -25        138.37        133.02         3.85 o                         
   5   3 -25        759.27        772.99        10.61 o                         
   6   3 -25         30.94         32.11         4.15 o                         
   7   3 -25         93.95         90.43         4.84 o                         
   8   3 -25         32.69         30.24         3.72 o                         
  -4   4 -25         51.14         64.36        11.69 o                         
  -3   4 -25        183.85        189.06         4.88 o                         
  -2   4 -25         21.83         23.53         3.09 o                         
  -1   4 -25        143.79        134.47         4.67 o                         
   0   4 -25        390.30        403.83         7.28 o                         
   1   4 -25        198.10        203.20         5.13 o                         
   2   4 -25          0.04          0.74         2.11 o                         
   3   4 -25         73.74         70.77         2.58 o                         
   4   4 -25        104.54        103.61         3.70 o                         
   5   4 -25        828.77        822.93        10.30 o                         
   6   4 -25         69.78         69.12         4.41 o                         
   7   4 -25         18.55         18.34         3.12 o                         
  -4   5 -25         86.22        101.30        13.03 o                         
  -3   5 -25         37.53         48.51         3.36 o                         
  -2   5 -25        386.47        427.06         7.26 o                         
  -1   5 -25        102.61        104.09         3.53 o                         
   0   5 -25        194.97        193.82         9.21 o                         
   1   5 -25         83.52         81.26         4.24 o                         
   2   5 -25          7.82          7.19         1.93 o                         
   3   5 -25        138.04        132.87         3.73 o                         
   4   5 -25        389.20        387.92         6.74 o                         
   5   5 -25        607.53        609.23         7.89 o                         
   6   5 -25         33.77         33.59         3.21 o                         
  -4   6 -25         37.08         26.27         7.19 o                         
  -3   6 -25         83.10         98.72         6.44 o                         
  -2   6 -25        388.28        429.52         7.19 o                         
  -1   6 -25         59.42         66.82         3.24 o                         
   0   6 -25         28.24         27.48         2.93 o                         
   1   6 -25          5.91          6.80         3.32 o                         
   2   6 -25         33.41         32.40         4.36 o                         
   3   6 -25        219.98        215.54         4.21 o                         
   4   6 -25        891.58        901.19        10.54 o                         
   5   6 -25         23.45         21.19         3.55 o                         
  -2   7 -25        439.20        477.78        11.64 o                         
  -1   7 -25        123.08        109.41         7.54 o                         
   0   7 -25         96.71        115.90         5.26 o                         
   1   7 -25        149.01        152.47         4.98 o                         
   2   7 -25         42.05         46.11         4.79 o                         
   3   7 -25        188.63        201.88         6.26 o                         
   4   7 -25        695.92        695.76         8.25 o                         
  -4   0 -24       3566.33       3491.34        70.60 o                         
  -3   0 -24        280.67        293.10        12.36 o                         
  -2   0 -24        109.07        104.04         3.05 o                         
  -1   0 -24         29.71         30.19         2.61 o                         
   0   0 -24        144.72        159.12         9.81 o                         
   1   0 -24          9.46         13.78         2.87 o                         
   2   0 -24         60.80         53.74         5.74 o                         
   3   0 -24        349.01        316.90         6.81 o                         
   4   0 -24         78.83         72.67         4.67 o                         
   5   0 -24        303.61        286.80         7.46 o                         
   6   0 -24         38.68         33.63         4.07 o                         
   7   0 -24        109.13        109.67         7.36 o                         
   8   0 -24         94.01         90.70         8.51 o                         
   9   0 -24        153.29        147.63         9.90 o                         
  -4   1 -24       2143.51       2165.96        29.94 o                         
  -3   1 -24        225.02        202.50         7.70 o                         
  -2   1 -24        324.93        283.50         7.98 o                         
  -1   1 -24         13.07         13.59         1.40 o                         
   0   1 -24        133.60        128.05         2.74 o                         
   1   1 -24        428.65        370.06         4.85 o                         
   2   1 -24        328.46        287.16         4.30 o                         
   3   1 -24        821.21        766.94         9.30 o                         
   4   1 -24        141.79        142.58         4.57 o                         
   5   1 -24        463.90        453.40         7.09 o                         
   6   1 -24        151.03        149.36         3.77 o                         
   7   1 -24        187.59        188.28         4.33 o                         
   8   1 -24         40.15         46.51         3.96 o                         
   9   1 -24         71.55         72.66         4.49 o                         
  -4   2 -24        369.98        338.41         7.67 o                         
  -3   2 -24        522.65        465.15         8.43 o                         
  -2   2 -24        141.12        131.99         3.18 o                         
  -1   2 -24         38.87         36.49         2.65 o                         
   0   2 -24         96.85         89.22         3.84 o                         
   1   2 -24        162.44        151.26         3.16 o                         
   2   2 -24        126.28        129.03         3.56 o                         
   3   2 -24        473.24        445.55         6.12 o                         
   4   2 -24          2.14          2.84         2.84 o                         
   5   2 -24        505.38        514.66        11.19 o                         
   6   2 -24         36.02         36.96         3.17 o                         
   7   2 -24          4.68          3.59         3.77 o                         
   8   2 -24          8.62         12.25         4.05 o                         
   9   2 -24         13.40         15.50         5.73 o                         
  -4   3 -24        745.97        776.44        22.24 o                         
  -3   3 -24        117.10        104.76         3.02 o                         
  -2   3 -24         76.94         72.18         3.61 o                         
  -1   3 -24         24.74         26.39         2.11 o                         
   0   3 -24         37.06         34.00         1.77 o                         
   1   3 -24         12.35         13.15         1.74 o                         
   2   3 -24         98.56         98.74         2.84 o                         
   3   3 -24        243.06        226.50         4.28 o                         
   4   3 -24         24.20         24.06         2.51 o                         
   5   3 -24        305.02        307.20         6.67 o                         
   6   3 -24        537.55        552.47         7.70 o                         
   7   3 -24        185.39        182.54         4.92 o                         
   8   3 -24        362.85        364.20         6.55 o                         
  -4   4 -24         96.03        117.22        12.02 o                         
  -3   4 -24        176.84        174.77         5.20 o                         
  -2   4 -24         90.98         78.11         3.47 o                         
  -1   4 -24        203.69        187.92         5.05 o                         
   0   4 -24        305.08        312.67         5.85 o                         
   1   4 -24         88.09         85.50         2.38 o                         
   2   4 -24         38.21         36.80         2.66 o                         
   3   4 -24         29.34         28.55         2.64 o                         
   4   4 -24        135.52        128.77         3.55 o                         
   5   4 -24        542.57        537.70         7.98 o                         
   6   4 -24        101.39         94.30         4.34 o                         
   7   4 -24         75.00         80.69         4.84 o                         
   8   4 -24        363.78        351.43         7.25 o                         
  -4   5 -24         68.10         81.96         7.26 o                         
  -3   5 -24        218.76        239.50         4.22 o                         
  -2   5 -24         48.12         45.83         3.50 o                         
  -1   5 -24         55.09         47.43         2.54 o                         
   0   5 -24         57.80         70.08        11.62 o                         
   1   5 -24         18.23         20.81         3.88 o                         
   2   5 -24         20.04         21.98         2.41 o                         
   3   5 -24        242.73        243.59         4.64 o                         
   4   5 -24        579.73        580.02         6.91 o                         
   5   5 -24       1053.93       1068.82        12.43 o                         
   6   5 -24         81.07         90.68         4.23 o                         
   7   5 -24         11.39         11.83         3.38 o                         
  -4   6 -24         90.29        105.87        13.44 o                         
  -3   6 -24          0.70          1.78         4.82 o                         
  -2   6 -24        402.51        446.79         7.22 o                         
  -1   6 -24        238.63        232.93         4.90 o                         
   0   6 -24         86.01         84.19         3.73 o                         
   1   6 -24         24.19         23.86         2.82 o                         
   2   6 -24         56.53         51.41         2.56 o                         
   3   6 -24         54.19         56.08         3.09 o                         
   4   6 -24        452.57        438.72         6.19 o                         
   5   6 -24        192.16        187.65         4.70 o                         
   6   6 -24         47.53         44.08         3.09 o                         
  -3   7 -24         93.64         86.81         6.94 o                         
  -2   7 -24         47.70         50.81         4.02 o                         
  -1   7 -24        634.91        671.67        12.10 o                         
   0   7 -24         51.01         48.20         3.16 o                         
   1   7 -24         26.42         26.51         3.23 o                         
   2   7 -24         50.05         50.97         2.75 o                         
   3   7 -24        124.65        118.65         4.20 o                         
   4   7 -24        458.46        450.26         7.12 o                         
   5   7 -24        117.53        124.45         3.44 o                         
  -1   8 -24        109.24        131.97         6.42 o                         
   0   8 -24         35.48         41.62         4.11 o                         
   1   8 -24         71.35         86.83         7.75 o                         
   2   8 -24         48.33         57.33         7.78 o                         
   3   8 -24         34.03         40.07         5.32 o                         
  -4   1 -23        202.44        238.73         6.41 o                         
  -3   1 -23        239.08        218.95         3.92 o                         
  -2   1 -23         25.02         20.65         1.84 o                         
  -1   1 -23          2.92          3.72         1.65 o                         
   0   1 -23        109.40        100.19         2.51 o                         
   1   1 -23        126.34        127.84         2.87 o                         
   2   1 -23        725.82        702.64         8.45 o                         
   3   1 -23         70.81         68.65         3.26 o                         
   4   1 -23         41.46         45.05         3.35 o                         
   5   1 -23        240.26        252.21         5.37 o                         
   6   1 -23        174.74        180.54         4.43 o                         
   7   1 -23        255.67        247.87         4.82 o                         
   8   1 -23         31.14         34.79         4.85 o                         
   9   1 -23         26.57         27.53         3.97 o                         
  -4   2 -23        562.10        558.47         9.85 o                         
  -3   2 -23        154.03        144.16         3.45 o                         
  -2   2 -23         84.29         78.01         3.59 o                         
  -1   2 -23         67.58         58.19         1.97 o                         
   0   2 -23        179.61        170.12         2.80 o                         
   1   2 -23         35.65         36.59         2.39 o                         
   2   2 -23        224.50        206.68         3.62 o                         
   3   2 -23        115.51        108.16         3.06 o                         
   4   2 -23         10.58         12.02         2.14 o                         
   5   2 -23        228.44        229.07         5.34 o                         
   6   2 -23        382.74        372.01         5.65 o                         
   7   2 -23        239.77        233.81         5.84 o                         
   8   2 -23         68.02         62.18         5.83 o                         
   9   2 -23        133.41        130.06         5.96 o                         
  -4   3 -23          3.09         -0.74         8.93 o                         
  -3   3 -23        195.90        179.25         5.51 o                         
  -2   3 -23         15.49         17.42         2.73 o                         
  -1   3 -23         98.47         95.33         3.99 o                         
   0   3 -23         45.53         39.68         1.66 o                         
   1   3 -23          7.06          6.81         1.96 o                         
   2   3 -23        147.40        129.18         3.26 o                         
   3   3 -23          8.26          6.93         2.37 o                         
   4   3 -23        109.79        101.85         3.85 o                         
   5   3 -23        335.57        325.49         5.04 o                         
   6   3 -23        123.65        119.39         8.40 o                         
   7   3 -23        215.14        228.42         4.96 o                         
   8   3 -23        131.53        135.87         5.16 o                         
   9   3 -23        161.62        160.50         7.21 o                         
  -4   4 -23          4.96          3.09         9.27 o                         
  -3   4 -23         12.69         13.63         2.04 o                         
  -2   4 -23        152.55        163.72         3.73 o                         
  -1   4 -23         11.86         10.62         2.89 o                         
   0   4 -23         26.22         27.09         1.64 o                         
   1   4 -23          3.09          2.46         1.64 o                         
   2   4 -23         67.37         62.49         2.19 o                         
   3   4 -23         91.07         86.97         2.92 o                         
   4   4 -23         60.17         55.67         3.52 o                         
   5   4 -23         25.20         24.96         2.44 o                         
   6   4 -23        248.92        250.68         5.43 o                         
   7   4 -23        186.36        183.44         5.91 o                         
   8   4 -23          1.19          3.08         3.41 o                         
  -4   5 -23         56.74         55.02         6.58 o                         
  -3   5 -23          8.54          9.09         2.88 o                         
  -2   5 -23         23.31         21.29         3.12 o                         
  -1   5 -23         88.62         79.82         3.08 o                         
   0   5 -23         56.36         55.85         3.10 o                         
   1   5 -23         79.43         77.43         2.48 o                         
   2   5 -23         46.36         44.85         2.53 o                         
   3   5 -23         14.78         13.57         2.70 o                         
   4   5 -23         28.11         30.74         3.34 o                         
   5   5 -23        493.90        487.98         6.80 o                         
   6   5 -23        306.37        302.59         5.63 o                         
   7   5 -23         26.93         33.72         4.10 o                         
   8   5 -23        123.28        124.63         5.32 o                         
  -4   6 -23         64.85         77.32        12.23 o                         
  -3   6 -23         64.97         65.29         4.43 o                         
  -2   6 -23          8.12          9.62         2.24 o                         
  -1   6 -23         48.20         49.67         2.72 o                         
   0   6 -23         67.41         68.17         3.86 o                         
   1   6 -23         15.65         13.36         3.58 o                         
   2   6 -23         10.03         12.18         2.31 o                         
   3   6 -23         95.93         97.76         2.62 o                         
   4   6 -23         61.48         57.65         3.79 o                         
   5   6 -23         10.54         11.50         3.39 o                         
   6   6 -23        376.54        375.91         7.24 o                         
   7   6 -23         45.72         46.09         3.86 o                         
  -3   7 -23         74.51         86.74         6.71 o                         
  -2   7 -23        111.32        115.61         5.88 o                         
  -1   7 -23         90.24         93.37         6.52 o                         
   0   7 -23         25.66         26.11         3.08 o                         
   1   7 -23          4.68          4.01         2.64 o                         
   2   7 -23        149.11        158.94         3.63 o                         
   3   7 -23         53.42         47.92         7.09 o                         
   4   7 -23         53.02         49.57         3.08 o                         
   5   7 -23         25.55         29.06         3.79 o                         
   6   7 -23         85.93         88.93         4.26 o                         
  -3   8 -23        157.34        160.60         5.27 o                         
  -2   8 -23         39.24         41.45         5.39 o                         
  -1   8 -23         89.13         83.30         6.45 o                         
   0   8 -23         49.66         63.88         5.47 o                         
   1   8 -23          7.92          7.83         4.87 o                         
   2   8 -23         67.83         76.16         7.73 o                         
   3   8 -23         98.42        101.19         3.70 o                         
   4   8 -23         22.85         21.64         1.75 o                         
  -4   0 -22        311.91        296.45         8.20 o                         
  -3   0 -22        304.99        304.04         8.26 o                         
  -2   0 -22        488.35        412.04         5.92 o                         
  -1   0 -22        905.27        787.86        11.55 o                         
   0   0 -22       1420.32       1270.23        26.67 o                         
   1   0 -22         55.19         47.32         3.66 o                         
   2   0 -22        206.98        204.52         6.62 o                         
   3   0 -22        209.44        209.94         6.53 o                         
   4   0 -22        162.84        166.39         5.51 o                         
   5   0 -22        299.73        279.68         7.20 o                         
   6   0 -22         82.00         76.39         6.76 o                         
   7   0 -22         21.05         18.39         5.11 o                         
   8   0 -22         65.91         70.88         8.67 o                         
   9   0 -22         15.23         18.56         4.99 o                         
  10   0 -22         22.49         20.20         8.49 o                         
  -4   1 -22        264.34        261.90         6.31 o                         
  -3   1 -22         63.11         62.65         2.51 o                         
  -2   1 -22         89.04         79.96         7.55 o                         
  -1   1 -22         19.54         17.97         1.93 o                         
   0   1 -22       1020.65        892.64        31.34 o                         
   1   1 -22        152.00        147.15         3.35 o                         
   2   1 -22        842.76        797.57         8.98 o                         
   3   1 -22         49.40         53.24         2.72 o                         
   4   1 -22        270.52        273.93         4.52 o                         
   5   1 -22        245.79        250.30         5.38 o                         
   6   1 -22        360.42        358.50         6.30 o                         
   7   1 -22        494.46        487.19         6.79 o                         
   8   1 -22        191.27        194.05         5.87 o                         
   9   1 -22         27.95         27.53         3.69 o                         
  10   1 -22          1.42          1.71         3.84 o                         
  -4   2 -22         98.76         97.78         4.63 o                         
  -3   2 -22         31.10         28.75         2.58 o                         
  -2   2 -22         18.53         22.44         3.51 o                         
  -1   2 -22        119.81        114.32         3.43 o                         
   0   2 -22        103.65         79.02         2.08 o                         
   1   2 -22         10.03         13.76         1.62 o                         
   2   2 -22         63.41         58.90         3.30 o                         
   3   2 -22        171.60        170.69         3.45 o                         
   4   2 -22          5.51          4.04         2.27 o                         
   5   2 -22        145.23        137.70         3.43 o                         
   6   2 -22        196.00        194.28         4.53 o                         
   7   2 -22        837.88        834.71        10.31 o                         
   8   2 -22        320.29        318.60         6.98 o                         
   9   2 -22         13.61         13.74         3.90 o                         
  10   2 -22         10.52          9.22         5.95 o                         
  -4   3 -22          3.97          6.25         4.77 o                         
  -3   3 -22        101.51         97.10         3.62 o                         
  -2   3 -22         77.62         72.88         2.65 o                         
  -1   3 -22        169.14        158.24         5.15 o                         
   0   3 -22        427.24        375.92         5.52 o                         
   1   3 -22         23.90         26.80         1.91 o                         
   2   3 -22        103.57         95.56         2.89 o                         
   3   3 -22        285.24        282.12         4.13 o                         
   4   3 -22        223.83        226.11         4.32 o                         
   5   3 -22        250.22        245.97         5.25 o                         
   6   3 -22        699.49        703.33        10.29 o                         
   7   3 -22        903.41        917.01        10.49 o                         
   8   3 -22         44.31         45.46         4.95 o                         
   9   3 -22         57.46         56.86         4.97 o                         
  -4   4 -22         70.68         58.51        10.14 o                         
  -3   4 -22         66.74         75.29         3.19 o                         
  -2   4 -22         40.86         38.98         3.29 o                         
  -1   4 -22         52.65         53.11         2.59 o                         
   0   4 -22         58.29         49.32         2.13 o                         
   1   4 -22          0.89          0.83         2.09 o                         
   2   4 -22        120.05        123.90         3.02 o                         
   3   4 -22         96.23         92.07         3.67 o                         
   4   4 -22        106.63        108.77         4.19 o                         
   5   4 -22       1575.72       1594.69        16.80 o                         
   6   4 -22         12.01         15.22         3.35 o                         
   7   4 -22       1425.36       1453.81        17.18 o                         
   8   4 -22         56.28         55.42         4.01 o                         
   9   4 -22        247.53        251.28         5.13 o                         
  -4   5 -22         39.35         41.58         5.78 o                         
  -3   5 -22         97.78         86.74         3.59 o                         
  -2   5 -22        114.36        111.14         3.04 o                         
  -1   5 -22        183.67        189.56         3.93 o                         
   0   5 -22          3.47          3.55         1.01 o                         
   1   5 -22         14.00         16.36         1.71 o                         
   2   5 -22        104.70        109.80         3.25 o                         
   3   5 -22         26.68         25.12         2.28 o                         
   4   5 -22        424.12        419.89         6.24 o                         
   5   5 -22         96.50         94.31         3.70 o                         
   6   5 -22        690.49        702.02         8.82 o                         
   7   5 -22        592.17        593.68         8.90 o                         
   8   5 -22         94.49         95.82         5.00 o                         
  -4   6 -22         60.12         76.38        11.42 o                         
  -3   6 -22         30.99         30.74         5.18 o                         
  -2   6 -22        132.83        134.47         3.64 o                         
  -1   6 -22        313.57        313.35         5.76 o                         
   0   6 -22         52.99         53.52         2.97 o                         
   1   6 -22        135.06        133.91         3.29 o                         
   2   6 -22         20.34         18.77         2.07 o                         
   3   6 -22         34.86         37.37         3.54 o                         
   4   6 -22        223.52        222.46         4.32 o                         
   5   6 -22        182.66        179.76         4.15 o                         
   6   6 -22        250.82        253.78         5.47 o                         
   7   6 -22         83.00         83.87         4.04 o                         
   8   6 -22        215.89        226.42         4.83 o                         
  -3   7 -22        195.08        195.51         6.40 o                         
  -2   7 -22        110.00        107.52         5.84 o                         
  -1   7 -22          3.79          3.85         2.37 o                         
   0   7 -22        108.32        113.60         3.41 o                         
   1   7 -22         20.42         18.81         3.25 o                         
   2   7 -22         24.26         22.08         1.86 o                         
   3   7 -22         97.65         96.93         3.48 o                         
   4   7 -22         10.55         10.59         2.54 o                         
   5   7 -22        238.83        225.72         4.06 o                         
   6   7 -22        140.01        135.66         5.14 o                         
   7   7 -22        142.18        148.52         5.06 o                         
  -3   8 -22         38.89         46.49         5.29 o                         
  -2   8 -22         87.57         99.30         6.31 o                         
  -1   8 -22        161.49        180.89         6.78 o                         
   0   8 -22         18.56         16.58         4.87 o                         
   1   8 -22         55.55         61.15         4.99 o                         
   2   8 -22          3.11          2.60         2.68 o                         
   3   8 -22         15.26         16.06         1.97 o                         
   4   8 -22        140.91        135.99         3.28 o                         
   5   8 -22         20.41         20.24         2.54 o                         
  -2   9 -22        540.72        612.56        10.53 o                         
  -1   9 -22        337.44        412.07         9.67 o                         
   0   9 -22         19.76         17.13         5.09 o                         
   1   9 -22         27.25         35.45         7.26 o                         
   2   9 -22          2.83          3.74         6.61 o                         
   3   9 -22        154.29        145.99         4.92 o                         
  -4   1 -21        151.94        141.00         4.87 o                         
  -3   1 -21        299.52        282.80         4.13 o                         
  -2   1 -21         65.66         71.89         2.97 o                         
  -1   1 -21        810.92        729.17         7.37 o                         
   0   1 -21        322.65        290.51         3.88 o                         
   1   1 -21         40.94         41.76         2.47 o                         
   2   1 -21        468.11        450.26         7.47 o                         
   3   1 -21        618.80        603.26         6.49 o                         
   4   1 -21        485.61        504.77         6.84 o                         
   5   1 -21         12.86         17.11         2.69 o                         
   6   1 -21        192.39        193.77         4.86 o                         
   7   1 -21         86.28         84.22         3.53 o                         
   8   1 -21         62.93         57.47         5.55 o                         
   9   1 -21         75.55         83.76         6.09 o                         
  10   1 -21         19.49         19.15         3.59 o                         
  -4   2 -21          2.16          3.39         3.34 o                         
  -3   2 -21       1317.47       1220.51        17.22 o                         
  -2   2 -21         25.33         24.29         2.16 o                         
  -1   2 -21        278.46        242.33         3.33 o                         
   0   2 -21         20.45         26.20         1.91 o                         
   1   2 -21         13.40         17.88         2.21 o                         
   2   2 -21        108.77         99.23         2.49 o                         
   3   2 -21         39.04         36.85         3.19 o                         
   4   2 -21       1031.72       1004.77        10.65 o                         
   5   2 -21        340.69        332.69         6.05 o                         
   6   2 -21         99.10        102.63         5.23 o                         
   7   2 -21        271.33        270.13         5.47 o                         
   8   2 -21        330.81        318.22         6.14 o                         
   9   2 -21        164.87        154.92         5.92 o                         
  10   2 -21         10.63         13.92         4.13 o                         
  -4   3 -21        146.59        149.40         6.72 o                         
  -3   3 -21        363.88        358.78         5.95 o                         
  -2   3 -21        231.50        222.16         4.77 o                         
  -1   3 -21        122.37        113.44         1.93 o                         
   0   3 -21         46.26         43.98         1.70 o                         
   1   3 -21        165.58        162.57         4.51 o                         
   2   3 -21        164.41        163.89         2.93 o                         
   3   3 -21        658.33        620.95         7.49 o                         
   4   3 -21        141.49        122.30         5.12 o                         
   5   3 -21        162.65        161.78         4.63 o                         
   6   3 -21        952.62        955.99        11.76 o                         
   7   3 -21        728.01        735.06         8.85 o                         
   8   3 -21          7.65          7.41         3.55 o                         
   9   3 -21         67.55         66.38         5.34 o                         
  10   3 -21         40.94         49.06         5.42 o                         
  -4   4 -21          8.96         10.14         8.53 o                         
  -3   4 -21         39.54         44.24         2.23 o                         
  -2   4 -21        120.74        123.80         3.99 o                         
  -1   4 -21        240.73        259.08         5.34 o                         
   0   4 -21         18.22         15.03         1.59 o                         
   1   4 -21         83.20         82.07         2.33 o                         
   2   4 -21        411.75        391.07         4.69 o                         
   3   4 -21        340.48        347.45         5.73 o                         
   4   4 -21        984.07        999.48        11.25 o                         
   5   4 -21          7.83         14.61         6.12 o                         
   6   4 -21        294.66        292.46         5.16 o                         
   7   4 -21          9.96         26.11        12.41 o                         
   8   4 -21         62.65         60.91         3.46 o                         
   9   4 -21         64.15         65.90         4.23 o                         
  10   4 -21          9.12          8.70         4.50 o                         
  -4   5 -21         70.64         60.12         5.98 o                         
  -3   5 -21         39.12         37.75         2.97 o                         
  -2   5 -21         48.41         53.08         3.00 o                         
  -1   5 -21        159.65        174.28         4.54 o                         
   0   5 -21        102.49        101.46         1.82 o                         
   1   5 -21         14.77         15.02         1.68 o                         
   2   5 -21        265.19        265.73         4.56 o                         
   3   5 -21        513.43        496.81         6.52 o                         
   4   5 -21        247.68        245.16         4.03 o                         
   5   5 -21         90.63         93.93         4.22 o                         
   6   5 -21        241.89        242.53         6.45 o                         
   7   5 -21        279.81        280.25         5.27 o                         
   8   5 -21        135.16        130.50         5.37 o                         
   9   5 -21        102.95        104.21         6.52 o                         
  -4   6 -21         81.10         76.65        11.55 o                         
  -3   6 -21         62.60         67.81         5.64 o                         
  -2   6 -21        466.46        493.48         6.74 o                         
  -1   6 -21         55.94         58.53         3.25 o                         
   0   6 -21        117.37        111.03         2.68 o                         
   1   6 -21         12.00         14.46         1.47 o                         
   2   6 -21        129.80        126.34         3.31 o                         
   3   6 -21        480.67        479.80         6.69 o                         
   4   6 -21         32.45         32.73         2.58 o                         
   5   6 -21         86.40         89.86         4.59 o                         
   6   6 -21        115.38        115.08         4.66 o                         
   7   6 -21        203.65        207.02         4.89 o                         
   8   6 -21         36.75         37.28         3.65 o                         
  -3   7 -21         94.63         96.98         6.68 o                         
  -2   7 -21        814.25        855.50        25.96 o                         
  -1   7 -21          4.74          8.98         2.32 o                         
   0   7 -21        138.67        139.28         3.53 o                         
   1   7 -21         77.15         70.59         2.20 o                         
   2   7 -21        124.84        123.02         2.36 o                         
   3   7 -21         37.48         39.11         2.14 o                         
   4   7 -21        533.55        521.36         6.52 o                         
   5   7 -21         62.37         63.12         3.30 o                         
   6   7 -21         39.64         51.33         7.06 o                         
   7   7 -21        254.87        239.93         5.78 o                         
  -3   8 -21         74.86         73.62         5.39 o                         
  -2   8 -21       1151.66       1190.57        23.65 o                         
  -1   8 -21        112.71        121.39         5.90 o                         
   0   8 -21        170.07        177.78         6.14 o                         
   1   8 -21         21.23         15.55         2.37 o                         
   2   8 -21         54.11         52.95         2.08 o                         
   3   8 -21        376.47        368.75         4.76 o                         
   4   8 -21          5.56          3.17         2.25 o                         
   5   8 -21         32.07         28.55         2.55 o                         
   6   8 -21         29.46         31.94         2.84 o                         
  -3   9 -21        230.40        259.57        12.97 o                         
  -2   9 -21        205.43        204.53         7.32 o                         
  -1   9 -21        102.88        111.71         6.09 o                         
   0   9 -21         82.29         86.42         5.76 o                         
   1   9 -21          1.09          2.15         4.45 o                         
   2   9 -21         34.16         31.69         5.02 o                         
   3   9 -21        357.05        337.99         7.55 o                         
   4   9 -21         40.31         35.49         2.39 o                         
   5   9 -21         48.58         48.27         2.54 o                         
   1  10 -21         81.58        106.00         8.24 o                         
  -4   0 -20        875.34        750.57        14.85 o                         
  -3   0 -20       3779.30       3529.84        68.59 o                         
  -2   0 -20        139.89        143.30        11.49 o                         
  -1   0 -20        400.44        358.20         5.54 o                         
   0   0 -20        178.30        200.64         4.84 o                         
   1   0 -20        303.08        301.47         6.35 o                         
   2   0 -20        163.27        165.21         5.78 o                         
   3   0 -20        584.01        573.28        10.61 o                         
   4   0 -20        356.49        339.95         8.24 o                         
   5   0 -20          6.85          6.90         3.96 o                         
   6   0 -20        140.28        135.46         7.26 o                         
   7   0 -20        303.55        300.33         8.01 o                         
   8   0 -20        682.64        663.27        14.50 o                         
   9   0 -20          5.45          4.34         7.15 o                         
  10   0 -20         90.79         92.34         7.18 o                         
  11   0 -20         63.56         58.40         9.78 o                         
  -4   1 -20         26.01         21.17         3.63 o                         
  -3   1 -20        679.31        549.72         7.65 o                         
  -2   1 -20        111.51        101.07         2.38 o                         
  -1   1 -20       1091.05       1064.29        28.77 o                         
   0   1 -20         25.06         23.60         1.90 o                         
   1   1 -20        356.61        351.01         4.30 o                         
   2   1 -20        581.74        587.59         6.97 o                         
   3   1 -20        269.27        268.51         4.13 o                         
   4   1 -20         73.36         67.39         3.05 o                         
   5   1 -20         77.97         76.32         3.56 o                         
   6   1 -20        105.40        107.72         4.60 o                         
   7   1 -20        426.25        440.52         6.16 o                         
   8   1 -20        148.57        143.67         5.08 o                         
   9   1 -20         86.36         87.48         6.02 o                         
  10   1 -20        144.54        136.41         4.75 o                         
  11   1 -20         13.89         19.05         4.36 o                         
  -4   2 -20        131.51        132.76         4.72 o                         
  -3   2 -20        447.57        440.41         8.60 o                         
  -2   2 -20         32.68         30.95         2.54 o                         
  -1   2 -20         22.39         22.76         1.27 o                         
   0   2 -20        695.83        706.99         6.78 o                         
   1   2 -20        319.35        325.24         4.39 o                         
   2   2 -20        508.91        511.25        16.60 o                         
   3   2 -20         10.08         11.15         2.08 o                         
   4   2 -20       1453.36       1453.16        17.09 o                         
   5   2 -20        638.68        654.02         8.98 o                         
   6   2 -20        160.34        158.29         7.29 o                         
   7   2 -20          2.96          2.40         2.69 o                         
   8   2 -20        536.89        508.02         7.61 o                         
   9   2 -20        137.72        135.05         5.71 o                         
  10   2 -20         70.15         72.28         4.21 o                         
  11   2 -20         69.71         60.01         5.64 o                         
  -4   3 -20        162.84        159.01         6.78 o                         
  -3   3 -20        829.65        775.57         9.22 o                         
  -2   3 -20         56.47         66.04         3.33 o                         
  -1   3 -20        104.00         91.34         1.81 o                         
   0   3 -20         57.73         61.57         2.07 o                         
   1   3 -20        182.56        196.52         6.75 o                         
   2   3 -20         97.16         92.74         2.92 o                         
   3   3 -20        571.46        561.94         6.26 o                         
   4   3 -20       1183.74       1204.71        12.74 o                         
   5   3 -20        134.62        134.63         3.76 o                         
   6   3 -20        742.93        749.63         9.32 o                         
   7   3 -20        497.57        499.30         7.90 o                         
   8   3 -20         30.01         40.41         4.42 o                         
   9   3 -20         48.20         48.44         4.92 o                         
  10   3 -20          8.28          8.32         3.41 o                         
  -4   4 -20         27.56         34.93         8.80 o                         
  -3   4 -20         33.45         35.84         2.15 o                         
  -2   4 -20         12.98         16.80         2.05 o                         
  -1   4 -20        265.46        281.80         4.77 o                         
   0   4 -20        731.51        749.29         7.73 o                         
   1   4 -20        179.27        176.61         3.25 o                         
   2   4 -20       1268.69       1226.67        12.15 o                         
   3   4 -20        253.27        247.35         4.17 o                         
   4   4 -20       3732.12       3827.77        36.96 o                         
   5   4 -20        678.33        696.86         8.36 o                         
   6   4 -20        634.02        643.58         9.77 o                         
   7   4 -20        331.85        317.93         5.69 o                         
   8   4 -20        173.91        164.17         5.19 o                         
   9   4 -20         61.44         61.79         5.24 o                         
  10   4 -20          1.28          2.76         4.60 o                         
  -4   5 -20         15.47         20.56         5.11 o                         
  -3   5 -20          4.46          6.51         2.02 o                         
  -2   5 -20         48.40         45.82         2.80 o                         
  -1   5 -20         53.27         49.08         3.29 o                         
   0   5 -20        493.19        483.88         6.19 o                         
   1   5 -20        121.37        115.63         2.40 o                         
   2   5 -20        521.46        514.43         6.20 o                         
   3   5 -20        488.25        508.31        12.17 o                         
   4   5 -20        783.16        771.75         9.10 o                         
   5   5 -20         34.56         32.97         4.23 o                         
   6   5 -20        428.46        438.24         7.38 o                         
   7   5 -20        659.61        667.50         9.35 o                         
   8   5 -20        473.36        490.64         8.21 o                         
   9   5 -20         14.07         15.13         3.96 o                         
  10   5 -20        380.57        388.61         7.64 o                         
  -4   6 -20         50.90         44.00        10.35 o                         
  -3   6 -20        179.56        188.01         9.54 o                         
  -2   6 -20         22.73         22.27         2.40 o                         
  -1   6 -20        215.92        217.48         4.61 o                         
   0   6 -20        279.46        275.22         3.43 o                         
   1   6 -20         60.11         55.59         2.43 o                         
   2   6 -20          9.43          8.76         2.00 o                         
   3   6 -20        687.04        673.02         7.15 o                         
   4   6 -20        149.64        149.76         3.81 o                         
   5   6 -20       1386.12       1415.43        15.02 o                         
   6   6 -20        397.32        396.32         6.67 o                         
   7   6 -20        406.48        414.51         7.24 o                         
   8   6 -20        319.33        306.67         7.55 o                         
   9   6 -20         81.84         79.63         4.28 o                         
  -3   7 -20         32.32         37.80         3.38 o                         
  -2   7 -20        585.38        617.65        17.53 o                         
  -1   7 -20         73.28         75.44         3.59 o                         
   0   7 -20        127.43        121.88         2.11 o                         
   1   7 -20         62.25         55.79         1.66 o                         
   2   7 -20         20.07         20.09         1.76 o                         
   3   7 -20         73.76         71.58         2.54 o                         
   4   7 -20        575.76        563.08         7.23 o                         
   5   7 -20        356.18        367.43         5.93 o                         
   6   7 -20        441.21        435.42         5.96 o                         
   7   7 -20         37.94         30.42         3.61 o                         
   8   7 -20         97.86         94.98         5.71 o                         
  -3   8 -20        125.36        133.18         6.00 o                         
  -2   8 -20       1037.71       1089.29        17.04 o                         
  -1   8 -20         35.69         45.87         7.76 o                         
   0   8 -20        121.50        135.57         5.49 o                         
   1   8 -20         80.91         79.26         1.90 o                         
   2   8 -20          5.52          4.36         1.71 o                         
   3   8 -20         39.67         34.01         2.37 o                         
   4   8 -20        318.22        293.27         4.57 o                         
   5   8 -20         21.46         16.16         3.56 o                         
   6   8 -20          6.40          4.11         2.36 o                         
   7   8 -20         45.67         46.21         4.64 o                         
  -3   9 -20         16.66         18.27         5.04 o                         
  -2   9 -20        363.10        382.86         9.00 o                         
  -1   9 -20         45.87         52.59         5.19 o                         
   0   9 -20        394.03        416.57         7.93 o                         
   1   9 -20        248.53        257.43         6.29 o                         
   2   9 -20        357.54        357.15         6.19 o                         
   3   9 -20        146.74        138.56         3.84 o                         
   4   9 -20          1.17          1.33         2.15 o                         
   5   9 -20         22.51         23.97         2.68 o                         
   6   9 -20         59.56         59.63         3.23 o                         
  -2  10 -20        244.00        274.13        10.41 o                         
  -1  10 -20         72.14         77.99         7.77 o                         
   0  10 -20         84.78        106.73         8.05 o                         
   1  10 -20         37.10         39.83         7.10 o                         
   2  10 -20         83.41         98.49         7.85 o                         
   3  10 -20         12.69         16.96         2.56 o                         
  -4   1 -19        296.38        251.02         5.81 o                         
  -3   1 -19       1385.13       1368.83        19.31 o                         
  -2   1 -19        135.20        130.40         2.52 o                         
  -1   1 -19         44.96         47.29         3.35 o                         
   0   1 -19        383.96        369.62         4.70 o                         
   1   1 -19        320.83        315.02         4.31 o                         
   2   1 -19         22.73         22.22         2.48 o                         
   3   1 -19          7.04          5.42         2.34 o                         
   4   1 -19          4.86          6.15         2.41 o                         
   5   1 -19         23.54         25.35         2.38 o                         
   6   1 -19         93.40         96.00         5.11 o                         
   7   1 -19        198.00        204.25         4.24 o                         
   8   1 -19        190.72        182.63         5.36 o                         
   9   1 -19         60.09         55.81         5.73 o                         
  10   1 -19         26.73         26.80         4.36 o                         
  11   1 -19         14.70         21.21         6.38 o                         
  -4   2 -19        563.17        489.61         8.24 o                         
  -3   2 -19        632.79        669.93         8.09 o                         
  -2   2 -19         54.33         63.84         2.24 o                         
  -1   2 -19        158.79        163.25         2.84 o                         
   0   2 -19        120.94        107.80         2.61 o                         
   1   2 -19        336.06        309.11         4.30 o                         
   2   2 -19        303.56        295.18         4.95 o                         
   3   2 -19        252.28        250.98         4.07 o                         
   4   2 -19        266.69        265.60         6.87 o                         
   5   2 -19         17.97         18.55         3.71 o                         
   6   2 -19       1705.05       1739.13        18.75 o                         
   7   2 -19         11.53         11.58         2.73 o                         
   8   2 -19          3.85          3.72         4.06 o                         
   9   2 -19          8.82          7.73         3.98 o                         
  10   2 -19         21.17         18.34         4.37 o                         
  11   2 -19         51.16         56.19         5.35 o                         
  -4   3 -19          9.06         11.02         7.73 o                         
  -3   3 -19        302.30        288.67         7.73 o                         
  -2   3 -19        117.16        107.83         3.67 o                         
  -1   3 -19         85.71         80.13         1.66 o                         
   0   3 -19       1331.99       1349.64        12.69 o                         
   1   3 -19       2645.22       2647.29        24.48 o                         
   2   3 -19        717.92        696.95         7.30 o                         
   3   3 -19        707.01        696.03         9.47 o                         
   4   3 -19        341.44        332.66         4.37 o                         
   5   3 -19        587.15        598.23         7.29 o                         
   6   3 -19       1358.64       1385.14        14.53 o                         
   7   3 -19         51.38         58.79         7.31 o                         
   8   3 -19         81.92         78.68         4.19 o                         
   9   3 -19         29.04         29.82         3.55 o                         
  10   3 -19          4.76          5.23         4.18 o                         
  11   3 -19        265.73        317.54         7.97 o                         
  -4   4 -19         63.61         62.74         9.07 o                         
  -3   4 -19         29.48         34.70         5.50 o                         
  -2   4 -19        115.21        111.28         3.33 o                         
  -1   4 -19        389.35        402.90        28.46 o                         
   0   4 -19       1485.89       1519.84        13.88 o                         
   1   4 -19        835.34        821.43         8.68 o                         
   2   4 -19        286.41        279.86         4.16 o                         
   3   4 -19        307.12        287.61         5.26 o                         
   4   4 -19        419.38        424.70        14.82 o                         
   5   4 -19        404.18        406.10         8.19 o                         
   6   4 -19       1978.36       2006.62        20.28 o                         
   7   4 -19        118.35        111.53         4.23 o                         
   8   4 -19         12.97          9.65         3.81 o                         
   9   4 -19          0.19         -0.35         3.17 o                         
  10   4 -19        157.98        161.22         6.18 o                         
  -4   5 -19         27.92         22.56        20.25 o                         
  -3   5 -19         35.32         33.34         2.91 o                         
  -2   5 -19        114.74        115.73         3.30 o                         
  -1   5 -19        128.27        113.81         2.98 o                         
   0   5 -19        670.74        637.07         5.69 o                         
   1   5 -19        470.08        475.57         8.99 o                         
   2   5 -19        285.24        286.51         4.02 o                         
   3   5 -19        404.96        393.97         5.69 o                         
   4   5 -19         58.62         61.56         3.93 o                         
   5   5 -19       1194.22       1214.17        12.65 o                         
   6   5 -19       1744.42       1729.42        17.21 o                         
   7   5 -19        487.99        486.91         7.36 o                         
   8   5 -19         29.61         28.49         4.91 o                         
   9   5 -19        127.71        130.44         6.22 o                         
  10   5 -19         44.15         60.21         4.94 o                         
  -4   6 -19         32.68         14.68        13.30 o                         
  -3   6 -19         39.17         45.78         5.15 o                         
  -2   6 -19         62.02         68.87         2.39 o                         
  -1   6 -19        414.74        418.28         6.30 o                         
   0   6 -19        273.72        266.55         2.83 o                         
   1   6 -19        101.91         95.80         2.02 o                         
   2   6 -19         76.16         79.75         2.57 o                         
   3   6 -19        489.41        474.51         6.73 o                         
   4   6 -19       2248.69       2292.66        23.01 o                         
   5   6 -19        514.66        513.74         6.92 o                         
   6   6 -19         92.96         89.28         3.19 o                         
   7   6 -19        310.22        319.52         7.07 o                         
   8   6 -19        148.00        151.86         4.76 o                         
   9   6 -19         16.46         16.62         3.29 o                         
  -3   7 -19         18.07         19.85         5.41 o                         
  -2   7 -19        249.05        245.90         5.66 o                         
  -1   7 -19        176.24        180.83         3.88 o                         
   0   7 -19         55.06         50.78         1.46 o                         
   1   7 -19        184.17        185.01         2.58 o                         
   2   7 -19         53.21         54.45         2.13 o                         
   3   7 -19         22.31         23.77         2.00 o                         
   4   7 -19        196.10        200.37         7.50 o                         
   5   7 -19       1570.00       1594.69        16.44 o                         
   6   7 -19        162.96        164.03         4.48 o                         
   7   7 -19        603.51        595.21         8.59 o                         
   8   7 -19        184.42        179.35         5.28 o                         
   9   7 -19         98.81        108.55         5.14 o                         
  -3   8 -19        482.58        504.98        11.57 o                         
  -2   8 -19        116.43        108.46         5.75 o                         
  -1   8 -19        407.95        407.05         8.64 o                         
   0   8 -19        104.89        101.38         1.84 o                         
   1   8 -19         31.07         26.91         1.65 o                         
   2   8 -19         21.62         19.81         1.89 o                         
   3   8 -19         56.72         58.62         2.39 o                         
   4   8 -19        138.40        133.04         3.71 o                         
   5   8 -19        628.93        623.63         7.16 o                         
   6   8 -19         44.23         43.35         5.06 o                         
   7   8 -19        251.56        249.76         5.65 o                         
   8   8 -19         97.00         98.13         4.47 o                         
  -3   9 -19          9.46          7.26         4.70 o                         
  -2   9 -19        168.20        161.35         8.50 o                         
  -1   9 -19         64.42         70.92         5.23 o                         
   0   9 -19         52.54         55.43         4.06 o                         
   1   9 -19         28.25         30.66         1.99 o                         
   2   9 -19        144.27        142.67         3.18 o                         
   3   9 -19          4.17          2.99         1.55 o                         
   4   9 -19        212.19        195.29         3.61 o                         
   5   9 -19         28.76         27.72         2.56 o                         
   6   9 -19         13.22         13.75         2.56 o                         
  -3  10 -19        337.46        361.48        15.52 o                         
  -2  10 -19        246.66        243.65         9.78 o                         
  -1  10 -19         41.79         42.34         7.08 o                         
   0  10 -19         65.70         71.90         7.31 o                         
   1  10 -19        108.90        105.18         7.72 o                         
   2  10 -19          0.60         -0.09         2.17 o                         
   3  10 -19        151.94        148.20         4.11 o                         
   4  10 -19         45.48         42.37         3.12 o                         
  -4   0 -18       1133.11       1066.04        22.37 o                         
  -3   0 -18      11868.10      11557.20       247.08 o                         
  -2   0 -18        152.88        159.99        10.48 o                         
  -1   0 -18        650.28        699.64         9.83 o                         
   0   0 -18        154.55        157.59         4.29 o                         
   1   0 -18        860.68        851.46        19.11 o                         
   2   0 -18        163.84        180.54        10.58 o                         
   3   0 -18        159.15        181.78         5.13 o                         
   4   0 -18         15.01         14.87         3.80 o                         
   5   0 -18        110.03        107.82         4.97 o                         
   6   0 -18          1.22          3.29         3.99 o                         
   7   0 -18        164.26        164.69         8.04 o                         
   8   0 -18        727.98        676.11        12.31 o                         
   9   0 -18         41.03         38.13         5.12 o                         
  10   0 -18        714.86        664.34        15.74 o                         
  11   0 -18        193.10        191.09         6.94 o                         
  12   0 -18        129.55        115.99         6.60 o                         
  -4   1 -18        299.08        278.03         6.00 o                         
  -3   1 -18       5570.12       5814.31        64.94 o                         
  -2   1 -18        317.95        323.22         4.53 o                         
  -1   1 -18        383.19        398.74         7.87 o                         
   0   1 -18        145.09        144.08         2.68 o                         
   1   1 -18          7.72         10.96         1.61 o                         
   2   1 -18        996.42        983.98         9.51 o                         
   3   1 -18        125.84        153.07        19.53 o                         
   4   1 -18        241.43        261.27         4.27 o                         
   5   1 -18        191.93        184.81         3.60 o                         
   6   1 -18        165.11        170.98         7.16 o                         
   7   1 -18        471.76        452.46         6.64 o                         
   8   1 -18        272.77        247.55         5.94 o                         
   9   1 -18        104.10         99.99         4.90 o                         
  10   1 -18         37.38         43.42         4.12 o                         
  11   1 -18        206.57        237.78        10.46 o                         
  -4   2 -18        104.90        106.52         4.19 o                         
  -3   2 -18       1977.27       2058.09        21.57 o                         
  -2   2 -18       1706.79       1772.35        20.27 o                         
  -1   2 -18        180.24        171.45         2.70 o                         
   0   2 -18        326.42        320.41         3.98 o                         
   1   2 -18       2434.29       2419.52        21.64 o                         
   2   2 -18        902.97        875.58        10.18 o                         
   3   2 -18        289.43        297.66         4.17 o                         
   4   2 -18         18.02         22.58         3.40 o                         
   5   2 -18        163.54        161.25         3.28 o                         
   6   2 -18        803.19        815.99        10.01 o                         
   7   2 -18         35.23         32.84         3.17 o                         
   8   2 -18        266.44        257.46         6.09 o                         
   9   2 -18        131.08        128.53         5.47 o                         
  10   2 -18        177.39        175.45         4.40 o                         
  11   2 -18        231.09        248.94         7.04 o                         
  -4   3 -18         58.31         53.81         8.33 o                         
  -3   3 -18        183.15        174.09         4.12 o                         
  -2   3 -18        120.80        120.29         2.65 o                         
  -1   3 -18        695.86        700.41        10.12 o                         
   0   3 -18        248.05        233.99         3.21 o                         
   1   3 -18       1729.04       1685.50        20.41 o                         
   2   3 -18        210.33        201.56         3.53 o                         
   3   3 -18        242.91        231.72         4.10 o                         
   4   3 -18        534.70        545.39         7.01 o                         
   5   3 -18        136.26        132.14         4.20 o                         
   6   3 -18        741.53        729.19         9.04 o                         
   7   3 -18        110.48        112.73         3.92 o                         
   8   3 -18         41.34         44.79         4.05 o                         
   9   3 -18         58.35         59.89         4.20 o                         
  10   3 -18         69.13         69.11         4.18 o                         
  11   3 -18         24.72         37.03         4.59 o                         
  -4   4 -18         55.38         60.66         8.73 o                         
  -3   4 -18        297.35        297.39         5.79 o                         
  -2   4 -18        405.71        409.81         5.81 o                         
  -1   4 -18       1494.19       1463.56        15.78 o                         
   0   4 -18        888.81        871.05         8.26 o                         
   1   4 -18       4547.39       4623.21        43.52 o                         
   2   4 -18        813.76        801.87         8.89 o                         
   3   4 -18        441.93        436.84         5.48 o                         
   4   4 -18       1759.99       1759.39        17.84 o                         
   5   4 -18        189.80        189.96         3.58 o                         
   6   4 -18       1061.17       1037.04        12.09 o                         
   7   4 -18        384.02        391.94         6.84 o                         
   8   4 -18         51.12         48.75         4.40 o                         
   9   4 -18         44.55         45.28         4.20 o                         
  10   4 -18         84.87         93.82         4.72 o                         
  11   4 -18        198.50        202.91         5.87 o                         
  -4   5 -18        105.61        116.75        10.14 o                         
  -3   5 -18         37.89         36.72         4.56 o                         
  -2   5 -18        176.47        183.06         3.75 o                         
  -1   5 -18        195.10        168.52         3.78 o                         
   0   5 -18        205.56        201.08         2.76 o                         
   1   5 -18       3120.08       3166.28        29.94 o                         
   2   5 -18        188.87        171.81         3.61 o                         
   3   5 -18        960.17        950.27         9.29 o                         
   4   5 -18        161.58        163.90         3.65 o                         
   5   5 -18       1681.58       1735.69        17.63 o                         
   6   5 -18       1213.33       1264.26        23.49 o                         
   7   5 -18        444.66        446.82         7.21 o                         
   8   5 -18         46.05         50.83         3.47 o                         
   9   5 -18          2.55          2.32         3.52 o                         
  10   5 -18          6.08          5.97         4.20 o                         
  -4   6 -18         63.88         62.14         5.78 o                         
  -3   6 -18         11.68         12.34         4.70 o                         
  -2   6 -18         15.58         17.29         2.18 o                         
  -1   6 -18        335.67        337.22         4.02 o                         
   0   6 -18       1631.74       1622.49        12.90 o                         
   1   6 -18        468.40        454.03         4.18 o                         
   2   6 -18        805.15        811.03         8.89 o                         
   3   6 -18        936.79        931.46         9.85 o                         
   4   6 -18        537.70        521.79         6.57 o                         
   5   6 -18       1732.30       1773.35        18.07 o                         
   6   6 -18        713.92        716.32         8.62 o                         
   7   6 -18        162.45        167.43         3.87 o                         
   8   6 -18         50.75         47.86         4.32 o                         
   9   6 -18        137.49        136.76         3.98 o                         
  10   6 -18        171.69        202.69         6.49 o                         
  -3   7 -18         41.59         45.04         9.00 o                         
  -2   7 -18        208.09        211.08         6.38 o                         
  -1   7 -18        176.46        167.57         2.16 o                         
   0   7 -18         77.49         76.48         1.60 o                         
   1   7 -18        111.38        104.82         2.33 o                         
   2   7 -18        225.30        240.01         3.30 o                         
   3   7 -18        267.14        262.35         3.98 o                         
   4   7 -18        276.43        280.76         5.38 o                         
   5   7 -18        154.14        144.62         4.00 o                         
   6   7 -18        121.51        120.82         3.90 o                         
   7   7 -18        268.61        256.06         5.13 o                         
   8   7 -18          5.14          6.48         2.83 o                         
   9   7 -18         37.88         42.60         3.58 o                         
  -3   8 -18        405.28        421.85        10.59 o                         
  -2   8 -18        456.60        454.76         9.17 o                         
  -1   8 -18        147.79        140.45         2.24 o                         
   0   8 -18         31.23         29.33         1.50 o                         
   1   8 -18         31.44         30.79         1.82 o                         
   2   8 -18        216.93        223.50         5.78 o                         
   3   8 -18         93.51         77.00         2.52 o                         
   4   8 -18          5.13          3.57         1.91 o                         
   5   8 -18        348.03        345.01         6.22 o                         
   6   8 -18         19.84         23.68         3.38 o                         
   7   8 -18         18.35         24.62         3.79 o                         
   8   8 -18         49.79         52.67         2.95 o                         
  -3   9 -18        469.36        511.62        12.29 o                         
  -2   9 -18        842.80        916.44        17.20 o                         
  -1   9 -18        105.41        109.04         4.53 o                         
   0   9 -18        255.79        248.54         5.69 o                         
   1   9 -18        187.58        176.54         3.36 o                         
   2   9 -18        110.08        113.76         4.12 o                         
   3   9 -18        356.41        342.86         4.28 o                         
   4   9 -18         76.73         79.96         2.83 o                         
   5   9 -18        190.22        178.95         4.00 o                         
   6   9 -18         70.56         64.30         3.26 o                         
   7   9 -18          8.10          6.31         3.36 o                         
  -3  10 -18        221.47        256.48        13.91 o                         
  -2  10 -18        140.83        134.07         8.29 o                         
  -1  10 -18         51.32         54.59         7.07 o                         
   0  10 -18         29.88         22.53         4.73 o                         
   1  10 -18         13.32         11.01         2.03 o                         
   2  10 -18         20.34         19.37         1.94 o                         
   3  10 -18         43.86         43.55         2.38 o                         
   4  10 -18         13.98         13.33         2.87 o                         
   5  10 -18         15.44         13.94         3.45 o                         
  -1  11 -18         74.88         88.03         7.66 o                         
   0  11 -18        153.49        187.41         8.69 o                         
   1  11 -18        160.06        156.73         8.26 o                         
   2  11 -18         18.95         16.98         2.52 o                         
  -4   1 -17         78.53         74.44         4.23 o                         
  -3   1 -17         87.88        110.12         7.09 o                         
  -2   1 -17         99.17        108.70         2.68 o                         
  -1   1 -17        111.30        120.02         4.09 o                         
   0   1 -17          9.70         13.81         1.70 o                         
   1   1 -17        381.56        368.17         4.82 o                         
   2   1 -17        154.38        152.52         2.81 o                         
   3   1 -17        383.72        399.13         9.30 o                         
   4   1 -17        102.13        102.24         4.57 o                         
   5   1 -17        130.83        135.84         4.54 o                         
   6   1 -17        361.45        354.77         5.01 o                         
   7   1 -17        102.56        110.81         6.86 o                         
   8   1 -17         30.51         27.37         3.39 o                         
   9   1 -17         36.59         35.03         4.30 o                         
  10   1 -17         58.68         61.18         4.03 o                         
  11   1 -17         80.47         90.46         4.66 o                         
  12   1 -17         59.50         50.87         5.34 o                         
  -4   2 -17        399.22        417.21         7.16 o                         
  -3   2 -17       2104.13       2173.88        22.60 o                         
  -2   2 -17       1785.84       1806.72        21.21 o                         
  -1   2 -17        280.87        276.11         3.54 o                         
   0   2 -17        227.44        211.59         3.31 o                         
   1   2 -17        516.64        522.74        13.50 o                         
   2   2 -17          7.40          4.18         2.44 o                         
   3   2 -17        381.20        381.38         5.34 o                         
   4   2 -17         43.94         54.40         3.12 o                         
   5   2 -17         47.75         46.86         3.02 o                         
   6   2 -17         65.93         64.59         3.23 o                         
   7   2 -17         32.09         37.22         2.82 o                         
   8   2 -17         67.14         62.27         4.44 o                         
   9   2 -17        293.45        283.70         6.66 o                         
  10   2 -17         80.02         77.07         3.99 o                         
  11   2 -17         50.30         56.49         5.85 o                         
  12   2 -17         18.39         21.83         4.32 o                         
  -4   3 -17         64.57         67.18         8.33 o                         
  -3   3 -17        404.14        382.70         6.07 o                         
  -2   3 -17       1705.97       1593.35        16.19 o                         
  -1   3 -17        248.10        208.49         2.70 o                         
   0   3 -17        809.55        788.08         7.77 o                         
   1   3 -17        224.54        219.57         4.63 o                         
   2   3 -17         44.11         42.88         2.35 o                         
   3   3 -17         46.37         43.81         2.61 o                         
   4   3 -17        447.93        440.12         6.03 o                         
   5   3 -17         22.92         24.18         2.73 o                         
   6   3 -17        489.57        477.06         6.77 o                         
   7   3 -17         66.08         64.20         4.88 o                         
   8   3 -17          7.79          8.23         4.51 o                         
   9   3 -17         84.36         82.01         3.94 o                         
  10   3 -17         53.96         52.05         4.19 o                         
  11   3 -17         36.32         51.84         8.45 o                         
  -4   4 -17        111.70        105.87         5.98 o                         
  -3   4 -17       1172.65       1164.46        12.57 o                         
  -2   4 -17       1126.13       1057.49        12.54 o                         
  -1   4 -17        539.48        507.79         5.12 o                         
   0   4 -17        339.58        308.77         4.20 o                         
   1   4 -17         10.22          6.04         2.09 o                         
   2   4 -17         86.96         81.91         3.20 o                         
   3   4 -17         98.27         97.22         2.83 o                         
   4   4 -17        186.10        180.58         3.59 o                         
   5   4 -17          0.54          2.88         3.40 o                         
   6   4 -17        180.92        178.68         4.48 o                         
   7   4 -17        317.93        312.50         6.07 o                         
   8   4 -17         47.72         47.65         3.25 o                         
   9   4 -17        186.63        181.92         4.18 o                         
  10   4 -17         52.43         52.23         4.99 o                         
  11   4 -17         43.12         50.70         8.40 o                         
  -4   5 -17        297.72        272.81        12.49 o                         
  -3   5 -17       1083.43       1080.88        16.63 o                         
  -2   5 -17         75.48         65.98         7.51 o                         
  -1   5 -17        166.64        171.32         1.79 o                         
   0   5 -17       1586.76       1549.79        12.26 o                         
   1   5 -17       1963.25       1987.09        18.42 o                         
   2   5 -17        695.55        691.51         7.85 o                         
   3   5 -17        516.73        489.94         5.48 o                         
   4   5 -17        907.16        941.76        10.68 o                         
   5   5 -17        101.33        105.71         3.44 o                         
   6   5 -17        495.73        501.67         7.47 o                         
   7   5 -17          3.55          3.56         3.06 o                         
   8   5 -17          1.12          0.97         2.88 o                         
   9   5 -17         80.22         79.34         5.73 o                         
  10   5 -17         38.11         40.32         3.93 o                         
  11   5 -17        195.50        218.53         6.26 o                         
  -4   6 -17        169.26        162.37         7.12 o                         
  -3   6 -17         27.53         27.21         3.17 o                         
  -2   6 -17         71.76         66.81         2.19 o                         
  -1   6 -17        276.59        274.49         2.56 o                         
   0   6 -17        211.17        204.19         2.61 o                         
   1   6 -17        690.70        711.26         6.30 o                         
   2   6 -17         97.35         90.83         2.90 o                         
   3   6 -17         21.03         30.94         7.33 o                         
   4   6 -17        936.93        920.26        10.04 o                         
   5   6 -17        779.35        763.93         8.80 o                         
   6   6 -17         52.98         52.63         3.59 o                         
   7   6 -17         28.02         26.32         3.78 o                         
   8   6 -17         45.73         42.70         5.02 o                         
   9   6 -17         91.91         93.73         4.77 o                         
  10   6 -17          5.53         11.63         3.93 o                         
  -3   7 -17        268.22        269.23         8.02 o                         
  -2   7 -17         95.78        103.20         4.90 o                         
  -1   7 -17         58.11         55.39         2.55 o                         
   0   7 -17        373.39        360.38         3.59 o                         
   1   7 -17        955.61        943.94         8.20 o                         
   2   7 -17        148.29        139.88         2.52 o                         
   3   7 -17        417.52        405.34         5.44 o                         
   4   7 -17        560.47        537.82         6.87 o                         
   5   7 -17        145.97        140.10         3.86 o                         
   6   7 -17         27.83         30.34         2.88 o                         
   7   7 -17         34.87         38.80         3.86 o                         
   8   7 -17         27.49         28.36         3.82 o                         
   9   7 -17         13.32         13.86         4.24 o                         
  -3   8 -17        357.53        377.24         9.71 o                         
  -2   8 -17         87.75         90.91         6.69 o                         
  -1   8 -17         22.33         21.10         1.31 o                         
   0   8 -17         81.75         77.59         3.08 o                         
   1   8 -17        139.31        128.98         2.13 o                         
   2   8 -17         29.97         29.83         1.87 o                         
   3   8 -17         27.07         25.32         2.12 o                         
   4   8 -17        329.50        319.11         4.44 o                         
   5   8 -17        211.14        198.79         4.21 o                         
   6   8 -17        218.00        224.18         4.98 o                         
   7   8 -17        160.88        160.71         3.87 o                         
   8   8 -17         23.29         25.17         4.07 o                         
   9   8 -17        182.53        192.65         5.90 o                         
  -3   9 -17        429.77        443.91        11.42 o                         
  -2   9 -17        103.66        111.42         7.34 o                         
  -1   9 -17        173.91        166.31         2.95 o                         
   0   9 -17         83.96         90.10         2.37 o                         
   1   9 -17        246.16        225.59         3.82 o                         
   2   9 -17         81.34         84.46         2.27 o                         
   3   9 -17          7.20          6.06         2.04 o                         
   4   9 -17        199.30        183.94         3.50 o                         
   5   9 -17         38.19         39.64         3.05 o                         
   6   9 -17        103.28        107.51         3.94 o                         
   7   9 -17        308.76        311.90         5.01 o                         
  -3  10 -17        346.93        358.93        14.98 o                         
  -2  10 -17        278.53        299.02         7.80 o                         
  -1  10 -17          5.19          4.56         5.86 o                         
   0  10 -17         16.58         15.52         1.85 o                         
   1  10 -17          4.81          3.30         1.99 o                         
   2  10 -17        347.76        341.50         5.26 o                         
   3  10 -17        112.69        107.85         3.85 o                         
   4  10 -17        143.99        134.67         3.87 o                         
   5  10 -17          9.59          5.75         2.62 o                         
   6  10 -17          4.91          4.74         2.45 o                         
  -2  11 -17         77.90         85.92        11.35 o                         
  -1  11 -17         20.04         29.47         6.58 o                         
   0  11 -17          9.18         12.60         6.16 o                         
   1  11 -17         83.08         75.55         2.98 o                         
   2  11 -17        325.25        308.35         5.20 o                         
   3  11 -17          2.36          3.60         2.62 o                         
   4  11 -17          8.98          6.59         3.16 o                         
  -4   0 -16        180.93        171.64         7.93 o                         
  -3   0 -16        318.75        318.89         7.52 o                         
  -2   0 -16        808.73        802.10         9.73 o                         
  -1   0 -16       1510.50       1533.24        19.11 o                         
   0   0 -16        219.72        216.69         4.68 o                         
   1   0 -16        691.33        749.41        10.99 o                         
   2   0 -16        303.38        299.08         5.67 o                         
   3   0 -16        129.48        114.90         4.77 o                         
   4   0 -16       2060.84       2207.55        27.75 o                         
   5   0 -16        729.98        789.79        13.77 o                         
   6   0 -16         44.90         41.98         4.52 o                         
   7   0 -16        429.73        418.09         8.59 o                         
   8   0 -16        237.79        226.55         7.26 o                         
   9   0 -16        211.42        216.80         7.95 o                         
  10   0 -16         11.87          7.13         7.43 o                         
  11   0 -16         29.52         24.18         6.42 o                         
  12   0 -16        288.74        303.59        10.23 o                         
  -4   1 -16        295.61        290.25         6.80 o                         
  -3   1 -16        246.41        231.94         3.72 o                         
  -2   1 -16         15.81         16.69         1.79 o                         
  -1   1 -16        202.82        177.33         3.79 o                         
   0   1 -16        297.42        325.78         3.86 o                         
   1   1 -16        135.07        138.00         2.82 o                         
   2   1 -16        316.42        305.43        10.05 o                         
   3   1 -16        469.66        471.94         5.99 o                         
   4   1 -16         22.09         33.35         7.93 o                         
   5   1 -16        112.42        123.79         4.09 o                         
   6   1 -16        392.66        402.02         6.40 o                         
   7   1 -16        606.61        580.75         8.06 o                         
   8   1 -16        118.65        112.78         3.58 o                         
   9   1 -16       1350.88       1262.23        14.09 o                         
  10   1 -16          2.69          2.48         3.98 o                         
  11   1 -16         15.10         11.73         4.97 o                         
  12   1 -16         28.24         40.88         4.37 o                         
  -4   2 -16        196.28        201.13         9.67 o                         
  -3   2 -16        633.28        610.16         6.81 o                         
  -2   2 -16        977.64        948.60        10.77 o                         
  -1   2 -16        216.27        201.53         9.19 o                         
   0   2 -16        293.51        293.88         3.83 o                         
   1   2 -16        119.15        116.22         2.65 o                         
   2   2 -16        311.21        302.34         4.30 o                         
   3   2 -16        311.96        321.64        12.24 o                         
   4   2 -16         32.79         36.50         3.03 o                         
   5   2 -16        474.88        476.10         7.22 o                         
   6   2 -16         16.88         24.22         4.43 o                         
   7   2 -16        332.39        331.56         5.14 o                         
   8   2 -16        126.91        120.81         4.38 o                         
   9   2 -16        408.08        393.29         5.78 o                         
  10   2 -16         30.46         32.48         3.92 o                         
  11   2 -16          1.48          0.75         5.49 o                         
  12   2 -16        356.40        405.11         7.36 o                         
  -4   3 -16        266.99        252.05        11.02 o                         
  -3   3 -16        410.52        386.45         5.35 o                         
  -2   3 -16       3185.70       3137.34        32.94 o                         
  -1   3 -16        395.91        356.52         3.72 o                         
   0   3 -16        275.34        264.32         4.75 o                         
   1   3 -16        157.67        155.03         3.00 o                         
   2   3 -16        123.27        119.73         4.14 o                         
   3   3 -16         59.43         55.76         2.51 o                         
   4   3 -16         28.77         31.70         5.13 o                         
   5   3 -16         66.16         62.36         3.62 o                         
   6   3 -16       1054.25       1048.35        11.73 o                         
   7   3 -16        364.36        360.87         7.17 o                         
   8   3 -16        122.18        125.26         4.95 o                         
   9   3 -16         11.93         14.47         3.89 o                         
  10   3 -16         20.75         23.14         3.95 o                         
  11   3 -16          4.52          7.21         3.90 o                         
  12   3 -16         19.22         29.53         8.70 o                         
  -4   4 -16       1592.69       1573.29        28.89 o                         
  -3   4 -16        596.55        559.55         6.98 o                         
  -2   4 -16       5584.76       5583.19        61.25 o                         
  -1   4 -16        934.17        878.26         7.33 o                         
   0   4 -16        571.47        561.37         6.16 o                         
   1   4 -16       1290.78       1267.65        11.75 o                         
   2   4 -16        301.81        299.53         4.71 o                         
   3   4 -16        198.19        196.68         4.50 o                         
   4   4 -16        257.28        238.02         4.95 o                         
   5   4 -16        319.18        306.25         4.18 o                         
   6   4 -16        286.19        285.98         4.68 o                         
   7   4 -16        116.89        124.10        12.45 o                         
   8   4 -16        138.15        139.33         4.95 o                         
   9   4 -16         51.26         54.03         3.46 o                         
  10   4 -16         38.79         48.20         4.84 o                         
  11   4 -16         74.75         74.49         4.81 o                         
  -4   5 -16        245.49        225.31        11.55 o                         
  -3   5 -16        680.83        641.38        10.18 o                         
  -2   5 -16       3668.57       3665.93        38.22 o                         
  -1   5 -16       1086.03       1072.37         8.12 o                         
   0   5 -16       1121.40       1124.76         8.85 o                         
   1   5 -16       1067.70       1037.26         9.37 o                         
   2   5 -16        691.12        684.91         6.79 o                         
   3   5 -16         12.92         16.60         2.82 o                         
   4   5 -16        699.53        681.27         7.45 o                         
   5   5 -16        528.11        512.69         6.98 o                         
   6   5 -16        162.30        154.98         3.69 o                         
   7   5 -16        510.92        530.81         8.43 o                         
   8   5 -16         18.19         17.96         3.37 o                         
   9   5 -16         13.95         16.28         3.98 o                         
  10   5 -16          2.02          3.05         3.15 o                         
  11   5 -16         52.95         57.25         5.25 o                         
  -3   6 -16        527.62        541.47        10.30 o                         
  -2   6 -16        790.14        789.15         8.58 o                         
  -1   6 -16        526.99        506.76         4.26 o                         
   0   6 -16       2293.43       2287.85        18.22 o                         
   1   6 -16        247.58        238.84         4.83 o                         
   2   6 -16        997.26       1022.50         9.65 o                         
   3   6 -16        177.04        174.09         3.95 o                         
   4   6 -16        275.51        271.44         4.76 o                         
   5   6 -16        637.72        636.80         8.02 o                         
   6   6 -16        347.73        333.01         5.35 o                         
   7   6 -16        107.41        107.51         3.48 o                         
   8   6 -16         54.34         55.60         3.62 o                         
   9   6 -16         52.02         54.38         4.32 o                         
  10   6 -16         85.91         93.22         6.27 o                         
  -3   7 -16        191.40        185.51         6.95 o                         
  -2   7 -16        239.67        244.04         6.26 o                         
  -1   7 -16        258.52        261.98         2.63 o                         
   0   7 -16        474.01        450.76         3.99 o                         
   1   7 -16        232.23        238.05         4.64 o                         
   2   7 -16        128.85        134.93         2.60 o                         
   3   7 -16         79.30         72.41         2.89 o                         
   4   7 -16        491.22        475.83         5.55 o                         
   5   7 -16         46.98         51.27         2.74 o                         
   6   7 -16        308.56        305.29         5.62 o                         
   7   7 -16         14.68         16.76         2.78 o                         
   8   7 -16         80.87         83.69         3.80 o                         
   9   7 -16         49.15         46.22         4.44 o                         
  10   7 -16         47.75         56.10         5.01 o                         
  -3   8 -16         87.08         88.40         4.91 o                         
  -2   8 -16         35.85         38.54         1.14 o                         
  -1   8 -16        359.41        371.73         3.98 o                         
   0   8 -16          5.04          5.51         1.00 o                         
   1   8 -16         13.12         11.76         1.34 o                         
   2   8 -16        124.62        124.66         2.49 o                         
   3   8 -16         54.10         57.66         2.32 o                         
   4   8 -16         34.12         36.10         2.34 o                         
   5   8 -16        124.48        115.44         3.70 o                         
   6   8 -16          3.28          2.44         2.30 o                         
   7   8 -16        133.06        138.58         4.35 o                         
   8   8 -16        294.12        295.96         5.61 o                         
   9   8 -16         97.18         99.86         5.97 o                         
  -3   9 -16        119.29        125.42         6.45 o                         
  -2   9 -16         59.42         57.45         1.50 o                         
  -1   9 -16        299.79        300.73         3.97 o                         
   0   9 -16        161.23        148.76         2.65 o                         
   1   9 -16        120.24        100.48         4.39 o                         
   2   9 -16          5.29          6.33         1.91 o                         
   3   9 -16        128.14        127.92         2.49 o                         
   4   9 -16         27.03         23.69         2.22 o                         
   5   9 -16        318.06        303.01         4.20 o                         
   6   9 -16        428.66        432.29         5.97 o                         
   7   9 -16        244.09        218.84        18.38 o                         
   8   9 -16        298.28        295.27         8.84 o                         
  -3  10 -16          3.37          3.56         5.04 o                         
  -2  10 -16        219.96        228.03         6.79 o                         
  -1  10 -16         15.88         12.23         1.64 o                         
   0  10 -16         97.32         99.01         3.26 o                         
   1  10 -16        181.02        171.41         3.67 o                         
   2  10 -16         96.18         91.60         3.04 o                         
   3  10 -16         75.98         73.70         2.79 o                         
   4  10 -16        110.54        106.90         4.01 o                         
   5  10 -16         64.18         49.99         3.03 o                         
   6  10 -16        132.12        139.57         3.76 o                         
   7  10 -16         87.93         97.23         3.10 o                         
  -2  11 -16         65.01         75.98        11.08 o                         
  -1  11 -16        150.14        170.53         8.06 o                         
   0  11 -16         68.25         76.28         2.80 o                         
   1  11 -16         24.21         21.97         2.59 o                         
   2  11 -16        101.05         96.10         4.62 o                         
   3  11 -16         11.18         13.41         2.77 o                         
   4  11 -16        120.99        115.39         3.52 o                         
   5  11 -16         85.04         81.68         3.82 o                         
  -4   1 -15         23.22         24.58         2.84 o                         
  -3   1 -15         99.58         84.76         2.91 o                         
  -2   1 -15       1791.30       1753.93        14.61 o                         
  -1   1 -15         40.14         39.10         1.40 o                         
   0   1 -15        458.58        452.70         4.50 o                         
   1   1 -15        573.59        587.24         5.73 o                         
   2   1 -15        220.88        206.39         7.62 o                         
   3   1 -15        910.84        938.22        16.30 o                         
   4   1 -15        167.94        167.25         4.32 o                         
   5   1 -15        451.82        437.22         5.78 o                         
   6   1 -15        487.08        481.17         7.10 o                         
   7   1 -15        114.31        115.62         4.49 o                         
   8   1 -15         29.97         31.27         3.15 o                         
   9   1 -15        265.96        239.86         4.96 o                         
  10   1 -15         56.70         54.12         4.58 o                         
  11   1 -15         30.99         34.80         4.25 o                         
  12   1 -15         24.36         32.50         3.72 o                         
  -4   2 -15        330.86        317.75         7.86 o                         
  -3   2 -15         71.24         68.83         2.78 o                         
  -2   2 -15        791.86        866.00         9.80 o                         
  -1   2 -15          8.82         11.97         1.25 o                         
   0   2 -15        206.89        216.28         2.76 o                         
   1   2 -15        110.07        106.67         5.71 o                         
   2   2 -15         16.97         18.36         1.39 o                         
   3   2 -15        771.49        769.84         8.18 o                         
   4   2 -15        216.18        223.01         4.29 o                         
   5   2 -15        106.65        105.84         3.73 o                         
   6   2 -15        190.17        184.46         4.15 o                         
   7   2 -15        121.01        116.41         4.54 o                         
   8   2 -15        676.77        658.98        11.57 o                         
   9   2 -15          8.47          5.57         3.36 o                         
  10   2 -15         23.86         39.10         6.72 o                         
  11   2 -15         41.16         45.47         3.79 o                         
  12   2 -15        157.54        178.62         6.08 o                         
  -4   3 -15        143.46        133.68         5.78 o                         
  -3   3 -15        676.58        642.98         7.95 o                         
  -2   3 -15       1083.41       1088.78        13.12 o                         
  -1   3 -15        890.69        905.95         8.03 o                         
   0   3 -15        293.33        320.23         3.67 o                         
   1   3 -15        635.55        596.82         7.54 o                         
   2   3 -15         98.21         98.04         2.76 o                         
   3   3 -15         12.70         14.85         1.76 o                         
   4   3 -15        134.88        141.12         3.41 o                         
   5   3 -15        225.60        225.90         4.68 o                         
   6   3 -15        187.50        187.78         7.36 o                         
   7   3 -15        414.98        394.47         6.13 o                         
   8   3 -15         52.69         48.55         4.24 o                         
   9   3 -15        300.11        259.73         5.54 o                         
  10   3 -15          1.26         -0.18         5.06 o                         
  11   3 -15         38.20         45.29         4.24 o                         
  12   3 -15         62.28         77.14         7.00 o                         
  -4   4 -15        681.90        679.43        18.47 o                         
  -3   4 -15        494.91        474.71         6.57 o                         
  -2   4 -15        169.17        165.33         6.25 o                         
  -1   4 -15        167.20        165.10         1.80 o                         
   0   4 -15        308.19        324.09         4.03 o                         
   1   4 -15        730.17        746.90         7.44 o                         
   2   4 -15        152.77        165.04         3.30 o                         
   3   4 -15        443.38        426.12         5.12 o                         
   4   4 -15         55.52         59.28         6.63 o                         
   5   4 -15        595.80        586.88         7.53 o                         
   6   4 -15        274.50        292.07        16.24 o                         
   7   4 -15        123.81        118.94         4.35 o                         
   8   4 -15        192.20        190.72         4.70 o                         
   9   4 -15        101.83        100.26         3.71 o                         
  10   4 -15         28.99         26.68         4.01 o                         
  11   4 -15         19.20         26.70         5.06 o                         
  12   4 -15        173.95        179.22         5.40 o                         
  -4   5 -15         18.13         20.56         4.77 o                         
  -3   5 -15       1725.11       1671.59        21.25 o                         
  -2   5 -15       2263.07       2245.33        22.98 o                         
  -1   5 -15        219.03        202.07         2.30 o                         
   0   5 -15        844.03        829.40         6.57 o                         
   1   5 -15       1673.03       1696.83        15.85 o                         
   2   5 -15         75.84         78.99         2.99 o                         
   3   5 -15        200.08        201.68         3.56 o                         
   4   5 -15         19.68         19.97         2.68 o                         
   5   5 -15        360.60        336.68         4.71 o                         
   6   5 -15        254.32        244.61         4.77 o                         
   7   5 -15        128.28        130.98         4.39 o                         
   8   5 -15         47.85         48.48         4.06 o                         
   9   5 -15         15.70         20.49         3.59 o                         
  10   5 -15         32.97         34.25         3.44 o                         
  11   5 -15         73.16         97.84         9.51 o                         
  -3   6 -15        632.80        573.05         9.53 o                         
  -2   6 -15       1195.63       1199.29        15.72 o                         
  -1   6 -15       1585.73       1605.57        12.38 o                         
   0   6 -15        161.90        176.36         2.42 o                         
   1   6 -15        613.55        583.27         8.25 o                         
   2   6 -15        203.50        186.31         3.42 o                         
   3   6 -15         76.62         88.38         4.29 o                         
   4   6 -15         51.54         49.96         3.35 o                         
   5   6 -15        537.50        513.75         6.90 o                         
   6   6 -15         81.68         78.72         4.06 o                         
   7   6 -15        228.45        227.42         5.94 o                         
   8   6 -15          6.22          5.81         2.96 o                         
   9   6 -15        447.10        458.30         6.12 o                         
  10   6 -15          1.35          1.59         4.08 o                         
  11   6 -15        119.59        131.97         5.12 o                         
  -3   7 -15        243.45        252.69         6.23 o                         
  -2   7 -15       1027.75       1038.30         8.94 o                         
  -1   7 -15        355.51        387.74         3.44 o                         
   0   7 -15        234.74        214.22         2.41 o                         
   1   7 -15        488.57        461.39         4.47 o                         
   2   7 -15        563.81        526.02         4.97 o                         
   3   7 -15        233.60        214.66         3.86 o                         
   4   7 -15         98.48         86.60         3.65 o                         
   5   7 -15        144.19        132.45         3.90 o                         
   6   7 -15        168.82        167.80         4.35 o                         
   7   7 -15         18.94         18.47         2.87 o                         
   8   7 -15         35.25         31.45         3.44 o                         
   9   7 -15          2.49          4.87         3.88 o                         
  10   7 -15        350.19        392.63         7.66 o                         
  -3   8 -15        113.28        111.35         6.01 o                         
  -2   8 -15        106.83        119.37         2.09 o                         
  -1   8 -15       1835.81       1844.68        16.25 o                         
   0   8 -15        160.53        137.59         2.02 o                         
   1   8 -15        735.15        702.14         5.95 o                         
   2   8 -15        138.05        126.18         2.35 o                         
   3   8 -15        104.17         95.15         2.56 o                         
   4   8 -15        528.59        485.09         5.85 o                         
   5   8 -15         14.03         11.92         2.00 o                         
   6   8 -15          0.51         -0.39         2.62 o                         
   7   8 -15        158.77        158.84         4.66 o                         
   8   8 -15          7.67         23.63        13.30 o                         
   9   8 -15         37.88         46.36         3.73 o                         
  -3   9 -15        325.55        353.82         9.67 o                         
  -2   9 -15        500.60        481.67         5.17 o                         
  -1   9 -15       1264.96       1270.58        11.77 o                         
   0   9 -15        147.15        136.42         2.65 o                         
   1   9 -15         88.73         69.19         1.76 o                         
   2   9 -15         83.66         80.76         2.52 o                         
   3   9 -15        241.47        221.69         3.15 o                         
   4   9 -15        620.82        568.18         6.14 o                         
   5   9 -15         43.60         30.94         2.31 o                         
   6   9 -15         55.52         50.48         2.85 o                         
   7   9 -15         31.14         31.54         2.69 o                         
   8   9 -15         35.40         41.53         3.82 o                         
  -3  10 -15        249.40        255.34         8.87 o                         
  -2  10 -15        596.19        588.48        22.24 o                         
  -1  10 -15        348.74        361.36         5.30 o                         
   0  10 -15        166.99        160.29         2.93 o                         
   1  10 -15        292.44        271.38         4.19 o                         
   2  10 -15          5.95          4.81         2.33 o                         
   3  10 -15          5.34          4.12         2.77 o                         
   4  10 -15         79.94         65.02         5.88 o                         
   5  10 -15         79.99         82.95         2.54 o                         
   6  10 -15         92.83         89.60         3.08 o                         
   7  10 -15          4.38          4.64         2.83 o                         
  -2  11 -15         18.18         17.73        10.01 o                         
  -1  11 -15        146.55        149.43         3.93 o                         
   0  11 -15         20.35         20.45         2.36 o                         
   1  11 -15         35.66         40.73         3.28 o                         
   2  11 -15        168.02        186.53         4.27 o                         
   3  11 -15        196.72        172.72         4.07 o                         
   4  11 -15         24.65         16.16         3.32 o                         
   5  11 -15         64.66         66.65         3.68 o                         
  -1  12 -15          2.35          6.31        10.41 o                         
   0  12 -15         76.67         83.19         2.55 o                         
   1  12 -15        297.65        315.30         5.75 o                         
   2  12 -15         39.57         49.80         3.31 o                         
  -4   0 -14        556.00        543.73        12.76 o                         
  -3   0 -14        471.23        449.62        11.35 o                         
  -2   0 -14       3849.41       4000.03       189.04 o                         
  -1   0 -14        314.23        290.63         4.83 o                         
   0   0 -14        244.71        246.07         4.58 o                         
   1   0 -14         23.72         39.37         2.45 o                         
   2   0 -14       1532.91       1577.12        18.89 o                         
   3   0 -14       1293.26       1364.36        17.70 o                         
   4   0 -14       4138.85       4308.75        56.93 o                         
   5   0 -14         75.98         77.76         4.34 o                         
   6   0 -14        839.51        862.70        15.08 o                         
   7   0 -14         39.16         38.02         3.61 o                         
   8   0 -14        452.57        446.69         9.12 o                         
   9   0 -14       1176.72       1070.83        17.18 o                         
  10   0 -14         25.71         32.73         5.02 o                         
  11   0 -14         28.56         28.80         4.75 o                         
  12   0 -14         35.37         43.50         7.05 o                         
  13   0 -14         31.47         34.78         5.69 o                         
  -4   1 -14        631.18        618.17        14.44 o                         
  -3   1 -14        786.89        805.69         8.46 o                         
  -2   1 -14        869.15        895.21         7.72 o                         
  -1   1 -14        453.09        463.69         4.25 o                         
   0   1 -14        786.58        777.09         7.01 o                         
   1   1 -14       1089.30       1139.92         9.97 o                         
   2   1 -14         86.66         79.57         2.29 o                         
   3   1 -14        690.69        679.23         6.38 o                         
   4   1 -14          6.18          4.69         2.21 o                         
   5   1 -14        591.33        594.08         7.82 o                         
   6   1 -14       1959.62       1975.27        18.94 o                         
   7   1 -14        166.47        159.60         5.08 o                         
   8   1 -14        657.53        637.08         8.72 o                         
   9   1 -14        162.17        131.88         4.50 o                         
  10   1 -14         49.32         45.59         3.98 o                         
  11   1 -14         43.10         41.28         3.87 o                         
  12   1 -14         56.41         53.94         5.05 o                         
  13   1 -14         39.92         31.43         3.99 o                         
  -4   2 -14        257.89        278.99        10.21 o                         
  -3   2 -14        233.56        232.71         4.04 o                         
  -2   2 -14        713.94        772.40         8.92 o                         
  -1   2 -14        850.42        842.29         7.32 o                         
   0   2 -14         92.82         92.95         1.85 o                         
   1   2 -14        203.97        219.12         3.37 o                         
   2   2 -14        487.46        514.85         5.59 o                         
   3   2 -14       1222.64       1292.49        11.94 o                         
   4   2 -14        279.52        277.18         3.85 o                         
   5   2 -14        207.77        198.37         3.70 o                         
   6   2 -14       1591.46       1572.91        16.66 o                         
   7   2 -14        381.23        374.40         8.06 o                         
   8   2 -14         15.23         12.57         2.92 o                         
   9   2 -14        399.67        350.16         7.18 o                         
  10   2 -14         34.49         35.14         4.58 o                         
  11   2 -14         15.83         13.58         3.92 o                         
  12   2 -14         81.08         87.57         6.19 o                         
  -4   3 -14       1233.75       1267.50        26.33 o                         
  -3   3 -14        252.71        242.51         5.59 o                         
  -2   3 -14        137.94        134.79         5.75 o                         
  -1   3 -14         12.12         11.76         2.64 o                         
   0   3 -14         43.02         29.64         1.55 o                         
   1   3 -14       1564.73       1694.90        14.72 o                         
   2   3 -14        333.96        338.06         4.75 o                         
   3   3 -14        585.36        583.37         6.55 o                         
   4   3 -14        296.77        286.70         4.23 o                         
   5   3 -14        215.89        214.01         3.89 o                         
   6   3 -14         26.00         26.13         3.24 o                         
   7   3 -14        602.92        601.89         9.26 o                         
   8   3 -14         94.96         89.53         5.18 o                         
   9   3 -14        283.39        257.20         5.35 o                         
  10   3 -14        340.63        324.09         6.92 o                         
  11   3 -14         45.36         51.01         4.30 o                         
  12   3 -14         21.64         33.73         4.56 o                         
  -4   4 -14        978.19        933.56        18.07 o                         
  -3   4 -14        146.66        147.19         4.30 o                         
  -2   4 -14       1412.03       1418.99        15.03 o                         
  -1   4 -14        519.46        502.84         4.04 o                         
   0   4 -14        597.79        608.25         6.11 o                         
   1   4 -14        949.05        996.45         9.29 o                         
   2   4 -14        256.86        249.41         3.73 o                         
   3   4 -14         13.46         13.41         3.65 o                         
   4   4 -14        207.26        209.15         3.66 o                         
   5   4 -14        867.77        850.34         9.60 o                         
   6   4 -14        849.86        859.27        17.63 o                         
   7   4 -14        530.83        522.13         7.78 o                         
   8   4 -14        305.20        322.33         5.64 o                         
   9   4 -14         52.71         57.95         8.55 o                         
  10   4 -14        202.64        206.48         5.31 o                         
  11   4 -14         38.87         40.03         4.76 o                         
  12   4 -14         23.98         20.69         5.19 o                         
  -3   5 -14       1101.83       1036.05        15.28 o                         
  -2   5 -14        916.19        869.14         9.86 o                         
  -1   5 -14       1193.53       1187.55         8.94 o                         
   0   5 -14        217.31        249.31         8.00 o                         
   1   5 -14       2048.34       2149.40        19.59 o                         
   2   5 -14         80.26         79.87         2.41 o                         
   3   5 -14         74.76         73.12         2.77 o                         
   4   5 -14         54.79         53.43         3.47 o                         
   5   5 -14         99.48        100.59         3.44 o                         
   6   5 -14        509.23        506.55         7.18 o                         
   7   5 -14         82.24         81.67         3.74 o                         
   8   5 -14         23.17         27.33         3.22 o                         
   9   5 -14        123.84        132.35         4.98 o                         
  10   5 -14         16.07         15.40         4.22 o                         
  11   5 -14        223.28        249.00         7.74 o                         
  12   5 -14         31.52         22.91         4.28 o                         
  -3   6 -14       1387.66       1371.68        19.89 o                         
  -2   6 -14        463.17        436.08         4.49 o                         
  -1   6 -14        720.61        730.12         6.09 o                         
   0   6 -14        442.55        442.45         5.08 o                         
   1   6 -14       1268.63       1277.35        10.54 o                         
   2   6 -14         66.58         65.05         2.78 o                         
   3   6 -14        101.19         96.13         3.32 o                         
   4   6 -14        212.78        205.04         3.34 o                         
   5   6 -14        154.63        152.19         3.69 o                         
   6   6 -14       1102.29       1086.98        12.12 o                         
   7   6 -14        119.98        119.34         4.32 o                         
   8   6 -14         97.20        101.77         3.78 o                         
   9   6 -14         26.99         33.99         3.50 o                         
  10   6 -14         81.29         85.51         4.40 o                         
  11   6 -14        110.27        124.69         5.89 o                         
  -3   7 -14        896.58        836.38        16.06 o                         
  -2   7 -14         50.68         56.69         3.34 o                         
  -1   7 -14        648.69        673.58         5.54 o                         
   0   7 -14         93.74         96.73         1.66 o                         
   1   7 -14        409.41        362.86         3.79 o                         
   2   7 -14         16.68         12.24         1.86 o                         
   3   7 -14        117.76        110.52         3.28 o                         
   4   7 -14        297.33        264.18         4.46 o                         
   5   7 -14        130.92        111.92         3.46 o                         
   6   7 -14        443.92        452.56        12.53 o                         
   7   7 -14          3.81          4.07         2.81 o                         
   8   7 -14         46.97         45.19         3.40 o                         
   9   7 -14        130.21        127.65         4.92 o                         
  10   7 -14         67.79         82.57         5.06 o                         
  -3   8 -14         21.62         23.48         0.94 o                         
  -2   8 -14         26.11         36.34         1.40 o                         
  -1   8 -14       1541.33       1577.85        14.35 o                         
   0   8 -14         26.73         36.83         1.41 o                         
   1   8 -14         20.62         19.00         1.54 o                         
   2   8 -14         62.50         46.70         1.77 o                         
   3   8 -14        124.28        108.59         2.47 o                         
   4   8 -14         61.76         56.69         2.40 o                         
   5   8 -14       1016.75        933.46         9.68 o                         
   6   8 -14        100.59         98.38         3.84 o                         
   7   8 -14         12.96         15.55         2.87 o                         
   8   8 -14         91.23         97.70         3.87 o                         
   9   8 -14         33.80         34.81         5.04 o                         
  10   8 -14        454.17        577.64        35.50 o                         
  -3   9 -14        234.93        222.01         3.48 o                         
  -2   9 -14        407.55        376.68         5.46 o                         
  -1   9 -14        458.20        481.97         5.38 o                         
   0   9 -14         42.85         37.76         2.11 o                         
   1   9 -14        191.26        173.56         4.23 o                         
   2   9 -14        850.46        766.07         7.30 o                         
   3   9 -14        557.33        507.80         5.16 o                         
   4   9 -14        645.96        593.44         6.29 o                         
   5   9 -14        145.70        146.76         3.52 o                         
   6   9 -14         59.35         63.76         3.68 o                         
   7   9 -14        179.40        178.18         4.21 o                         
   8   9 -14         86.92         94.23         5.17 o                         
   9   9 -14         42.36         38.38         3.98 o                         
  -3  10 -14        241.42        267.03         9.14 o                         
  -2  10 -14         33.88         34.00         2.04 o                         
  -1  10 -14        559.61        550.83         6.41 o                         
   0  10 -14        198.52        204.73         3.78 o                         
   1  10 -14         32.37         28.70         1.76 o                         
   2  10 -14         37.71         29.09         2.64 o                         
   3  10 -14         44.86         44.27         1.95 o                         
   4  10 -14         65.38         53.34         2.47 o                         
   5  10 -14        126.01         97.66         2.60 o                         
   6  10 -14        109.89        103.53         3.15 o                         
   7  10 -14         81.76         92.50         3.50 o                         
  -2  11 -14         11.03          7.39         9.54 o                         
  -1  11 -14          2.69          0.27         2.08 o                         
   0  11 -14        149.91        129.63         3.03 o                         
   1  11 -14         98.17         95.48         2.96 o                         
   2  11 -14         62.82         51.94         2.41 o                         
   3  11 -14         46.78         45.19         2.55 o                         
   4  11 -14        153.78        149.42         6.59 o                         
   5  11 -14        130.29        124.05         3.54 o                         
   6  11 -14          0.01         -0.35         2.24 o                         
  -2  12 -14        232.23        264.34        14.91 o                         
  -1  12 -14        251.10        263.28         6.54 o                         
   0  12 -14         40.02         48.19         1.84 o                         
   1  12 -14         17.71         20.25         3.09 o                         
   2  12 -14         10.65         13.86         2.48 o                         
   3  12 -14          5.05          9.39         2.04 o                         
  -4   1 -13        339.86        362.96        10.41 o                         
  -3   1 -13         17.69         15.20         2.38 o                         
  -2   1 -13       3290.75       3342.01       116.34 o                         
  -1   1 -13        277.05        279.55         3.11 o                         
   0   1 -13        346.28        371.69         4.67 o                         
   1   1 -13         42.84         38.56         1.81 o                         
   2   1 -13        392.94        399.37         9.07 o                         
   3   1 -13       1535.93       1627.36        16.44 o                         
   4   1 -13         13.82         12.58         2.00 o                         
   5   1 -13         97.49         95.72         2.85 o                         
   6   1 -13        141.97        134.30         4.41 o                         
   7   1 -13        325.56        314.27         4.98 o                         
   8   1 -13        247.50        254.25         5.22 o                         
   9   1 -13        170.73        161.77         5.42 o                         
  10   1 -13         34.17         31.75         3.76 o                         
  11   1 -13         13.80         17.76         4.20 o                         
  12   1 -13          6.90         17.93         3.80 o                         
  13   1 -13          1.46          0.42         4.68 o                         
  -4   2 -13        237.49        267.97         9.54 o                         
  -3   2 -13         61.03         70.79         1.87 o                         
  -2   2 -13       3537.31       3726.53        38.31 o                         
  -1   2 -13        154.77        135.11         2.18 o                         
   0   2 -13        240.23        253.78         4.51 o                         
   1   2 -13        247.95        265.12         3.15 o                         
   2   2 -13        232.87        270.19         4.87 o                         
   3   2 -13        115.88        120.12         3.03 o                         
   4   2 -13         58.55         62.16         2.50 o                         
   5   2 -13        284.17        288.82         4.94 o                         
   6   2 -13        502.63        496.69         6.54 o                         
   7   2 -13       1494.03       1490.26        15.13 o                         
   8   2 -13         15.08         15.66         3.06 o                         
   9   2 -13         50.71         46.32         4.35 o                         
  10   2 -13         15.47         13.12         3.28 o                         
  11   2 -13          3.36          4.19         3.73 o                         
  12   2 -13          9.68         17.55         3.77 o                         
  13   2 -13         60.22         64.39         5.10 o                         
  -4   3 -13       1847.46       1905.42        33.66 o                         
  -3   3 -13        185.87        165.60         4.28 o                         
  -2   3 -13        631.70        591.02         6.69 o                         
  -1   3 -13        230.49        223.00         3.43 o                         
   0   3 -13        186.33        199.09         2.59 o                         
   1   3 -13       1025.28       1127.49        10.02 o                         
   2   3 -13        727.60        757.34         7.10 o                         
   3   3 -13         81.20         79.51         8.72 o                         
   4   3 -13        283.68        263.35         4.42 o                         
   5   3 -13         90.42         86.29         4.31 o                         
   6   3 -13        234.04        242.80        10.03 o                         
   7   3 -13       2274.96       2244.12        21.54 o                         
   8   3 -13        142.30        146.81         4.83 o                         
   9   3 -13         17.23         15.22         3.63 o                         
  10   3 -13        100.03         99.10         5.20 o                         
  11   3 -13         67.12         60.57         4.57 o                         
  12   3 -13        374.51        488.42        36.52 o                         
  -3   4 -13         66.95         64.78         2.51 o                         
  -2   4 -13        932.81        931.17        10.15 o                         
  -1   4 -13         97.53         93.35         1.29 o                         
   0   4 -13        907.06        895.75         7.81 o                         
   1   4 -13        831.19        888.58         8.02 o                         
   2   4 -13        429.84        470.06         4.81 o                         
   3   4 -13       2406.36       2489.80        22.47 o                         
   4   4 -13        289.06        301.58         4.77 o                         
   5   4 -13        464.84        455.87         5.91 o                         
   6   4 -13       1917.26       1895.19        18.95 o                         
   7   4 -13       3776.50       3781.22        36.21 o                         
   8   4 -13          1.46          1.68         2.87 o                         
   9   4 -13         93.54         80.32         3.52 o                         
  10   4 -13        195.80        190.02         5.02 o                         
  11   4 -13        147.05        160.81         5.84 o                         
  12   4 -13        540.05        588.50        11.25 o                         
  -3   5 -13        297.14        280.46         5.78 o                         
  -2   5 -13       1078.59       1047.97        11.27 o                         
  -1   5 -13        491.95        481.56         3.98 o                         
   0   5 -13         60.20         51.16         2.54 o                         
   1   5 -13        204.04        215.82         5.55 o                         
   2   5 -13       1313.00       1341.61        12.32 o                         
   3   5 -13        157.29        147.99         3.35 o                         
   4   5 -13        119.16        116.25         3.42 o                         
   5   5 -13        592.27        600.66         8.04 o                         
   6   5 -13        309.94        307.94         5.01 o                         
   7   5 -13       1888.16       1846.81        19.45 o                         
   8   5 -13         42.59         44.49         3.88 o                         
   9   5 -13        113.74        116.58         4.19 o                         
  10   5 -13          7.92          6.58         4.17 o                         
  11   5 -13        230.36        260.40         6.22 o                         
  12   5 -13         31.22         32.04         5.02 o                         
  -3   6 -13        141.75        126.34         5.90 o                         
  -2   6 -13        608.86        601.98         5.65 o                         
  -1   6 -13        127.82        121.56         1.70 o                         
   0   6 -13        494.20        558.92         5.05 o                         
   1   6 -13         58.55         60.44         1.85 o                         
   2   6 -13        393.43        426.75         4.80 o                         
   3   6 -13        636.80        682.58         7.04 o                         
   4   6 -13        426.28        404.69         5.53 o                         
   5   6 -13        799.04        758.12         7.87 o                         
   6   6 -13       2466.79       2477.68        24.36 o                         
   7   6 -13        660.51        647.83         7.82 o                         
   8   6 -13         92.09         98.44         3.69 o                         
   9   6 -13          3.14          0.82         3.05 o                         
  10   6 -13        218.86        215.78         4.76 o                         
  11   6 -13         96.46        120.19         5.01 o                         
  -3   7 -13        258.49        238.22         2.57 o                         
  -2   7 -13        193.64        169.92         2.17 o                         
  -1   7 -13       1030.91        999.53         8.75 o                         
   0   7 -13        328.00        326.00         3.19 o                         
   1   7 -13         36.48         45.06         1.70 o                         
   2   7 -13          5.25          5.94         1.67 o                         
   3   7 -13        176.55        172.39         2.88 o                         
   4   7 -13         20.27         23.58         2.97 o                         
   5   7 -13        198.42        193.50         4.11 o                         
   6   7 -13        800.00        790.54         8.90 o                         
   7   7 -13         25.14         43.95         9.46 o                         
   8   7 -13         23.23         22.56         4.38 o                         
   9   7 -13         34.30         33.51         3.49 o                         
  10   7 -13         27.42         33.48         4.41 o                         
  11   7 -13        362.28        377.32         7.89 o                         
  -4   8 -13         97.04         94.60         1.50 o                         
  -3   8 -13        401.79        376.87         4.26 o                         
  -2   8 -13       1312.47       1254.98        11.13 o                         
  -1   8 -13          9.70         11.64         1.83 o                         
   0   8 -13        580.66        511.41         5.82 o                         
   1   8 -13         76.01         69.90         1.64 o                         
   2   8 -13         51.44         49.28         1.58 o                         
   3   8 -13         18.30         15.16         1.79 o                         
   4   8 -13        243.71        236.92         3.20 o                         
   5   8 -13         61.23         66.42         2.82 o                         
   6   8 -13        663.84        637.95         8.60 o                         
   7   8 -13        116.43        117.43         3.71 o                         
   8   8 -13         16.58         19.45         3.63 o                         
   9   8 -13         33.64         37.34         3.09 o                         
  10   8 -13         11.75         11.69         4.21 o                         
  -4   9 -13        433.71        415.51         7.22 o                         
  -3   9 -13        204.61        218.40         3.51 o                         
  -2   9 -13         31.50         38.28         1.76 o                         
  -1   9 -13        635.86        643.17         7.03 o                         
   0   9 -13        194.83        195.53         3.33 o                         
   1   9 -13        110.10         99.06         2.04 o                         
   2   9 -13         84.36         82.72         2.01 o                         
   3   9 -13        170.22        164.31         2.97 o                         
   4   9 -13        178.30        167.29         3.27 o                         
   5   9 -13        172.54        165.47         3.28 o                         
   6   9 -13         31.28         30.28         3.24 o                         
   7   9 -13          7.16          7.52         3.38 o                         
   8   9 -13          6.69          4.26         3.08 o                         
   9   9 -13         94.46        105.21         5.52 o                         
  -3  10 -13        585.96        584.58         6.60 o                         
  -2  10 -13        549.21        526.85         6.24 o                         
  -1  10 -13        793.29        792.16         8.74 o                         
   0  10 -13        109.59        106.93         3.07 o                         
   1  10 -13         18.89         18.42         1.70 o                         
   2  10 -13        210.02        209.97         2.29 o                         
   3  10 -13         32.97         28.42         1.71 o                         
   4  10 -13         53.33         47.15         1.94 o                         
   5  10 -13         33.41         27.10         2.30 o                         
   6  10 -13        232.58        214.37         3.78 o                         
   7  10 -13         59.91         63.45         3.22 o                         
   8  10 -13         53.04         57.26         3.53 o                         
  -2  11 -13         29.14         30.58         2.21 o                         
  -1  11 -13        116.25        105.49         3.27 o                         
   0  11 -13        110.34         99.04         3.14 o                         
   1  11 -13        119.51        108.82         3.47 o                         
   2  11 -13         82.40         66.75         2.72 o                         
   3  11 -13        127.65        131.08         3.72 o                         
   4  11 -13        241.13        232.66         5.09 o                         
   5  11 -13         35.71         42.50         3.38 o                         
   6  11 -13        201.75        193.48         3.78 o                         
  -2  12 -13         83.96         93.04         7.32 o                         
  -1  12 -13         33.21         30.86         2.65 o                         
   0  12 -13         80.57         83.21         3.29 o                         
   1  12 -13        209.43        248.36         4.74 o                         
   2  12 -13         61.44         67.28         3.50 o                         
   3  12 -13         11.51         10.97         2.41 o                         
   4  12 -13        193.56        208.44         5.00 o                         
  -3   0 -12        487.74        493.28        11.15 o                         
  -2   0 -12      28101.63      24795.53       417.66 o                         
  -1   0 -12         21.83         23.71         2.15 o                         
   0   0 -12         12.23         13.57         2.42 o                         
   1   0 -12       3965.93       4177.84        53.91 o                         
   2   0 -12        137.15        133.82         5.24 o                         
   3   0 -12        281.94        282.59         5.32 o                         
   4   0 -12        905.07        954.67        12.04 o                         
   5   0 -12          7.38          9.02         4.35 o                         
   6   0 -12        407.72        406.94         9.46 o                         
   7   0 -12        173.39        162.51         6.06 o                         
   8   0 -12        458.36        452.53         9.40 o                         
   9   0 -12       1319.34       1165.98        20.06 o                         
  10   0 -12        151.28        167.24         7.12 o                         
  11   0 -12         98.13         85.27         5.15 o                         
  12   0 -12        395.78        410.07        13.28 o                         
  13   0 -12        338.09        299.03         8.46 o                         
  -3   1 -12         11.32          8.45         1.07 o                         
  -2   1 -12      26245.13      23622.85       278.48 o                         
  -1   1 -12       1953.85       2159.97        24.74 o                         
   0   1 -12       2175.61       2528.91        21.80 o                         
   1   1 -12        250.10        260.41         3.70 o                         
   2   1 -12       2939.05       3119.19        34.47 o                         
   3   1 -12      10214.04       9621.22        97.13 o                         
   4   1 -12        105.90        119.22         3.12 o                         
   5   1 -12        452.44        462.57         5.25 o                         
   6   1 -12        433.07        422.38         5.38 o                         
   7   1 -12        117.11        111.54         5.02 o                         
   8   1 -12         20.99         22.62         3.54 o                         
   9   1 -12        649.47        534.30         7.04 o                         
  10   1 -12          5.00          4.77         2.92 o                         
  11   1 -12         26.09         21.21         3.88 o                         
  12   1 -12        131.76        143.70         6.41 o                         
  13   1 -12         19.20         26.27         3.74 o                         
  -3   2 -12          7.28          6.99         1.45 o                         
  -2   2 -12       2672.23       2883.98        28.32 o                         
  -1   2 -12        184.34        186.24         2.50 o                         
   0   2 -12       2169.14       2367.10        20.01 o                         
   1   2 -12        290.89        302.56         6.29 o                         
   2   2 -12        829.28        831.22         7.87 o                         
   3   2 -12       2267.77       2326.35        20.50 o                         
   4   2 -12        912.63        908.43         9.15 o                         
   5   2 -12         78.45         72.33         3.28 o                         
   6   2 -12        259.56        251.21         4.99 o                         
   7   2 -12        136.55        127.76         5.96 o                         
   8   2 -12        450.94        436.02         6.30 o                         
   9   2 -12        157.59        136.89         5.11 o                         
  10   2 -12         98.00         96.43         4.00 o                         
  11   2 -12        324.80        313.38         8.19 o                         
  12   2 -12        191.56        215.70         6.96 o                         
  13   2 -12         54.33         58.09         4.38 o                         
 -10   3 -12        597.19        590.69        10.68 o                         
  -3   3 -12         51.42         38.53         2.00 o                         
  -2   3 -12       1522.89       1621.75        16.03 o                         
  -1   3 -12       1511.80       1611.96        14.80 o                         
   0   3 -12        144.87        165.44         2.30 o                         
   1   3 -12        277.54        284.21         3.44 o                         
   2   3 -12         21.25         26.72         3.42 o                         
   3   3 -12         61.41         60.20         2.46 o                         
   4   3 -12         77.58         83.04         2.56 o                         
   5   3 -12        441.99        462.58         5.73 o                         
   6   3 -12          4.04          3.72         3.04 o                         
   7   3 -12       2575.29       2549.45        30.70 o                         
   8   3 -12         20.58         22.46         3.64 o                         
   9   3 -12         94.40         92.63         3.92 o                         
  10   3 -12        173.80        162.88         4.35 o                         
  11   3 -12         11.96         11.73         3.43 o                         
  12   3 -12        249.11        256.30         5.91 o                         
  13   3 -12         16.43         36.95        11.18 o                         
  -9   4 -12         60.21         60.59         2.28 o                         
  -3   4 -12        223.22        203.09         5.33 o                         
  -2   4 -12        388.57        387.64         4.42 o                         
  -1   4 -12        224.04        208.59         2.02 o                         
   0   4 -12        248.57        264.70         2.95 o                         
   1   4 -12        622.27        653.72         6.03 o                         
   2   4 -12       1453.66       1493.95        13.69 o                         
   3   4 -12        833.51        849.94         8.54 o                         
   4   4 -12        572.13        585.90         6.69 o                         
   5   4 -12          2.53          5.68         2.61 o                         
   6   4 -12        955.98        941.18        10.76 o                         
   7   4 -12       2549.46       2558.82        26.33 o                         
   8   4 -12        333.57        332.53         6.17 o                         
   9   4 -12        102.49        106.61         3.99 o                         
  10   4 -12        422.22        408.53         8.93 o                         
  11   4 -12        469.01        530.22        14.45 o                         
  12   4 -12        267.50        323.72        19.50 o                         
  -9   5 -12        884.17        837.10        13.10 o                         
  -8   5 -12       2670.47       2490.27        39.90 o                         
  -3   5 -12         48.50         40.75         3.22 o                         
  -2   5 -12       1218.02       1255.15         9.12 o                         
  -1   5 -12         53.68         65.20         1.70 o                         
   0   5 -12          6.29          7.00         1.20 o                         
   1   5 -12        124.60        145.62         2.66 o                         
   2   5 -12        459.20        479.82         5.36 o                         
   3   5 -12         37.41         41.08         2.84 o                         
   4   5 -12         63.55         60.56         5.01 o                         
   5   5 -12       1017.79       1022.89         9.14 o                         
   6   5 -12       1389.82       1398.02        14.47 o                         
   7   5 -12        952.86        913.14         9.68 o                         
   8   5 -12        243.48        248.68         6.16 o                         
   9   5 -12        149.76        144.74         6.53 o                         
  10   5 -12        271.67        282.01         5.78 o                         
  11   5 -12        105.53         93.01         5.59 o                         
  12   5 -12        209.20        237.39         7.14 o                         
  -8   6 -12        567.63        474.88         7.12 o                         
  -3   6 -12        354.53        344.26         3.11 o                         
  -2   6 -12        501.49        472.76         4.57 o                         
  -1   6 -12         61.20         64.67         1.17 o                         
   0   6 -12        288.84        308.52         3.32 o                         
   1   6 -12        644.07        655.81         5.40 o                         
   2   6 -12          1.28          1.13         1.20 o                         
   3   6 -12        370.06        368.22         4.90 o                         
   4   6 -12         26.37         29.09         2.73 o                         
   5   6 -12         52.64         48.14         2.68 o                         
   6   6 -12        673.04        649.28         7.79 o                         
   7   6 -12       1102.27       1114.15        11.78 o                         
   8   6 -12         52.90         58.58         2.95 o                         
   9   6 -12         79.74         81.57         3.79 o                         
  10   6 -12         27.28         24.79         4.17 o                         
  11   6 -12        248.96        261.90         5.91 o                         
  12   6 -12        268.56        262.24         6.36 o                         
  -5   7 -12         40.15         33.50         1.01 o                         
  -4   7 -12         11.59         10.74         0.95 o                         
  -3   7 -12        450.07        455.31         4.94 o                         
  -2   7 -12        365.53        360.23         3.96 o                         
  -1   7 -12        633.95        614.97         6.11 o                         
   0   7 -12        492.42        450.50         4.10 o                         
   1   7 -12        588.92        563.82         5.11 o                         
   2   7 -12        142.44        128.28         2.21 o                         
   3   7 -12         45.92         45.00         2.18 o                         
   4   7 -12         83.84         68.84         2.47 o                         
   5   7 -12        101.93         92.87         2.80 o                         
   6   7 -12       1151.78       1135.80        12.10 o                         
   7   7 -12          4.05          4.24         3.71 o                         
   8   7 -12         19.45         20.86         3.00 o                         
   9   7 -12         14.27         16.25         3.62 o                         
  10   7 -12        128.45        124.19         4.47 o                         
  11   7 -12        482.35        503.37         7.98 o                         
  -6   8 -12        133.79        115.15         3.73 o                         
  -5   8 -12         29.67         29.08         1.19 o                         
  -4   8 -12         55.67         61.46         1.72 o                         
  -3   8 -12        507.88        508.99         5.39 o                         
  -2   8 -12        317.71        269.16         3.38 o                         
  -1   8 -12        313.41        359.18         4.20 o                         
   0   8 -12        198.02        155.58         2.86 o                         
   1   8 -12         48.71         41.88         2.49 o                         
   2   8 -12         78.17         71.97         1.93 o                         
   3   8 -12        178.83        164.20         3.15 o                         
   4   8 -12         45.68         44.90         2.74 o                         
   5   8 -12         27.23         24.65         2.38 o                         
   6   8 -12        205.94        190.04         4.39 o                         
   7   8 -12        195.65        191.02         4.72 o                         
   8   8 -12         57.42         58.87         3.36 o                         
   9   8 -12         23.14         21.65         3.83 o                         
  10   8 -12         55.46         65.08         4.62 o                         
  -5   9 -12        270.79        261.06         2.89 o                         
  -4   9 -12        268.63        245.04         4.84 o                         
  -3   9 -12        487.78        509.16         6.01 o                         
  -2   9 -12        270.65        248.22         3.70 o                         
  -1   9 -12       2581.97       2472.90        22.95 o                         
   0   9 -12        179.00        152.52         2.83 o                         
   1   9 -12        809.02        716.85        13.98 o                         
   2   9 -12        970.71        882.52         8.12 o                         
   3   9 -12        455.41        421.73         4.69 o                         
   4   9 -12        645.52        613.89         6.72 o                         
   5   9 -12         90.88        104.31         2.83 o                         
   6   9 -12         21.29         17.82         2.01 o                         
   7   9 -12        170.27        184.81         5.99 o                         
   8   9 -12        120.19        122.07         4.02 o                         
   9   9 -12         31.31         29.05         4.86 o                         
  -4  10 -12        149.13        135.47         3.20 o                         
  -3  10 -12       1041.47       1029.16        45.11 o                         
  -2  10 -12        113.76        109.60         2.80 o                         
  -1  10 -12         24.17         39.82         2.47 o                         
   0  10 -12        100.60         88.77         2.64 o                         
   1  10 -12         30.39         20.58         2.05 o                         
   2  10 -12         34.14         30.37         1.28 o                         
   3  10 -12         12.82         12.46         1.96 o                         
   4  10 -12         15.08         17.17         1.86 o                         
   5  10 -12         10.05          5.35         2.13 o                         
   6  10 -12         86.75         73.71         3.10 o                         
   7  10 -12         70.99         72.41         3.31 o                         
   8  10 -12        137.04        151.34         4.25 o                         
  -3  11 -12        736.48        698.23         9.36 o                         
  -2  11 -12         48.17         48.24         2.50 o                         
  -1  11 -12         80.33         73.34         2.32 o                         
   0  11 -12        203.06        206.97         3.48 o                         
   1  11 -12        167.29        144.43         3.47 o                         
   2  11 -12        610.26        555.65         6.78 o                         
   3  11 -12         43.96         34.74         2.27 o                         
   4  11 -12        107.09        104.68         4.04 o                         
   5  11 -12         33.42         33.32         2.36 o                         
   6  11 -12          6.38          6.02         2.70 o                         
   7  11 -12        157.84        157.41         4.06 o                         
  -2  12 -12          0.52          2.07         1.64 o                         
  -1  12 -12         78.42         78.22         3.14 o                         
   0  12 -12          4.91          8.66         2.69 o                         
   1  12 -12         64.95         56.11         2.74 o                         
   2  12 -12        145.75        143.96         4.11 o                         
   3  12 -12        391.43        375.17         4.94 o                         
   4  12 -12          6.04          7.12         2.31 o                         
   5  12 -12         23.08         23.84         3.24 o                         
 -11   1 -11         23.40         27.95         3.76 o                         
 -10   1 -11         10.48         11.76         3.22 o                         
  -3   1 -11        778.97        838.15        10.58 o                         
  -2   1 -11       2417.87       2506.89        65.89 o                         
  -1   1 -11       1905.00       2078.73        30.60 o                         
   0   1 -11       1382.77       1524.75        12.95 o                         
   1   1 -11        114.85        106.46         2.08 o                         
   2   1 -11       1662.29       1772.55        15.95 o                         
   3   1 -11        908.23        968.03        42.03 o                         
   4   1 -11        904.46        950.69         9.30 o                         
   5   1 -11        192.77        182.90         3.87 o                         
   6   1 -11        356.52        350.35         5.70 o                         
   7   1 -11        275.37        256.57         5.35 o                         
   8   1 -11          2.29          2.22         4.23 o                         
   9   1 -11        124.14        100.80         3.53 o                         
  10   1 -11        143.69        137.84         6.80 o                         
  11   1 -11        180.14        172.64         5.15 o                         
  12   1 -11        224.47        209.66         5.87 o                         
  13   1 -11          8.21          4.10         4.62 o                         
 -12   2 -11        121.68        108.69         5.24 o                         
 -11   2 -11        315.59        302.43         7.46 o                         
 -10   2 -11         97.03         93.65         4.10 o                         
  -9   2 -11        111.88        108.63         3.90 o                         
  -8   2 -11        537.31        534.80         9.34 o                         
  -3   2 -11         67.54         63.74         1.69 o                         
  -2   2 -11       2175.32       2326.59        23.45 o                         
  -1   2 -11        313.55        325.45        10.87 o                         
   0   2 -11        806.48        864.21         7.66 o                         
   1   2 -11        119.28        117.63        11.13 o                         
   2   2 -11        119.78        114.13         2.62 o                         
   3   2 -11        241.51        245.18         4.41 o                         
   4   2 -11        326.25        333.39         4.24 o                         
   5   2 -11        435.10        472.60         5.26 o                         
   6   2 -11         76.68         66.98         3.16 o                         
   7   2 -11         83.14         70.30         3.50 o                         
   8   2 -11         98.85        106.97         3.58 o                         
   9   2 -11         97.94         78.97         4.23 o                         
  10   2 -11        206.81        196.50         5.57 o                         
  11   2 -11          5.24          6.67         3.42 o                         
  12   2 -11        139.60        137.75         7.19 o                         
  13   2 -11         78.42         77.08         6.22 o                         
 -11   3 -11        488.63        489.92        10.08 o                         
 -10   3 -11        643.42        645.10        11.96 o                         
  -9   3 -11        295.32        290.07         6.11 o                         
  -8   3 -11         71.04         65.23         2.62 o                         
  -7   3 -11        176.43        171.57         3.36 o                         
  -3   3 -11        616.79        648.24         8.69 o                         
  -2   3 -11         33.19         36.47         2.07 o                         
  -1   3 -11        160.97        156.28         1.63 o                         
   0   3 -11        498.23        507.50         4.86 o                         
   1   3 -11        518.38        509.23         5.09 o                         
   2   3 -11        224.78        245.57         3.11 o                         
   3   3 -11         30.61         38.41         1.93 o                         
   4   3 -11        266.95        274.55         4.23 o                         
   5   3 -11        267.31        271.67         4.93 o                         
   6   3 -11         36.89         33.56         2.49 o                         
   7   3 -11        203.49        186.04         4.10 o                         
   8   3 -11        353.41        361.51         5.33 o                         
   9   3 -11        135.82        142.36         4.46 o                         
  10   3 -11         39.11         40.70         4.23 o                         
  11   3 -11        106.32         98.68         4.50 o                         
  12   3 -11        118.19        115.27         4.69 o                         
  13   3 -11        156.10        159.65         5.15 o                         
 -10   4 -11        366.78        363.43         7.39 o                         
  -9   4 -11        333.34        320.30         6.38 o                         
  -8   4 -11        257.53        244.53         4.70 o                         
  -7   4 -11        518.66        508.26         8.20 o                         
  -3   4 -11        389.74        360.95         5.25 o                         
  -2   4 -11        163.16        145.97         2.56 o                         
  -1   4 -11        174.66        172.90         1.92 o                         
   0   4 -11       3476.07       3586.57        36.05 o                         
   1   4 -11        933.65       1017.57         9.28 o                         
   2   4 -11        137.93        165.03         2.90 o                         
   3   4 -11       1691.46       1766.79        16.31 o                         
   4   4 -11        146.28        142.78         3.07 o                         
   5   4 -11        106.03        112.02         3.29 o                         
   6   4 -11        150.48        137.07         3.76 o                         
   7   4 -11       1454.80       1453.15        14.87 o                         
   8   4 -11        292.27        288.45         5.18 o                         
   9   4 -11         58.74         56.24         3.65 o                         
  10   4 -11         48.35         53.32         4.58 o                         
  11   4 -11         56.66         52.55         3.76 o                         
  12   4 -11         61.98         73.56         5.57 o                         
  13   4 -11         11.71         14.95         4.74 o                         
  -9   5 -11       2211.33       2184.21        37.35 o                         
  -8   5 -11       1261.24       1266.83        20.09 o                         
  -7   5 -11        360.47        357.18         5.91 o                         
  -6   5 -11        195.96        186.48         2.89 o                         
  -3   5 -11        374.03        331.77         7.52 o                         
  -2   5 -11        244.56        233.60         4.10 o                         
  -1   5 -11        470.83        445.99         3.65 o                         
   0   5 -11          6.66         11.92         1.04 o                         
   1   5 -11         70.39         75.80         2.08 o                         
   2   5 -11        558.15        564.32         5.86 o                         
   3   5 -11        110.50        121.01         7.69 o                         
   4   5 -11        382.30        367.56         5.15 o                         
   5   5 -11        367.24        379.81         5.18 o                         
   6   5 -11        487.62        483.61         7.49 o                         
   7   5 -11        153.94        147.36         4.04 o                         
   8   5 -11         43.65         43.11         3.27 o                         
   9   5 -11        137.04        138.27         4.72 o                         
  10   5 -11        181.65        177.22         6.45 o                         
  11   5 -11        266.06        295.76         6.87 o                         
  12   5 -11        181.78        193.55         5.84 o                         
  -8   6 -11        829.51        793.37        12.56 o                         
  -7   6 -11         68.24         68.39         2.28 o                         
  -6   6 -11        150.82        150.40         1.96 o                         
  -5   6 -11        563.15        538.94        15.69 o                         
  -4   6 -11        248.34        246.17         4.27 o                         
  -3   6 -11        168.83        180.54         2.53 o                         
  -2   6 -11        103.49         92.96         1.81 o                         
  -1   6 -11         75.52         91.24         1.58 o                         
   0   6 -11       1392.55       1521.47        11.87 o                         
   1   6 -11         40.95         43.30         1.65 o                         
   2   6 -11        551.42        568.26        15.42 o                         
   3   6 -11       1043.57       1067.49        12.51 o                         
   4   6 -11        309.70        310.56         4.29 o                         
   5   6 -11         29.03         36.45         2.87 o                         
   6   6 -11        358.71        356.38         5.83 o                         
   7   6 -11        981.49        991.68        11.14 o                         
   8   6 -11         25.32         26.67         2.99 o                         
   9   6 -11        157.41        152.70         4.29 o                         
  10   6 -11        169.71        168.18         6.31 o                         
  11   6 -11          1.54          6.46         3.48 o                         
  12   6 -11        136.43        162.32         7.38 o                         
  -8   7 -11        268.12        257.83         5.31 o                         
  -7   7 -11        320.46        316.34         5.37 o                         
  -6   7 -11        403.94        393.73         6.85 o                         
  -5   7 -11       1127.80       1124.27        32.18 o                         
  -4   7 -11        781.52        737.51        13.64 o                         
  -3   7 -11         88.04         83.63         2.24 o                         
  -2   7 -11        182.77        175.23         2.59 o                         
  -1   7 -11         56.34         52.24         1.94 o                         
   0   7 -11        265.85        277.97         2.97 o                         
   1   7 -11        759.05        751.96         8.00 o                         
   2   7 -11        365.83        373.68         3.87 o                         
   3   7 -11        117.27        121.67         2.61 o                         
   4   7 -11        121.70        111.40         2.54 o                         
   5   7 -11        140.21        133.17         3.46 o                         
   6   7 -11        179.35        174.14         3.80 o                         
   7   7 -11         27.95         28.73         3.22 o                         
   8   7 -11        167.31        170.18         5.46 o                         
   9   7 -11         50.43         55.73         4.66 o                         
  10   7 -11        159.25        159.85         3.88 o                         
  11   7 -11         67.99         72.01         6.69 o                         
  -7   8 -11        125.97        120.31         3.02 o                         
  -6   8 -11        211.68        188.08         7.32 o                         
  -5   8 -11        186.04        157.94         5.41 o                         
  -4   8 -11        155.98        152.25         2.63 o                         
  -3   8 -11        585.19        569.96         6.05 o                         
  -2   8 -11        571.12        594.25         6.34 o                         
  -1   8 -11        167.81        167.97         3.05 o                         
   0   8 -11        137.40        136.50         2.80 o                         
   1   8 -11         28.89         22.07         1.36 o                         
   2   8 -11         87.77         82.94         2.15 o                         
   3   8 -11         64.99         49.01         2.05 o                         
   4   8 -11        122.29        103.95         2.72 o                         
   5   8 -11         61.14         64.26         3.42 o                         
   6   8 -11        191.52        178.06         4.27 o                         
   7   8 -11         88.10         94.18         3.03 o                         
   8   8 -11        108.02        105.30         3.63 o                         
   9   8 -11        123.78        133.71         4.76 o                         
  10   8 -11        399.65        417.06         7.44 o                         
  -6   9 -11          9.33         11.27         1.61 o                         
  -5   9 -11        104.48         92.48         2.47 o                         
  -4   9 -11        330.34        327.43         4.67 o                         
  -3   9 -11        135.69        142.44         2.77 o                         
  -2   9 -11        938.15        961.44        10.60 o                         
  -1   9 -11        358.86        370.66         4.70 o                         
   0   9 -11        203.58        191.57         3.23 o                         
   1   9 -11         64.25         64.88         1.41 o                         
   2   9 -11        434.70        388.05         4.31 o                         
   3   9 -11         44.68         37.57         2.06 o                         
   4   9 -11         31.11         29.32         2.29 o                         
   5   9 -11         90.64         75.85         2.62 o                         
   6   9 -11        168.34        168.73         3.72 o                         
   7   9 -11          0.03          1.17         2.69 o                         
   8   9 -11        270.77        291.71         4.47 o                         
   9   9 -11         80.47         68.76         6.65 o                         
  10   9 -11         60.03         62.66        10.05 o                         
  -5  10 -11        229.27        218.68         5.68 o                         
  -4  10 -11         88.77         80.69         2.56 o                         
  -3  10 -11       1301.44       1273.76        15.82 o                         
  -2  10 -11        257.02        270.23         4.09 o                         
  -1  10 -11        427.11        450.83         5.13 o                         
   0  10 -11         12.73         11.47         2.42 o                         
   1  10 -11        121.11        117.00         2.86 o                         
   2  10 -11         13.06         13.83         1.18 o                         
   3  10 -11        599.73        538.09         4.77 o                         
   4  10 -11        221.72        219.09         3.36 o                         
   5  10 -11        108.86        107.10         3.15 o                         
   6  10 -11        126.40        127.62         3.22 o                         
   7  10 -11          3.96          2.54         3.14 o                         
   8  10 -11        232.97        240.68         4.37 o                         
  -4  11 -11         26.63         33.10         2.39 o                         
  -3  11 -11         18.28         22.11         2.54 o                         
  -2  11 -11        357.06        319.66         5.23 o                         
  -1  11 -11        224.94        219.37         3.72 o                         
   0  11 -11         49.80         60.44         2.76 o                         
   1  11 -11         78.30         85.82         2.65 o                         
   2  11 -11        134.25        131.78         3.55 o                         
   3  11 -11        636.31        547.39         7.29 o                         
   4  11 -11        190.61        187.88         2.60 o                         
   5  11 -11         27.73         35.95         2.04 o                         
   6  11 -11         16.00         20.89         2.73 o                         
   7  11 -11        194.20        192.01         4.24 o                         
  -3  12 -11        228.54        235.78         4.94 o                         
  -2  12 -11        223.27        249.29         4.07 o                         
  -1  12 -11         12.49         20.51         2.94 o                         
   0  12 -11         42.97         53.33         3.58 o                         
   1  12 -11        261.73        279.09         4.94 o                         
   2  12 -11         36.78         35.06         2.91 o                         
   3  12 -11        127.29        137.37         3.41 o                         
   4  12 -11         63.07         68.06         2.43 o                         
   5  12 -11         12.22         11.83         3.39 o                         
  -1  13 -11         58.19         52.99         3.69 o                         
   0  13 -11         48.50         49.51         3.04 o                         
   1  13 -11         13.71         14.22         2.72 o                         
 -12   0 -10        285.80        275.83         8.53 o                         
 -11   0 -10         24.67         28.01         4.37 o                         
 -10   0 -10        112.73        117.09         5.31 o                         
  -9   0 -10         36.47         37.01         3.83 o                         
  -3   0 -10       1054.88       1221.29        20.22 o                         
  -2   0 -10       1361.52       1584.74        18.75 o                         
  -1   0 -10        314.21        392.29        18.44 o                         
   0   0 -10      20040.44      18460.32       290.57 o                         
   1   0 -10        130.49        137.14         3.75 o                         
   2   0 -10       1144.85       1179.98       129.38 o                         
   3   0 -10       1410.57       1368.18        17.07 o                         
   4   0 -10       2030.93       2187.45        51.76 o                         
   5   0 -10          9.90         19.93         3.31 o                         
   6   0 -10       1013.44       1128.82        15.87 o                         
   7   0 -10        209.23        229.73         6.47 o                         
   8   0 -10         58.39         59.41         6.75 o                         
   9   0 -10         67.50         55.42         4.18 o                         
  10   0 -10        947.49        810.20        14.10 o                         
  11   0 -10         13.81         23.42         7.68 o                         
  12   0 -10        110.08        105.16         9.81 o                         
  13   0 -10        812.71        728.55        13.31 o                         
 -13   1 -10        198.00        200.26         7.39 o                         
 -12   1 -10        109.55        101.91         5.64 o                         
 -11   1 -10         63.66         61.33         4.57 o                         
 -10   1 -10        311.33        319.97         7.79 o                         
  -9   1 -10        141.22        143.16         4.84 o                         
  -8   1 -10         36.18         31.98         3.02 o                         
  -7   1 -10        778.85        758.23        12.97 o                         
  -3   1 -10       2244.50       2491.29        30.76 o                         
  -2   1 -10       1152.68       1267.21        37.22 o                         
  -1   1 -10       2032.23       2183.69        37.15 o                         
   0   1 -10       5796.16       5427.19        49.50 o                         
   1   1 -10        977.65       1055.17        40.21 o                         
   2   1 -10         71.93         74.65         2.63 o                         
   3   1 -10       1585.01       1616.97        13.86 o                         
   4   1 -10        606.51        679.14         6.55 o                         
   5   1 -10        979.99       1008.65        11.88 o                         
   6   1 -10        290.08        292.09         6.14 o                         
   7   1 -10         66.90         68.53         3.18 o                         
   8   1 -10         90.90         90.29         3.91 o                         
   9   1 -10        167.62        152.13         4.89 o                         
  10   1 -10         69.79         50.75         4.70 o                         
  11   1 -10        143.22        137.49        13.96 o                         
  12   1 -10         57.13         54.87         4.61 o                         
  13   1 -10        182.81        182.82         5.01 o                         
 -13   2 -10         13.35         16.66         4.30 o                         
 -12   2 -10        700.80        710.00        14.38 o                         
 -11   2 -10        426.92        419.39         9.47 o                         
 -10   2 -10         57.78         55.22         3.83 o                         
  -9   2 -10        224.68        217.39         5.58 o                         
  -8   2 -10        178.38        174.06         4.50 o                         
  -7   2 -10         75.25         75.64         2.75 o                         
  -6   2 -10         50.53         49.98         2.55 o                         
  -3   2 -10        952.28       1025.67        10.18 o                         
  -2   2 -10        612.18        646.34         6.56 o                         
  -1   2 -10         40.40         43.93         1.58 o                         
   0   2 -10       1851.03       2055.37        25.01 o                         
   1   2 -10        306.32        305.90        15.20 o                         
   2   2 -10        601.80        572.50        17.50 o                         
   3   2 -10        336.47        333.24        10.17 o                         
   4   2 -10         40.44         41.36         1.68 o                         
   5   2 -10        302.96        301.70         4.54 o                         
   6   2 -10         85.19         86.95         2.99 o                         
   7   2 -10        439.56        426.60         5.94 o                         
   8   2 -10        643.41        649.56         8.84 o                         
   9   2 -10          2.64          4.39         3.69 o                         
  10   2 -10         11.43         38.86        19.64 o                         
  11   2 -10         31.35         25.35         5.40 o                         
  12   2 -10         15.96         13.26         3.83 o                         
  13   2 -10         81.71         98.59         6.50 o                         
 -12   3 -10         18.13         18.81         2.22 o                         
 -11   3 -10        298.04        301.09         7.59 o                         
 -10   3 -10        421.70        415.56         8.73 o                         
  -9   3 -10        150.82        144.97         4.37 o                         
  -8   3 -10        334.93        348.72         6.72 o                         
  -7   3 -10        212.22        217.39         4.97 o                         
  -6   3 -10          2.59          1.95         1.55 o                         
  -3   3 -10        698.55        734.88         9.42 o                         
  -2   3 -10        477.21        497.41         5.39 o                         
  -1   3 -10        797.15        840.57         7.04 o                         
   0   3 -10         73.17         91.06        10.73 o                         
   1   3 -10        241.87        227.69        15.01 o                         
   2   3 -10         30.12         39.84         8.07 o                         
   3   3 -10        390.35        418.54         4.88 o                         
   4   3 -10       2129.89       2191.26        19.53 o                         
   5   3 -10        315.58        322.82         4.43 o                         
   6   3 -10        150.47        147.78         3.24 o                         
   7   3 -10       1694.20       1706.45        16.14 o                         
   8   3 -10          2.37          4.25         3.51 o                         
   9   3 -10        388.55        381.29         6.83 o                         
  10   3 -10         36.97         32.85         4.01 o                         
  11   3 -10          3.26          5.59         3.53 o                         
  12   3 -10        104.60        112.53         5.15 o                         
  13   3 -10        192.06        231.92        22.09 o                         
 -11   4 -10       2607.43       2644.44        47.43 o                         
 -10   4 -10       1632.80       1611.72        28.15 o                         
  -9   4 -10        402.52        399.24         7.73 o                         
  -8   4 -10        734.67        763.67        12.63 o                         
  -7   4 -10        227.77        228.40         4.30 o                         
  -6   4 -10        360.10        355.03         5.91 o                         
  -5   4 -10         71.97         77.19         1.48 o                         
  -3   4 -10        359.85        347.20         6.50 o                         
  -2   4 -10        579.88        568.82         5.06 o                         
  -1   4 -10       1106.19       1074.99         7.79 o                         
   0   4 -10        707.68        750.83         5.77 o                         
   1   4 -10       2873.24       3088.77        26.91 o                         
   2   4 -10       1116.19       1276.96        11.35 o                         
   3   4 -10        131.54        126.77         2.52 o                         
   4   4 -10        474.48        508.43         6.36 o                         
   5   4 -10        229.37        224.76         8.97 o                         
   6   4 -10        474.87        444.06         5.87 o                         
   7   4 -10         75.74         92.10         5.02 o                         
   8   4 -10        906.56        931.18        10.31 o                         
   9   4 -10         21.92         28.66         3.24 o                         
  10   4 -10         53.69         74.93        19.74 o                         
  11   4 -10         36.58         33.90         3.99 o                         
  12   4 -10         48.97         69.31        11.83 o                         
  13   4 -10          5.94          6.03         4.54 o                         
 -10   5 -10        309.55        297.19         6.72 o                         
  -9   5 -10        220.80        213.89         5.11 o                         
  -8   5 -10        427.11        415.83         7.39 o                         
  -7   5 -10        265.44        266.63         4.84 o                         
  -6   5 -10         10.00         11.22         1.68 o                         
  -5   5 -10       2550.10       2664.52        42.39 o                         
  -4   5 -10        432.46        481.08        15.95 o                         
  -3   5 -10         13.40         10.20         0.67 o                         
  -2   5 -10          8.35          7.88         1.60 o                         
  -1   5 -10        260.77        238.64         2.21 o                         
   0   5 -10        635.65        691.80         5.50 o                         
   1   5 -10        762.30        825.61         6.58 o                         
   2   5 -10        250.11        283.02         3.46 o                         
   3   5 -10         97.11         87.44         2.69 o                         
   4   5 -10        529.76        572.14         8.31 o                         
   5   5 -10        204.22        207.31         3.69 o                         
   6   5 -10       3049.97       3087.21        28.74 o                         
   7   5 -10       1559.09       1590.93        16.34 o                         
   8   5 -10        900.26        936.87        11.42 o                         
   9   5 -10         10.52         10.85         3.06 o                         
  10   5 -10         23.21         42.25        13.08 o                         
  11   5 -10        121.55        123.70         4.09 o                         
  12   5 -10         13.76         16.56         3.60 o                         
  -9   6 -10       1281.03       1265.82        21.30 o                         
  -8   6 -10         19.10         15.79         2.08 o                         
  -7   6 -10        485.26        504.57         8.40 o                         
  -6   6 -10        384.17        381.90         6.92 o                         
  -5   6 -10        508.06        525.53         8.87 o                         
  -4   6 -10        330.28        357.88         4.44 o                         
  -3   6 -10        166.69        188.53         2.64 o                         
  -2   6 -10        162.29        165.45         2.11 o                         
  -1   6 -10         73.73         79.11         1.87 o                         
   0   6 -10        108.69        101.25         1.68 o                         
   1   6 -10        838.29        981.82         7.94 o                         
   2   6 -10        147.15        136.27         2.63 o                         
   3   6 -10        790.72        825.39         7.75 o                         
   4   6 -10        305.16        330.32         5.28 o                         
   5   6 -10         19.50         18.84         2.03 o                         
   6   6 -10        295.77        293.31         4.76 o                         
   7   6 -10        360.75        326.15         6.41 o                         
   8   6 -10        578.36        587.50         6.99 o                         
   9   6 -10        199.83        207.55         4.70 o                         
  10   6 -10         69.27         74.21         3.51 o                         
  11   6 -10        150.59        152.05         6.54 o                         
  12   6 -10        239.29        268.70        27.28 o                         
  -8   7 -10         97.11         96.40         3.22 o                         
  -7   7 -10         73.05         76.18         2.75 o                         
  -6   7 -10        102.52        101.84         2.96 o                         
  -5   7 -10        463.24        441.69         8.26 o                         
  -4   7 -10        104.84        109.11         3.43 o                         
  -3   7 -10        148.14        125.28         2.18 o                         
  -2   7 -10         16.21         21.36         1.72 o                         
  -1   7 -10        103.34         97.73         2.12 o                         
   0   7 -10        215.83        183.25         2.13 o                         
   1   7 -10         79.91         88.30         1.97 o                         
   2   7 -10         69.81         66.05         1.72 o                         
   3   7 -10        230.60        233.86         3.64 o                         
   4   7 -10        237.16        239.00         3.74 o                         
   5   7 -10        173.84        173.95         4.42 o                         
   6   7 -10        226.46        239.12         5.28 o                         
   7   7 -10        115.10        114.30         3.45 o                         
   8   7 -10        324.43        320.31         5.84 o                         
   9   7 -10         14.06         14.72         3.55 o                         
  10   7 -10         25.81         28.04         3.65 o                         
  11   7 -10         44.79         55.25         4.85 o                         
  -8   8 -10         11.59         10.75         2.22 o                         
  -7   8 -10         81.18         82.70         3.90 o                         
  -6   8 -10         64.43         59.18         2.69 o                         
  -5   8 -10        352.73        344.96         6.65 o                         
  -4   8 -10         61.45         48.29         1.91 o                         
  -3   8 -10        527.96        493.35         5.84 o                         
  -2   8 -10        321.41        275.89         3.71 o                         
  -1   8 -10        231.90        215.17         3.03 o                         
   0   8 -10        229.19        271.03         3.82 o                         
   1   8 -10         97.06         80.34         1.79 o                         
   2   8 -10         27.54         26.48         1.55 o                         
   3   8 -10         38.76         33.53         1.97 o                         
   4   8 -10         99.67         98.99         3.04 o                         
   5   8 -10        274.34        243.52         3.58 o                         
   6   8 -10         13.74          7.84         2.21 o                         
   7   8 -10        169.08        173.20         3.98 o                         
   8   8 -10         92.43         89.30         4.00 o                         
   9   8 -10        339.97        356.54         5.87 o                         
  10   8 -10         37.94         37.76         2.95 o                         
  11   8 -10         36.41         39.99         4.74 o                         
  -7   9 -10        132.16        122.33         3.96 o                         
  -6   9 -10         17.94         12.43         2.49 o                         
  -5   9 -10        204.50        184.74         3.63 o                         
  -4   9 -10       1173.74       1068.23        14.81 o                         
  -3   9 -10        188.15        190.75         3.30 o                         
  -2   9 -10        490.16        430.77         5.79 o                         
  -1   9 -10        514.29        477.41         6.11 o                         
   0   9 -10       1070.25       1000.57         9.54 o                         
   1   9 -10        313.73        244.10         8.47 o                         
   2   9 -10        136.17        123.25         2.19 o                         
   3   9 -10        280.84        271.48         3.81 o                         
   4   9 -10        366.73        351.64         4.23 o                         
   5   9 -10         77.32         73.83         3.33 o                         
   6   9 -10         13.49         13.30         2.51 o                         
   7   9 -10        148.88        155.20         3.54 o                         
   8   9 -10          7.08          8.55         2.82 o                         
   9   9 -10         42.49         45.30         2.65 o                         
  10   9 -10        377.97        384.24         7.15 o                         
  -6  10 -10        124.63        119.51         2.87 o                         
  -5  10 -10         91.83         85.90         2.68 o                         
  -4  10 -10         19.84         21.14         2.20 o                         
  -3  10 -10        308.22        290.88         5.10 o                         
  -2  10 -10        101.85         83.87         2.46 o                         
  -1  10 -10        478.69        429.82         5.49 o                         
   0  10 -10        136.25        130.33         2.83 o                         
   1  10 -10        149.98        134.90         3.57 o                         
   2  10 -10        171.22        141.65         1.83 o                         
   3  10 -10        100.20        103.00         2.46 o                         
   4  10 -10        214.50        201.90         3.24 o                         
   5  10 -10        109.26        104.78         3.03 o                         
   6  10 -10        149.01        154.72         3.36 o                         
   7  10 -10        349.28        347.21         5.69 o                         
   8  10 -10        117.21        125.91         3.70 o                         
   9  10 -10        272.15        293.27         6.01 o                         
  -5  11 -10          1.06          0.64         2.04 o                         
  -4  11 -10        144.68        136.07         3.58 o                         
  -3  11 -10        269.36        277.03         5.20 o                         
  -2  11 -10        135.00        107.94         3.56 o                         
  -1  11 -10        194.94        180.10         4.38 o                         
   0  11 -10        119.22        117.57         4.04 o                         
   1  11 -10         87.39         82.43         3.30 o                         
   2  11 -10         79.66         82.18         3.44 o                         
   3  11 -10         10.41         15.71         1.54 o                         
   4  11 -10         85.18         86.40         2.03 o                         
   5  11 -10         75.55         71.97         2.45 o                         
   6  11 -10         22.72         18.40         2.39 o                         
   7  11 -10         29.86         30.38         2.24 o                         
  -4  12 -10         21.16         19.45         2.68 o                         
  -3  12 -10         13.96         17.74         2.89 o                         
  -2  12 -10        400.96        386.32         6.89 o                         
  -1  12 -10          6.17          6.77         2.95 o                         
   0  12 -10        227.38        230.55         4.48 o                         
   1  12 -10        113.76        123.61         4.61 o                         
   2  12 -10         30.28         29.51         2.02 o                         
   3  12 -10        129.54        135.43         4.13 o                         
   4  12 -10         89.85        103.12         3.60 o                         
   5  12 -10        248.54        278.88         5.02 o                         
   6  12 -10        199.53        202.09         4.64 o                         
  -2  13 -10        238.00        275.05         6.10 o                         
  -1  13 -10         59.09         64.74         3.00 o                         
   0  13 -10          5.80          3.92         2.35 o                         
   1  13 -10        243.82        240.47         4.72 o                         
   2  13 -10         60.93         68.27         3.63 o                         
 -13   1  -9         19.04         21.26         2.27 o                         
 -12   1  -9         41.71         38.33         3.79 o                         
 -11   1  -9         13.26         13.77         3.14 o                         
 -10   1  -9        109.78        108.38         3.91 o                         
  -9   1  -9         50.65         49.65         3.00 o                         
  -8   1  -9         34.00         35.07         3.22 o                         
  -7   1  -9         17.17         13.57         2.55 o                         
  -6   1  -9        283.74        282.35         5.58 o                         
  -3   1  -9       1822.41       1882.19        24.32 o                         
  -2   1  -9        251.76        259.72         7.32 o                         
  -1   1  -9       6047.79       5696.21        51.38 o                         
   0   1  -9        582.13        603.29         5.50 o                         
   1   1  -9        150.01        137.65         5.33 o                         
   2   1  -9        683.07        716.99         6.67 o                         
   3   1  -9        795.63        777.24         7.61 o                         
   4   1  -9        548.02        603.93         6.58 o                         
   5   1  -9        522.12        520.66         7.58 o                         
   6   1  -9        178.02        163.18         3.71 o                         
   7   1  -9         75.32         67.18         3.07 o                         
   8   1  -9        179.85        180.73         4.15 o                         
   9   1  -9        757.09        716.79         8.37 o                         
  10   1  -9         89.91         87.31        10.32 o                         
  11   1  -9        133.47        135.39         5.58 o                         
  12   1  -9        202.28        202.11         6.16 o                         
  13   1  -9        135.04        122.71         5.81 o                         
 -13   2  -9        115.19        105.60         6.11 o                         
 -12   2  -9         96.64         99.15         5.44 o                         
 -11   2  -9        219.01        211.21         6.78 o                         
 -10   2  -9        155.11        149.81         5.37 o                         
  -9   2  -9        109.20        112.05         4.37 o                         
  -8   2  -9         48.08         48.84         3.09 o                         
  -7   2  -9         20.19         23.24         2.35 o                         
  -6   2  -9        355.53        387.21         7.26 o                         
  -5   2  -9          5.22          4.37         1.55 o                         
  -3   2  -9        568.13        600.23        12.70 o                         
  -2   2  -9         76.45         85.73         3.31 o                         
  -1   2  -9        889.67        942.37         9.76 o                         
   0   2  -9         51.50         46.71         4.53 o                         
   1   2  -9        306.53        314.28         3.55 o                         
   2   2  -9         70.69         74.67         2.20 o                         
   3   2  -9         61.18         62.99         2.27 o                         
   4   2  -9       1339.56       1385.80        12.75 o                         
   5   2  -9        330.19        362.56         4.63 o                         
   6   2  -9        198.32        197.88        13.10 o                         
   7   2  -9        473.58        482.59         7.44 o                         
   8   2  -9         45.48         41.16         3.47 o                         
   9   2  -9         34.58         26.69         2.64 o                         
  10   2  -9         66.60         48.56         3.54 o                         
  11   2  -9         90.71        101.31        15.63 o                         
  12   2  -9        216.36        197.16         7.68 o                         
  13   2  -9        216.68        234.56         8.42 o                         
 -13   3  -9         59.67         62.95         3.22 o                         
 -12   3  -9         41.71         40.17         4.37 o                         
 -11   3  -9        572.41        575.31        12.02 o                         
 -10   3  -9         17.58         19.88         3.43 o                         
  -9   3  -9        397.71        406.22         8.40 o                         
  -8   3  -9        688.16        689.91        11.96 o                         
  -7   3  -9         77.73         69.46         2.75 o                         
  -6   3  -9         52.34         53.34         2.55 o                         
  -5   3  -9        147.41        166.00         3.22 o                         
  -3   3  -9        479.69        448.61         6.32 o                         
  -2   3  -9        330.45        308.79         4.08 o                         
  -1   3  -9        129.12        138.45         3.94 o                         
   0   3  -9       2783.88       2884.34        34.49 o                         
   1   3  -9       1899.72       2041.91        17.07 o                         
   2   3  -9        113.95        127.55         2.56 o                         
   3   3  -9        161.09        161.22         3.04 o                         
   4   3  -9       1312.99       1420.25        13.02 o                         
   5   3  -9          3.91          4.13         2.12 o                         
   6   3  -9        766.52        720.03         7.51 o                         
   7   3  -9          0.53          2.58         2.61 o                         
   8   3  -9        108.29        101.14         4.53 o                         
   9   3  -9        400.21        393.09         5.74 o                         
  10   3  -9        240.64        201.33         5.74 o                         
  11   3  -9          8.68          5.54         4.17 o                         
  12   3  -9        143.78        147.07         5.07 o                         
  13   3  -9        226.12        241.50        15.44 o                         
 -12   4  -9         76.19         76.25         4.77 o                         
 -11   4  -9        118.90        106.21         5.11 o                         
 -10   4  -9        894.03        903.87        16.59 o                         
  -9   4  -9        270.17        266.29         7.52 o                         
  -8   4  -9        332.35        327.15         6.52 o                         
  -7   4  -9        162.02        168.62         3.83 o                         
  -6   4  -9        263.01        250.57         4.50 o                         
  -5   4  -9        371.33        376.06         5.78 o                         
  -4   4  -9        218.26        237.14         3.69 o                         
  -3   4  -9       2881.78       2865.15        84.13 o                         
  -2   4  -9        701.25        752.32         8.63 o                         
  -1   4  -9        252.61        300.59         8.59 o                         
   0   4  -9       2321.20       2529.53        25.54 o                         
   1   4  -9         51.45         49.29         3.40 o                         
   2   4  -9       1057.34       1146.01        10.01 o                         
   3   4  -9         59.51         59.99         2.00 o                         
   4   4  -9        116.92        133.05         2.49 o                         
   5   4  -9        170.21        193.47         8.23 o                         
   6   4  -9        710.63        685.82         7.21 o                         
   7   4  -9        136.89        146.33         5.19 o                         
   8   4  -9        376.19        365.88         6.36 o                         
   9   4  -9         48.08         47.44         3.34 o                         
  10   4  -9         99.26        102.32         5.70 o                         
  11   4  -9         17.48         10.99         3.48 o                         
  12   4  -9          1.26          4.68         3.78 o                         
  13   4  -9          6.40          9.78         4.74 o                         
 -11   5  -9        324.63        325.54         7.99 o                         
 -10   5  -9         13.78         16.39         3.02 o                         
  -9   5  -9        140.90        139.59         5.58 o                         
  -8   5  -9        658.22        664.59        11.49 o                         
  -7   5  -9        146.79        147.19         3.69 o                         
  -6   5  -9        236.21        244.39         5.31 o                         
  -5   5  -9        437.22        422.95         7.39 o                         
  -4   5  -9        567.58        568.05         8.67 o                         
  -3   5  -9         76.78         85.02         1.38 o                         
  -2   5  -9         48.06         39.13         1.45 o                         
  -1   5  -9        356.50        307.07         2.80 o                         
   0   5  -9       1363.44       1540.78        11.61 o                         
   1   5  -9        750.67        771.87         6.07 o                         
   2   5  -9       1125.22       1098.53         9.68 o                         
   3   5  -9        157.55        166.33         3.12 o                         
   4   5  -9        297.57        317.77         4.85 o                         
   5   5  -9         54.19         58.32         3.56 o                         
   6   5  -9        335.20        329.45         5.00 o                         
   7   5  -9        711.85        725.89         8.49 o                         
   8   5  -9        137.46        134.39         5.20 o                         
   9   5  -9         89.02         94.12         4.15 o                         
  10   5  -9        318.00        332.84         5.39 o                         
  11   5  -9        121.49        127.12        16.87 o                         
  12   5  -9        114.03        117.60         5.33 o                         
  13   5  -9         72.30         95.45        12.06 o                         
 -10   6  -9        328.85        336.09         7.59 o                         
  -9   6  -9        470.83        474.21        10.35 o                         
  -8   6  -9        308.54        305.05         7.26 o                         
  -7   6  -9         75.97         75.24         2.89 o                         
  -6   6  -9        244.09        263.20         5.91 o                         
  -5   6  -9         55.65         55.49         3.09 o                         
  -4   6  -9        140.45        160.96         3.63 o                         
  -3   6  -9        489.26        526.11         5.42 o                         
  -2   6  -9        228.36        208.37         2.73 o                         
  -1   6  -9        242.00        251.70         2.95 o                         
   0   6  -9        100.19        122.00         1.96 o                         
   1   6  -9        536.31        535.39         4.86 o                         
   2   6  -9        390.97        418.87         4.29 o                         
   3   6  -9         98.50        106.22         3.25 o                         
   4   6  -9        606.14        614.99         8.00 o                         
   5   6  -9         46.46         39.14         2.80 o                         
   6   6  -9       1254.14       1214.49        12.07 o                         
   7   6  -9        174.85        188.82         5.32 o                         
   8   6  -9        442.57        463.59         6.35 o                         
   9   6  -9         69.04         68.36         3.90 o                         
  10   6  -9        107.71        104.08         3.92 o                         
  11   6  -9        159.39        161.64         4.99 o                         
  12   6  -9          5.88          4.36         3.89 o                         
  -9   7  -9        500.30        497.31         9.67 o                         
  -8   7  -9        585.32        582.36        10.61 o                         
  -7   7  -9        105.12         96.27         3.43 o                         
  -6   7  -9         43.65         44.20         2.62 o                         
  -5   7  -9          5.70          8.60         2.08 o                         
  -4   7  -9         53.07         46.49         2.69 o                         
  -3   7  -9        100.16         97.90         2.51 o                         
  -2   7  -9        344.98        350.28         3.67 o                         
  -1   7  -9         69.96         73.85         2.03 o                         
   0   7  -9       2253.10       2251.88        19.84 o                         
   1   7  -9         81.39         84.71         6.60 o                         
   2   7  -9         22.53         27.10         1.80 o                         
   3   7  -9        143.75        153.24         3.07 o                         
   4   7  -9        339.14        335.23         4.76 o                         
   5   7  -9        548.39        514.29         6.03 o                         
   6   7  -9        199.05        168.92         4.62 o                         
   7   7  -9        335.90        344.86         5.23 o                         
   8   7  -9         78.96         85.28         3.31 o                         
   9   7  -9        304.19        302.23         5.94 o                         
  10   7  -9         30.75         31.29         4.79 o                         
  11   7  -9        174.99        195.45         5.19 o                         
  -8   8  -9        164.46        159.21         4.70 o                         
  -7   8  -9        229.97        215.44         5.24 o                         
  -6   8  -9        169.16        153.03         4.37 o                         
  -5   8  -9         23.73         20.49         2.69 o                         
  -4   8  -9        117.62        108.63         4.97 o                         
  -3   8  -9        754.71        757.53         7.97 o                         
  -2   8  -9        390.58        389.87         4.55 o                         
  -1   8  -9        891.77        886.75         8.39 o                         
   0   8  -9       1160.45       1189.66        11.40 o                         
   1   8  -9         13.46         13.06         0.87 o                         
   2   8  -9        149.33        146.15         2.59 o                         
   3   8  -9         30.79         33.47         2.17 o                         
   4   8  -9         58.75         51.00         2.34 o                         
   5   8  -9        263.87        204.53         3.14 o                         
   6   8  -9         67.16         72.12         2.24 o                         
   7   8  -9        183.82        182.39         4.01 o                         
   8   8  -9        153.75        153.09         4.26 o                         
   9   8  -9         85.66         97.04         3.82 o                         
  10   8  -9         16.68         26.68         5.06 o                         
  11   8  -9        407.12        471.66         8.39 o                         
  -7   9  -9        106.79        100.90         4.03 o                         
  -6   9  -9        414.14        402.06         8.26 o                         
  -5   9  -9         13.45         12.76         2.96 o                         
  -4   9  -9         39.79         40.27         2.36 o                         
  -3   9  -9        513.40        495.98         7.52 o                         
  -2   9  -9        197.63        211.55         3.68 o                         
  -1   9  -9        321.29        332.80         4.66 o                         
   0   9  -9       2151.64       2101.93        19.03 o                         
   1   9  -9        278.33        234.82         5.96 o                         
   2   9  -9         50.77         45.82         1.31 o                         
   3   9  -9        434.89        404.31         4.55 o                         
   4   9  -9        129.42        124.47         3.47 o                         
   5   9  -9        536.74        450.96        10.05 o                         
   6   9  -9        120.58        109.54         3.65 o                         
   7   9  -9        351.10        353.32         4.81 o                         
   8   9  -9        218.50        234.27         6.38 o                         
   9   9  -9         92.56         92.43         4.10 o                         
  10   9  -9        526.95        596.24         7.73 o                         
  -7  10  -9         22.97         17.94         3.16 o                         
  -6  10  -9         43.06         44.54         3.63 o                         
  -5  10  -9         23.76         23.58         3.36 o                         
  -4  10  -9          9.09         14.04         2.32 o                         
  -3  10  -9         93.21         97.42         3.37 o                         
  -2  10  -9       1177.37       1192.15        12.53 o                         
  -1  10  -9       1081.25       1056.32        11.97 o                         
   0  10  -9        210.35        241.13         3.60 o                         
   1  10  -9        299.60        289.85         4.02 o                         
   2  10  -9        242.03        218.96         2.39 o                         
   3  10  -9         42.97         47.44         1.77 o                         
   4  10  -9          3.39          5.46         1.71 o                         
   5  10  -9        451.50        388.17         4.91 o                         
   6  10  -9        130.34        132.24         2.68 o                         
   7  10  -9        108.84        112.30         3.52 o                         
   8  10  -9         26.01         29.12         2.59 o                         
   9  10  -9         42.99         36.89         3.46 o                         
  -6  11  -9        270.60        236.67         6.65 o                         
  -5  11  -9        163.13        155.95         3.84 o                         
  -4  11  -9         38.75         44.00         2.89 o                         
  -3  11  -9        348.29        382.01         6.53 o                         
  -2  11  -9        386.13        389.98         5.82 o                         
  -1  11  -9         90.42         84.63         3.64 o                         
   0  11  -9        688.98        642.98         9.35 o                         
   1  11  -9        134.98        140.98         3.74 o                         
   2  11  -9         43.26         45.87         3.11 o                         
   3  11  -9        182.69        177.05         2.34 o                         
   4  11  -9        211.67        175.78         2.74 o                         
   5  11  -9         56.07         39.63         2.12 o                         
   6  11  -9         44.86         53.47         2.60 o                         
   7  11  -9         14.58         21.22         2.59 o                         
   8  11  -9         21.80         20.36         3.10 o                         
  -5  12  -9         25.99         23.26         2.79 o                         
  -4  12  -9         11.45         15.00         3.33 o                         
  -3  12  -9         16.54         17.06         3.01 o                         
  -2  12  -9         34.96         32.00         3.46 o                         
  -1  12  -9         74.12         79.30         2.78 o                         
   0  12  -9          8.71         10.49         2.97 o                         
   1  12  -9         60.97         67.76         2.95 o                         
   2  12  -9        160.31        178.31         4.23 o                         
   3  12  -9        168.85        172.09         3.84 o                         
   4  12  -9        218.33        233.19         4.50 o                         
   5  12  -9         11.44          7.56         2.40 o                         
   6  12  -9         28.79         32.69         2.40 o                         
  -3  13  -9        148.49        157.33         3.94 o                         
  -2  13  -9        204.79        226.74         5.82 o                         
  -1  13  -9         21.73         26.12         3.27 o                         
   0  13  -9         47.29         47.22         2.87 o                         
   1  13  -9         32.03         29.76         3.13 o                         
   2  13  -9        204.77        215.30         4.75 o                         
   3  13  -9         18.96         26.91         3.27 o                         
 -13   0  -8        144.88        141.27         5.11 o                         
 -12   0  -8         10.08          9.27         5.11 o                         
 -11   0  -8         86.89         87.13         3.76 o                         
 -10   0  -8          9.89          9.00         4.16 o                         
  -9   0  -8         75.00         79.87         4.77 o                         
  -8   0  -8        851.56        916.10        16.86 o                         
  -7   0  -8       3238.91       3343.02        58.91 o                         
  -6   0  -8       3651.41       3886.42        68.59 o                         
  -3   0  -8      13834.07      12812.01       266.36 o                         
  -2   0  -8        897.97        837.88         9.27 o                         
  -1   0  -8       6070.90       5253.25        66.51 o                         
   0   0  -8       5297.57       4660.14        58.32 o                         
   1   0  -8       2978.23       2868.52        34.27 o                         
   2   0  -8       7228.15       6396.69       102.95 o                         
   3   0  -8       1965.69       1995.39        25.03 o                         
   4   0  -8        889.52        922.57        11.47 o                         
   5   0  -8       2471.09       2590.10        40.17 o                         
   6   0  -8        750.56        820.31        10.83 o                         
   7   0  -8       1895.98       1909.72        24.22 o                         
   8   0  -8        250.14        242.28         6.46 o                         
   9   0  -8        305.29        275.24         7.99 o                         
  10   0  -8       2415.35       2175.32        29.38 o                         
  11   0  -8         15.33         10.59         7.27 o                         
  12   0  -8       4353.87       4077.31       121.73 o                         
  13   0  -8        162.41        170.70         6.92 o                         
  14   0  -8        111.79        113.60        10.84 o                         
 -13   1  -8        271.95        257.35         6.63 o                         
 -12   1  -8         88.08         91.56         4.64 o                         
 -11   1  -8         37.22         37.28         2.51 o                         
 -10   1  -8         40.65         45.54         3.34 o                         
  -9   1  -8         26.33         28.16         2.04 o                         
  -8   1  -8         16.73         21.13         2.55 o                         
  -7   1  -8         37.96         42.80         2.47 o                         
  -6   1  -8        603.56        646.18        11.02 o                         
  -5   1  -8        514.66        533.32         8.73 o                         
  -3   1  -8       7499.64       6904.43       132.07 o                         
  -2   1  -8       2557.61       2654.73        31.52 o                         
  -1   1  -8       1101.53       1190.80        16.39 o                         
   0   1  -8       2452.62       2399.38        42.29 o                         
   1   1  -8        452.80        437.82         4.36 o                         
   2   1  -8        136.46        129.27         2.14 o                         
   3   1  -8        166.87        160.52         2.61 o                         
   4   1  -8       2956.33       3285.58        29.72 o                         
   5   1  -8        104.73        124.80         2.84 o                         
   6   1  -8        194.75        177.55         2.91 o                         
   7   1  -8         65.02         59.10         4.46 o                         
   8   1  -8         34.06         35.24         3.27 o                         
   9   1  -8       1025.09        989.43        11.25 o                         
  10   1  -8          1.99          7.71         4.11 o                         
  11   1  -8         48.22         41.32         3.38 o                         
  12   1  -8       2131.94       2102.51        40.49 o                         
  13   1  -8        146.14        131.62         4.52 o                         
  14   1  -8         27.22         18.34         4.23 o                         
 -13   2  -8         74.61         74.10         5.78 o                         
 -12   2  -8         53.18         57.69         3.20 o                         
 -11   2  -8        118.10        121.32         4.48 o                         
 -10   2  -8        235.31        237.50         4.56 o                         
  -9   2  -8        214.74        211.50         4.07 o                         
  -8   2  -8        202.79        211.94         5.51 o                         
  -7   2  -8        352.84        349.19         6.92 o                         
  -6   2  -8        622.06        666.40        10.95 o                         
  -5   2  -8        487.28        474.41         8.06 o                         
  -4   2  -8        218.51        224.51         3.83 o                         
  -3   2  -8        114.97        141.07         6.18 o                         
  -2   2  -8        151.48        147.93         2.73 o                         
  -1   2  -8       3163.87       3096.14        50.65 o                         
   0   2  -8       1693.57       1690.61        14.12 o                         
   1   2  -8        877.21        915.38         9.10 o                         
   2   2  -8          5.23          2.71         1.48 o                         
   3   2  -8        815.25        885.60        16.46 o                         
   4   2  -8       1574.07       1640.94        14.88 o                         
   5   2  -8        509.11        533.59         5.80 o                         
   6   2  -8        148.33        149.02         4.21 o                         
   7   2  -8        350.28        323.82         4.61 o                         
   8   2  -8        914.16        900.32        11.46 o                         
   9   2  -8         17.02         19.50         3.64 o                         
  10   2  -8        554.13        492.62         7.85 o                         
  11   2  -8          7.80          5.40         4.04 o                         
  12   2  -8        553.89        515.55        29.29 o                         
  13   2  -8        433.08        444.50        13.56 o                         
 -13   3  -8        208.57        213.09         7.59 o                         
 -12   3  -8          4.51          7.26         4.10 o                         
 -11   3  -8        226.28        224.78         7.05 o                         
 -10   3  -8         22.54         19.88         3.76 o                         
  -9   3  -8        391.13        390.84         8.40 o                         
  -8   3  -8        215.11        216.71         5.37 o                         
  -7   3  -8        566.58        581.29        10.14 o                         
  -6   3  -8        224.62        224.98         4.50 o                         
  -5   3  -8        280.68        288.12         4.84 o                         
  -4   3  -8        425.53        423.82         6.31 o                         
  -3   3  -8       1719.08       1914.05        22.51 o                         
  -2   3  -8        424.93        409.26         4.50 o                         
  -1   3  -8        390.59        439.05        12.40 o                         
   0   3  -8       2272.63       2418.94        28.57 o                         
   1   3  -8       1445.88       1602.70        13.26 o                         
   2   3  -8       3965.48       4231.77        38.61 o                         
   3   3  -8        249.21        280.79         8.05 o                         
   4   3  -8        891.77        894.10         8.36 o                         
   5   3  -8        412.03        430.03         5.40 o                         
   6   3  -8       1555.57       1586.09        15.52 o                         
   7   3  -8        127.65        131.15         4.12 o                         
   8   3  -8        807.84        762.54         9.70 o                         
   9   3  -8         81.41         82.52         4.12 o                         
  10   3  -8         43.20         61.54        10.20 o                         
  11   3  -8         81.93         73.10         3.78 o                         
  12   3  -8        293.44        290.43         6.26 o                         
  13   3  -8         48.96         30.22         3.97 o                         
 -13   4  -8        480.10        472.79        11.29 o                         
 -12   4  -8         84.36         88.41         5.17 o                         
 -11   4  -8        689.26        703.68        14.11 o                         
 -10   4  -8        512.23        531.84         9.54 o                         
  -9   4  -8       2205.48       2286.85        39.84 o                         
  -8   4  -8         50.30         46.29         3.09 o                         
  -7   4  -8        405.27        401.63         5.27 o                         
  -6   4  -8        103.65        105.07         3.76 o                         
  -5   4  -8        671.90        685.81        10.68 o                         
  -4   4  -8       1985.09       2083.37        33.05 o                         
  -3   4  -8        406.63        449.22         5.78 o                         
  -2   4  -8       1410.74       1448.65        11.56 o                         
  -1   4  -8        831.85        957.66         6.99 o                         
   0   4  -8        247.80        265.03         5.96 o                         
   1   4  -8       1795.14       2077.10        17.74 o                         
   2   4  -8        861.04        970.86         8.69 o                         
   3   4  -8         71.35         65.36         3.40 o                         
   4   4  -8       1834.01       2056.49        18.24 o                         
   5   4  -8       2402.84       2588.24        23.34 o                         
   6   4  -8        132.17        115.10         2.77 o                         
   7   4  -8       1240.64       1211.50        11.43 o                         
   8   4  -8         70.73         69.03         3.64 o                         
   9   4  -8        447.34        447.88         6.49 o                         
  10   4  -8          8.24          9.18         2.80 o                         
  11   4  -8        141.48        137.74         4.03 o                         
  12   4  -8         46.07         50.56         3.69 o                         
  13   4  -8         24.65         29.47         5.08 o                         
 -12   5  -8        427.57        422.75        10.01 o                         
 -11   5  -8        164.20        166.00         5.98 o                         
 -10   5  -8         76.14         71.95         4.23 o                         
  -9   5  -8       1283.73       1295.31        22.57 o                         
  -8   5  -8        188.50        182.66         4.90 o                         
  -7   5  -8         22.51         20.76         2.42 o                         
  -6   5  -8        150.64        144.70         3.69 o                         
  -5   5  -8         32.62         39.43         2.82 o                         
  -4   5  -8        762.63        877.27        13.70 o                         
  -3   5  -8        410.37        479.06         6.37 o                         
  -2   5  -8        255.13        229.12         2.62 o                         
  -1   5  -8        634.13        714.51         9.04 o                         
   0   5  -8        445.57        431.40         3.67 o                         
   1   5  -8       2736.70       3167.91        32.47 o                         
   2   5  -8       3248.54       3542.78        31.80 o                         
   3   5  -8        845.72        877.76         8.33 o                         
   4   5  -8       1008.89       1063.78        11.00 o                         
   5   5  -8        951.24       1038.45        10.46 o                         
   6   5  -8        192.40        202.62         4.35 o                         
   7   5  -8       1039.26       1013.56        10.73 o                         
   8   5  -8        316.41        303.91         5.34 o                         
   9   5  -8        123.84        129.63         5.32 o                         
  10   5  -8         42.71         47.70         3.95 o                         
  11   5  -8         49.16         44.32         4.47 o                         
  12   5  -8        129.18        153.34         4.99 o                         
  13   5  -8          3.73         14.80        11.25 o                         
 -11   6  -8         34.91         35.20         3.96 o                         
 -10   6  -8        915.87        919.99        18.41 o                         
  -9   6  -8        352.21        345.63         7.73 o                         
  -8   6  -8        676.69        691.66        12.49 o                         
  -7   6  -8         47.59         45.28         2.82 o                         
  -6   6  -8         82.96         84.98         3.29 o                         
  -5   6  -8        102.61         95.06         3.22 o                         
  -4   6  -8        798.95        937.06        16.12 o                         
  -3   6  -8         37.36         32.08         2.23 o                         
  -2   6  -8         86.18         96.08         1.85 o                         
  -1   6  -8        360.74        372.06         4.08 o                         
   0   6  -8        472.10        497.99         4.29 o                         
   1   6  -8        695.78        733.43         5.87 o                         
   2   6  -8        804.74        873.62         7.25 o                         
   3   6  -8       1180.26       1280.90        11.51 o                         
   4   6  -8         58.44         53.69         2.78 o                         
   5   6  -8        579.27        603.67         7.05 o                         
   6   6  -8        355.10        346.57         4.63 o                         
   7   6  -8       1235.35       1218.34        12.37 o                         
   8   6  -8        111.05        117.85         3.26 o                         
   9   6  -8         54.76         60.33         4.83 o                         
  10   6  -8         63.84         69.11         4.01 o                         
  11   6  -8         72.87         74.86         4.16 o                         
  12   6  -8        443.58        501.21        34.27 o                         
 -10   7  -8        189.87        182.12         5.71 o                         
  -9   7  -8        188.18        190.31         5.51 o                         
  -8   7  -8         91.19         84.98         3.83 o                         
  -7   7  -8         31.25         33.12         2.89 o                         
  -6   7  -8         73.03         71.54         3.29 o                         
  -5   7  -8        218.86        200.39         4.97 o                         
  -4   7  -8        229.01        251.98         5.78 o                         
  -3   7  -8        271.64        267.96         4.53 o                         
  -2   7  -8         13.15         16.28         1.55 o                         
  -1   7  -8         10.32         12.46         1.77 o                         
   0   7  -8       1426.24       1446.41        12.60 o                         
   1   7  -8        470.72        516.17         4.49 o                         
   2   7  -8        301.85        311.26         3.35 o                         
   3   7  -8        112.04        132.01         2.59 o                         
   4   7  -8         57.73         50.10         2.10 o                         
   5   7  -8        426.67        452.63         6.37 o                         
   6   7  -8         63.50         60.78         3.08 o                         
   7   7  -8        336.29        332.79         4.70 o                         
   8   7  -8         48.57         48.97         3.41 o                         
   9   7  -8        562.51        585.56         6.74 o                         
  10   7  -8         79.26        102.94         5.30 o                         
  11   7  -8         64.17         53.55         3.38 o                         
  12   7  -8          8.05          5.31         4.45 o                         
  -9   8  -8         90.27         91.23         4.23 o                         
  -8   8  -8        302.28        305.25         6.99 o                         
  -7   8  -8        591.18        572.55        10.82 o                         
  -6   8  -8        257.24        241.23         5.98 o                         
  -5   8  -8         98.88         86.99         3.90 o                         
  -4   8  -8         63.87         60.33         4.84 o                         
  -3   8  -8        477.95        462.41        12.60 o                         
  -2   8  -8        255.46        213.27         3.82 o                         
  -1   8  -8         16.11          7.18         2.05 o                         
   0   8  -8        708.75        719.03         7.28 o                         
   1   8  -8        470.72        453.75         3.72 o                         
   2   8  -8        171.18        157.92         2.28 o                         
   3   8  -8         61.68         52.24         1.98 o                         
   4   8  -8        200.03        177.81         2.97 o                         
   5   8  -8        618.89        524.85         5.79 o                         
   6   8  -8        956.24        869.02         8.60 o                         
   7   8  -8        360.93        355.68         5.25 o                         
   8   8  -8        106.32        104.88         4.70 o                         
   9   8  -8        164.96        159.14         3.49 o                         
  10   8  -8        349.88        351.92         6.56 o                         
  11   8  -8       1423.76       1566.81        17.85 o                         
  -8   9  -8        117.41        122.73         4.70 o                         
  -7   9  -8         86.43         81.15         4.16 o                         
  -6   9  -8         94.05         87.53         4.23 o                         
  -5   9  -8        199.38        194.34         5.78 o                         
  -4   9  -8        718.41        699.85        11.82 o                         
  -3   9  -8        244.35        256.45         4.77 o                         
  -2   9  -8        335.19        281.69         4.74 o                         
  -1   9  -8        529.08        454.00         6.43 o                         
   0   9  -8       1726.46       1687.75        15.38 o                         
   1   9  -8         31.69         30.13         1.84 o                         
   2   9  -8        166.77        167.93         2.27 o                         
   3   9  -8         32.28         33.43         1.88 o                         
   4   9  -8        103.32         86.86         2.27 o                         
   5   9  -8        275.97        258.06         3.69 o                         
   6   9  -8        136.94        131.92         2.89 o                         
   7   9  -8        136.96        132.86         3.08 o                         
   8   9  -8         46.37         47.63         2.94 o                         
   9   9  -8        297.07        299.55         5.33 o                         
  10   9  -8        410.30        416.14         7.35 o                         
  -7  10  -8        106.58         84.91         4.50 o                         
  -6  10  -8         34.08         34.53         3.76 o                         
  -5  10  -8        471.30        415.63         9.40 o                         
  -4  10  -8        282.70        256.42         7.05 o                         
  -3  10  -8        884.29        838.08        12.76 o                         
  -2  10  -8         64.72         56.11         2.29 o                         
  -1  10  -8         30.85         29.73         2.18 o                         
   0  10  -8        244.09        269.52         4.15 o                         
   1  10  -8        516.95        541.09         6.66 o                         
   2  10  -8         12.06          6.78         1.18 o                         
   3  10  -8        424.84        402.84         3.79 o                         
   4  10  -8        323.04        318.17         3.80 o                         
   5  10  -8         21.25         23.98         2.12 o                         
   6  10  -8         80.39         78.09         2.49 o                         
   7  10  -8         58.36         59.00         3.12 o                         
   8  10  -8         58.31         48.36         3.35 o                         
   9  10  -8        164.82        173.51         4.13 o                         
  -6  11  -8         21.36         21.50         3.96 o                         
  -5  11  -8        149.06        134.56         5.71 o                         
  -4  11  -8        137.85        115.21         3.77 o                         
  -3  11  -8         95.70         96.61         2.92 o                         
  -2  11  -8        436.00        433.79         7.50 o                         
  -1  11  -8         33.61         35.21         2.95 o                         
   0  11  -8        103.77         94.46         3.63 o                         
   1  11  -8        384.37        367.14         5.10 o                         
   2  11  -8        200.39        176.27         2.98 o                         
   3  11  -8         97.95         90.28         1.96 o                         
   4  11  -8        105.11         96.94         2.36 o                         
   5  11  -8        241.11        265.86         3.24 o                         
   6  11  -8         71.79         64.25         2.32 o                         
   7  11  -8        167.78        172.24         3.44 o                         
   8  11  -8         96.01        110.28         3.71 o                         
  -6  12  -8        102.64         96.80         5.44 o                         
  -5  12  -8        214.33        196.32         4.79 o                         
  -4  12  -8         36.72         38.02         3.32 o                         
  -3  12  -8        227.54        240.51         5.57 o                         
  -2  12  -8        257.53        278.04         5.26 o                         
  -1  12  -8         55.65         56.70         3.34 o                         
   0  12  -8         15.86         14.21         2.35 o                         
   1  12  -8        125.62        135.44         4.84 o                         
   2  12  -8          9.40          4.40         2.27 o                         
   3  12  -8         63.51         70.25         2.75 o                         
   4  12  -8         65.06         72.50         3.53 o                         
   5  12  -8          2.83          2.74         1.74 o                         
   6  12  -8        113.31        122.89         2.95 o                         
  -3  13  -8         69.80         91.19         4.32 o                         
  -2  13  -8         98.83         97.71         3.62 o                         
  -1  13  -8         25.90         29.75         3.53 o                         
   0  13  -8         82.45         99.88         4.66 o                         
   1  13  -8         73.16         81.98         4.33 o                         
   2  13  -8          2.31          2.60         3.42 o                         
   3  13  -8        313.22        356.40         7.88 o                         
   4  13  -8        337.71        378.36         7.36 o                         
 -13   1  -7        157.58        147.27         8.52 o                         
 -12   1  -7         90.19         99.44         9.80 o                         
 -11   1  -7         15.08         19.10         2.59 o                         
 -10   1  -7         80.63         79.89         2.49 o                         
  -9   1  -7         32.92         36.39         1.56 o                         
  -8   1  -7         82.20         83.94         2.92 o                         
  -7   1  -7        626.00        641.85         6.68 o                         
  -6   1  -7       1730.91       1832.50        22.03 o                         
  -5   1  -7        105.48        107.15         3.09 o                         
  -4   1  -7        960.87       1044.54        15.99 o                         
  -2   1  -7        524.72        544.07         5.10 o                         
  -1   1  -7       9446.49       8299.22        91.75 o                         
   0   1  -7        905.54        938.52         9.93 o                         
   1   1  -7        132.16        120.51         2.10 o                         
   2   1  -7        144.22        142.73         2.10 o                         
   3   1  -7        266.20        252.64         3.00 o                         
   4   1  -7        279.00        269.01         3.99 o                         
   5   1  -7        102.45        101.67         3.00 o                         
   6   1  -7        624.78        618.97         6.66 o                         
   7   1  -7         84.68         93.71         8.33 o                         
   8   1  -7         11.22          9.93         2.77 o                         
   9   1  -7        359.51        341.01         7.20 o                         
  10   1  -7        454.12        425.67         7.38 o                         
  11   1  -7          1.76          1.18         4.00 o                         
  12   1  -7        576.57        539.03        10.99 o                         
  13   1  -7        144.28        122.89         5.60 o                         
  14   1  -7         24.96         28.42         6.49 o                         
 -13   2  -7         46.96         45.15         2.81 o                         
 -12   2  -7        353.63        351.64         6.36 o                         
 -11   2  -7         88.85         84.83         2.93 o                         
 -10   2  -7        266.23        259.09         3.96 o                         
  -9   2  -7        116.06        119.46         2.95 o                         
  -8   2  -7          9.01          9.99         1.81 o                         
  -7   2  -7        580.35        596.75         6.89 o                         
  -6   2  -7        483.44        494.90         8.73 o                         
  -5   2  -7        200.01        198.04         4.57 o                         
  -4   2  -7        432.34        453.72         7.26 o                         
  -3   2  -7       1116.72       1050.25        15.05 o                         
  -2   2  -7        499.27        503.39         5.47 o                         
  -1   2  -7       5963.66       5456.23       182.16 o                         
   0   2  -7        811.36        829.50         6.75 o                         
   1   2  -7        383.09        361.44         3.55 o                         
   2   2  -7        152.09        148.59         9.63 o                         
   3   2  -7        179.35        200.13         3.10 o                         
   4   2  -7         98.37        103.57         2.75 o                         
   5   2  -7         35.67         41.84         3.15 o                         
   6   2  -7        317.64        351.26         4.61 o                         
   7   2  -7        329.17        310.36         5.83 o                         
   8   2  -7       1478.76       1462.05        14.11 o                         
   9   2  -7        980.25       1036.80        11.54 o                         
  10   2  -7        462.81        422.85         6.65 o                         
  11   2  -7         93.94         89.20         4.34 o                         
  12   2  -7        742.51        757.26        65.13 o                         
  13   2  -7         57.69         68.27        17.94 o                         
  14   2  -7          7.50          6.92         5.00 o                         
 -13   3  -7         93.29         74.11        12.09 o                         
 -12   3  -7         36.30         32.65         3.90 o                         
 -11   3  -7        160.66        157.62         5.04 o                         
 -10   3  -7        245.46        232.81         6.42 o                         
  -9   3  -7        623.77        615.87         8.42 o                         
  -8   3  -7        181.82        173.91         4.03 o                         
  -7   3  -7        509.85        498.84        11.86 o                         
  -6   3  -7         61.82         59.12         2.62 o                         
  -5   3  -7        217.20        226.66         4.37 o                         
  -4   3  -7        339.31        389.29         6.45 o                         
  -3   3  -7       2900.06       2840.87        45.68 o                         
  -2   3  -7        280.66        289.89         4.01 o                         
  -1   3  -7       1971.95       2093.16        57.26 o                         
   0   3  -7        382.38        401.66         3.74 o                         
   1   3  -7        429.52        418.52         3.93 o                         
   2   3  -7       1547.84       1705.36        15.31 o                         
   3   3  -7        376.04        458.15        16.59 o                         
   4   3  -7        802.95        833.83         7.82 o                         
   5   3  -7         78.58         66.61         2.07 o                         
   6   3  -7        131.19        120.26         3.06 o                         
   7   3  -7        152.54        130.63         3.46 o                         
   8   3  -7       3186.94       3203.23        30.17 o                         
   9   3  -7        195.07        198.74         3.87 o                         
  10   3  -7        109.85        104.82         3.56 o                         
  11   3  -7         37.34         37.36         3.29 o                         
  12   3  -7        101.13        118.46         6.17 o                         
  13   3  -7        434.02        511.65         9.41 o                         
 -13   4  -7        138.92        137.58         6.72 o                         
 -12   4  -7          9.07          7.25         2.58 o                         
 -11   4  -7        157.55        150.21         4.73 o                         
 -10   4  -7        572.17        571.69        11.76 o                         
  -9   4  -7        567.21        564.09         8.52 o                         
  -8   4  -7        215.59        210.31         4.27 o                         
  -7   4  -7          5.89          6.21         1.47 o                         
  -6   4  -7       1068.78       1098.01        17.94 o                         
  -5   4  -7        387.62        429.40         7.32 o                         
  -4   4  -7        969.17       1048.37        16.12 o                         
  -3   4  -7       4696.36       4485.12       105.23 o                         
  -2   4  -7        767.92        832.69         7.64 o                         
  -1   4  -7       1208.80       1316.97        16.16 o                         
   0   4  -7        594.72        622.71         8.12 o                         
   1   4  -7        790.55        859.93        12.11 o                         
   2   4  -7       2187.57       2550.21        22.27 o                         
   3   4  -7       3009.71       3348.98        29.91 o                         
   4   4  -7       3109.74       3387.87        32.54 o                         
   5   4  -7       1650.37       1697.92        15.01 o                         
   6   4  -7        156.50        143.38         3.58 o                         
   7   4  -7       2258.95       2236.58        20.63 o                         
   8   4  -7       4219.02       4206.77        42.27 o                         
   9   4  -7          8.09          9.61         2.57 o                         
  10   4  -7          4.68          6.94         2.74 o                         
  11   4  -7         20.96         30.31        12.07 o                         
  12   4  -7        122.17        135.40         4.34 o                         
  13   4  -7        493.27        565.39         8.18 o                         
 -12   5  -7         58.72         38.10        26.17 o                         
 -11   5  -7        381.22        356.88        17.43 o                         
 -10   5  -7        722.93        703.73        10.48 o                         
  -9   5  -7        105.06        109.78         2.51 o                         
  -8   5  -7        770.43        790.41        14.24 o                         
  -7   5  -7        706.16        707.45        12.49 o                         
  -6   5  -7        204.66        204.56         4.84 o                         
  -5   5  -7        307.22        327.62         7.12 o                         
  -4   5  -7        170.18        176.48         4.70 o                         
  -3   5  -7        261.93        274.33         4.43 o                         
  -2   5  -7        396.78        376.94         5.21 o                         
  -1   5  -7        930.46        905.84         7.68 o                         
   0   5  -7         13.26         10.48         1.75 o                         
   1   5  -7       2621.98       3043.75        30.32 o                         
   2   5  -7        960.32       1107.78        10.09 o                         
   3   5  -7        214.17        223.46         3.05 o                         
   4   5  -7        355.02        345.62         4.16 o                         
   5   5  -7        205.76        235.31         3.66 o                         
   6   5  -7       2129.74       2177.45        20.56 o                         
   7   5  -7       1486.92       1461.29        14.01 o                         
   8   5  -7       3273.16       3220.37        33.52 o                         
   9   5  -7        157.82        152.54         4.09 o                         
  10   5  -7          3.33          5.41         4.71 o                         
  11   5  -7         36.96         34.56         3.65 o                         
  12   5  -7        288.44        326.43         6.32 o                         
  13   5  -7        148.90        148.66         5.89 o                         
 -12   6  -7        130.84        122.73         5.91 o                         
 -11   6  -7        530.38        540.31        11.69 o                         
 -10   6  -7        167.77        172.31         5.98 o                         
  -9   6  -7        636.22        646.05        12.56 o                         
  -8   6  -7        129.93        129.38         4.70 o                         
  -7   6  -7        222.36        232.90         5.64 o                         
  -6   6  -7        581.13        619.71        11.22 o                         
  -5   6  -7        890.84        904.41        15.25 o                         
  -4   6  -7         87.71         98.41         3.49 o                         
  -3   6  -7       2902.40       3240.35        54.48 o                         
  -2   6  -7        132.80        137.50         2.98 o                         
  -1   6  -7         75.55         83.93         2.05 o                         
   0   6  -7        148.10        161.44         1.89 o                         
   1   6  -7        636.05        644.26         5.46 o                         
   2   6  -7         76.46         55.28         1.84 o                         
   3   6  -7       1758.64       1830.37        43.88 o                         
   4   6  -7       1617.52       1872.96        19.46 o                         
   5   6  -7        816.77        823.89         8.32 o                         
   6   6  -7       1002.48        900.86         9.70 o                         
   7   6  -7       1145.32       1084.84        10.70 o                         
   8   6  -7        332.68        293.84         4.94 o                         
   9   6  -7         23.43         28.10         5.61 o                         
  10   6  -7        111.20        120.08         4.10 o                         
  11   6  -7         87.72         92.20         5.48 o                         
  12   6  -7        127.95        142.26         5.04 o                         
 -11   7  -7        194.25        193.81         6.52 o                         
 -10   7  -7         62.24         61.13         4.37 o                         
  -9   7  -7        159.71        156.05         5.44 o                         
  -8   7  -7         23.14         26.67         3.29 o                         
  -7   7  -7          7.63          7.79         2.82 o                         
  -6   7  -7         38.03         38.22         3.22 o                         
  -5   7  -7        124.31        122.87         5.51 o                         
  -4   7  -7        127.92        128.31         4.37 o                         
  -3   7  -7          3.32          9.75         2.14 o                         
  -2   7  -7        115.54        104.42         3.29 o                         
  -1   7  -7        114.66        107.94         2.30 o                         
   0   7  -7        785.54        826.09         8.05 o                         
   1   7  -7        310.70        360.60         3.75 o                         
   2   7  -7        489.03        528.98         4.99 o                         
   3   7  -7         48.60         44.38         1.84 o                         
   4   7  -7        481.87        469.87         4.84 o                         
   5   7  -7         30.31         35.07         3.20 o                         
   6   7  -7        216.45        223.29         4.32 o                         
   7   7  -7        960.23        953.78         9.53 o                         
   8   7  -7        202.27        191.35         4.05 o                         
   9   7  -7        352.87        361.24         5.61 o                         
  10   7  -7         93.74         98.22         3.72 o                         
  11   7  -7         35.29         40.31         4.05 o                         
  12   7  -7        344.37        368.71         6.85 o                         
 -10   8  -7        170.71        167.67         5.91 o                         
  -9   8  -7         32.22         37.82         3.76 o                         
  -8   8  -7         27.56         27.48         3.49 o                         
  -7   8  -7         24.79         24.86         3.43 o                         
  -6   8  -7         16.99         14.44         3.22 o                         
  -5   8  -7        454.81        435.44         9.00 o                         
  -4   8  -7        183.78        160.35         5.24 o                         
  -3   8  -7        300.40        285.50         7.19 o                         
  -2   8  -7         34.59         37.43         2.29 o                         
  -1   8  -7        914.83        904.43         8.56 o                         
   0   8  -7        463.34        399.95         4.79 o                         
   1   8  -7        188.32        178.82         2.14 o                         
   2   8  -7         73.50         68.20         2.27 o                         
   3   8  -7        221.32        212.42         3.16 o                         
   4   8  -7         94.57        110.89         2.76 o                         
   5   8  -7        185.91        179.02         2.88 o                         
   6   8  -7        364.54        389.28         4.52 o                         
   7   8  -7        256.61        258.17         3.71 o                         
   8   8  -7         37.92         39.80         4.15 o                         
   9   8  -7        358.40        366.47         5.86 o                         
  10   8  -7         99.41        102.41         3.38 o                         
  11   8  -7         87.01         95.42         7.06 o                         
  -9   9  -7        259.56        266.02         7.32 o                         
  -8   9  -7         20.08         19.15         3.69 o                         
  -7   9  -7         17.28         15.92         3.56 o                         
  -6   9  -7        194.64        178.22         5.91 o                         
  -5   9  -7        247.28        214.56         6.45 o                         
  -4   9  -7        121.25        102.65         4.90 o                         
  -3   9  -7        900.59        853.35        16.12 o                         
  -2   9  -7        434.91        419.41         6.09 o                         
  -1   9  -7        433.59        418.03         5.31 o                         
   0   9  -7        312.97        317.88         4.39 o                         
   1   9  -7        448.80        421.06         4.04 o                         
   2   9  -7         36.70         39.86         1.66 o                         
   3   9  -7        497.52        490.76         4.27 o                         
   4   9  -7        632.63        616.48         6.23 o                         
   5   9  -7        491.33        465.58         5.73 o                         
   6   9  -7        181.21        188.30         3.77 o                         
   7   9  -7        649.85        626.16         7.19 o                         
   8   9  -7          1.03          3.91         3.00 o                         
   9   9  -7        129.85        127.79         4.30 o                         
  10   9  -7         97.82        104.61         4.70 o                         
  -8  10  -7         80.02         76.04         4.70 o                         
  -7  10  -7         58.00         62.07         4.43 o                         
  -6  10  -7        546.41        486.10        10.68 o                         
  -5  10  -7        265.45        244.32         7.32 o                         
  -4  10  -7        103.23         89.75         3.36 o                         
  -3  10  -7        110.84         95.88         3.72 o                         
  -2  10  -7       1048.01       1073.34        12.18 o                         
  -1  10  -7        774.91        728.20         8.39 o                         
   0  10  -7       1869.04       1848.75        20.13 o                         
   1  10  -7        266.09        257.73         5.77 o                         
   2  10  -7        237.39        242.65         3.29 o                         
   3  10  -7        373.93        359.01         3.83 o                         
   4  10  -7        377.06        372.99         4.15 o                         
   5  10  -7         46.90         38.72         1.99 o                         
   6  10  -7        472.23        463.59         5.37 o                         
   7  10  -7         94.00         98.57         3.00 o                         
   8  10  -7         98.72         95.46         2.63 o                         
   9  10  -7        180.70        186.52         4.20 o                         
  -7  11  -7        120.05        117.29         5.78 o                         
  -6  11  -7        194.58        184.47         6.65 o                         
  -5  11  -7        117.69        108.49         5.71 o                         
  -4  11  -7         80.15         77.52         3.43 o                         
  -3  11  -7        105.98         84.44         3.89 o                         
  -2  11  -7        414.05        433.80         7.76 o                         
  -1  11  -7         61.63         64.88         3.69 o                         
   0  11  -7        240.20        232.47         4.21 o                         
   1  11  -7        201.01        197.40         4.42 o                         
   2  11  -7        187.38        185.73         2.42 o                         
   3  11  -7         97.99         88.51         2.06 o                         
   4  11  -7          4.98          3.45         1.60 o                         
   5  11  -7        314.01        300.17         3.22 o                         
   6  11  -7         11.68         15.59         1.85 o                         
   7  11  -7        114.76        103.18         2.54 o                         
   8  11  -7        234.02        257.67         3.98 o                         
  -6  12  -7         68.83         75.04         3.56 o                         
  -5  12  -7        105.03        110.91         6.18 o                         
  -4  12  -7         17.33         18.63         2.26 o                         
  -3  12  -7         79.69         75.98         4.05 o                         
  -2  12  -7         55.30         57.85         4.03 o                         
  -1  12  -7          1.43          2.74         2.38 o                         
   0  12  -7          2.99          4.43         3.42 o                         
   1  12  -7         51.29         55.90         4.17 o                         
   2  12  -7         10.01         11.87         2.26 o                         
   3  12  -7         13.99         21.14         2.24 o                         
   4  12  -7          3.61          7.02         1.98 o                         
   5  12  -7         32.14         30.11         1.88 o                         
   6  12  -7         78.70         75.59         3.41 o                         
  -4  13  -7         39.82         45.01         3.86 o                         
  -3  13  -7         97.80        106.64         3.61 o                         
  -2  13  -7        129.36        130.55         5.19 o                         
  -1  13  -7        115.11        128.13         4.10 o                         
   0  13  -7         13.89         17.42         3.40 o                         
   1  13  -7         73.12         63.91         3.24 o                         
   2  13  -7         57.73         67.71         3.82 o                         
   3  13  -7        275.93        295.50         5.22 o                         
   4  13  -7         17.97         14.67         3.80 o                         
 -13   0  -6          2.46          0.13         4.63 o                         
 -12   0  -6       1119.82       1075.97        15.50 o                         
 -11   0  -6         49.00         49.57         4.71 o                         
 -10   0  -6        679.82        665.53         9.91 o                         
  -9   0  -6       1757.98       1815.59        41.68 o                         
  -8   0  -6        147.00        127.90         3.61 o                         
  -7   0  -6       2498.89       2689.03        79.17 o                         
  -6   0  -6        925.94        927.22        14.17 o                         
  -5   0  -6       1112.04       1098.55        18.27 o                         
  -4   0  -6       2013.96       2087.00        33.86 o                         
  -2   0  -6          5.02          3.09         1.81 o                         
  -1   0  -6     200585.89     119026.60     18750.76 o                         
   0   0  -6         79.36         69.53         3.29 o                         
   1   0  -6       5893.04       5277.58        66.57 o                         
   2   0  -6       4174.07       3936.14        79.47 o                         
   3   0  -6       8067.22       7333.69        98.98 o                         
   4   0  -6      18381.66      17100.63       269.11 o                         
   5   0  -6        267.75        303.07         7.52 o                         
   6   0  -6         42.25         45.35         3.29 o                         
   7   0  -6       1554.86       1574.40        23.81 o                         
   8   0  -6        170.73        178.89         7.46 o                         
   9   0  -6      13567.60      13290.86       207.97 o                         
  10   0  -6       1307.20       1128.94        28.38 o                         
  11   0  -6        210.24        221.57         7.49 o                         
  12   0  -6        438.09        424.60        16.69 o                         
  13   0  -6        112.94        122.71         5.73 o                         
  14   0  -6        196.70        166.50         7.62 o                         
 -13   1  -6          5.27          5.53         2.24 o                         
 -12   1  -6        632.99        602.63         8.10 o                         
 -11   1  -6         29.64         27.75         2.10 o                         
 -10   1  -6        295.77        299.07         7.25 o                         
  -9   1  -6        450.17        472.69         5.60 o                         
  -8   1  -6        293.82        299.12         4.32 o                         
  -7   1  -6        100.04        108.74         1.82 o                         
  -6   1  -6      12004.18      11081.50       113.43 o                         
  -5   1  -6       2852.59       2939.29        28.78 o                         
  -4   1  -6          9.51         11.55         1.61 o                         
  -3   1  -6       1954.38       1719.88        26.94 o                         
  -2   1  -6        232.29        243.23         2.79 o                         
  -1   1  -6      63559.67      53122.04       857.98 o                         
   0   1  -6       4277.04       3705.15        32.09 o                         
   1   1  -6        414.64        424.31         4.51 o                         
   2   1  -6         73.35         76.99         1.64 o                         
   3   1  -6       1839.54       1828.22        18.54 o                         
   4   1  -6       4052.97       4135.79        36.95 o                         
   5   1  -6       2424.63       2566.02        23.26 o                         
   6   1  -6        511.00        486.93         6.18 o                         
   7   1  -6       1099.15       1153.12        10.92 o                         
   8   1  -6         19.86         15.37         2.72 o                         
   9   1  -6       5229.94       5380.82        52.22 o                         
  10   1  -6        995.48        832.11        12.80 o                         
  11   1  -6         11.53          9.22         3.07 o                         
  12   1  -6        717.06        636.54        10.73 o                         
  13   1  -6        380.34        358.93         6.53 o                         
  14   1  -6         60.29         61.88         4.42 o                         
 -13   2  -6         71.64         68.19         4.95 o                         
 -12   2  -6         60.14         52.67         3.26 o                         
 -11   2  -6         14.29         20.04         2.45 o                         
 -10   2  -6        141.23        136.14         3.25 o                         
  -9   2  -6        352.82        354.82         4.38 o                         
  -8   2  -6        376.81        356.46         4.16 o                         
  -7   2  -6        120.85        128.13         2.32 o                         
  -6   2  -6         45.08         44.04         1.74 o                         
  -5   2  -6        270.43        258.58         3.92 o                         
  -4   2  -6        212.13        208.32         4.43 o                         
  -3   2  -6       1315.22       1336.16        20.02 o                         
  -2   2  -6        598.18        625.43         7.28 o                         
  -1   2  -6      12352.53      10572.54       104.52 o                         
   0   2  -6       1326.01       1399.20        11.52 o                         
   1   2  -6         38.19         30.54         1.35 o                         
   2   2  -6       1055.01       1051.54         9.15 o                         
   3   2  -6        671.23        677.18         7.74 o                         
   4   2  -6        708.73        719.64         7.17 o                         
   5   2  -6        940.53        978.77         9.88 o                         
   6   2  -6         67.38         74.00         3.55 o                         
   7   2  -6        225.19        252.45         6.58 o                         
   8   2  -6        473.97        458.39         7.55 o                         
   9   2  -6       1871.92       1884.15        18.85 o                         
  10   2  -6        751.98        707.07         8.78 o                         
  11   2  -6         82.23         76.62         3.87 o                         
  12   2  -6         85.13         85.92         5.75 o                         
  13   2  -6        150.82        162.78         4.72 o                         
  14   2  -6         70.80         72.97         4.79 o                         
 -13   3  -6        125.92        115.48         3.28 o                         
 -12   3  -6         11.55         14.58         2.85 o                         
 -11   3  -6         41.88         35.99         5.05 o                         
 -10   3  -6        675.87        648.31        25.68 o                         
  -9   3  -6         78.82         80.14         6.11 o                         
  -8   3  -6        202.91        188.90         3.94 o                         
  -7   3  -6        111.77        115.97         3.21 o                         
  -6   3  -6         54.53         55.62         2.28 o                         
  -5   3  -6        198.56        195.37         5.34 o                         
  -4   3  -6        209.00        194.95         3.76 o                         
  -3   3  -6        334.41        385.06         5.91 o                         
  -2   3  -6       2163.08       2282.57        54.10 o                         
  -1   3  -6       1996.86       1978.57        54.51 o                         
   0   3  -6        917.37        966.00         8.22 o                         
   1   3  -6        484.80        462.12         6.78 o                         
   2   3  -6       1383.04       1430.53        12.17 o                         
   3   3  -6       2868.44       3010.68        26.70 o                         
   4   3  -6          8.74          9.86         1.84 o                         
   5   3  -6        418.10        417.66         5.08 o                         
   6   3  -6        749.16        753.97         8.12 o                         
   7   3  -6       1049.72       1041.25        10.93 o                         
   8   3  -6       1512.40       1402.44        13.83 o                         
   9   3  -6         23.17         27.34         3.54 o                         
  10   3  -6        431.81        440.09        12.57 o                         
  11   3  -6          9.70          7.98         3.45 o                         
  12   3  -6         90.07         91.62         7.11 o                         
  13   3  -6        191.05        239.89        25.52 o                         
 -13   4  -6         46.31         46.99         4.42 o                         
 -12   4  -6        228.37        215.76         5.80 o                         
 -11   4  -6        213.09        206.60         4.52 o                         
 -10   4  -6       1868.61       1879.45        23.99 o                         
  -9   4  -6        260.82        254.51         4.59 o                         
  -8   4  -6         59.37         56.67         2.95 o                         
  -7   4  -6        337.19        324.79         7.22 o                         
  -6   4  -6        697.28        710.04         8.86 o                         
  -5   4  -6        741.79        767.77        12.70 o                         
  -4   4  -6       1162.61       1359.74        21.50 o                         
  -3   4  -6       1025.45       1166.13        18.81 o                         
  -2   4  -6       2472.12       2747.63        58.82 o                         
  -1   4  -6         85.75        103.54         3.05 o                         
   0   4  -6        246.33        257.71         7.22 o                         
   1   4  -6       4605.31       4626.06        41.30 o                         
   2   4  -6       4280.56       4538.45        48.97 o                         
   3   4  -6       1181.78       1310.92        15.37 o                         
   4   4  -6       1623.94       1698.56        15.34 o                         
   5   4  -6        144.24        145.34         3.14 o                         
   6   4  -6        173.71        166.89         4.21 o                         
   7   4  -6        768.92        756.96         8.85 o                         
   8   4  -6       2397.68       2376.01        25.45 o                         
   9   4  -6        517.53        539.02         6.55 o                         
  10   4  -6         12.92         16.49         4.43 o                         
  11   4  -6         72.70         63.53         3.97 o                         
  12   4  -6        292.09        322.47         5.80 o                         
  13   4  -6        207.58        241.21        13.47 o                         
 -12   5  -6          2.44          2.04         2.41 o                         
 -11   5  -6         27.86         30.47         3.40 o                         
 -10   5  -6        814.01        815.29        19.78 o                         
  -9   5  -6        979.71       1000.09        14.95 o                         
  -8   5  -6        447.72        421.36         9.40 o                         
  -7   5  -6        105.22        105.58         2.36 o                         
  -6   5  -6         23.49         21.45         1.84 o                         
  -5   5  -6        422.43        431.82         8.13 o                         
  -4   5  -6        243.45        246.88         5.24 o                         
  -3   5  -6        541.09        562.21         9.61 o                         
  -2   5  -6       2101.58       2416.21        24.07 o                         
  -1   5  -6        977.52       1004.01         8.48 o                         
   0   5  -6        916.33       1047.69        10.09 o                         
   1   5  -6       1183.30       1294.67        10.32 o                         
   2   5  -6       2882.36       3247.03        36.15 o                         
   3   5  -6        468.13        508.48         5.03 o                         
   4   5  -6        146.55        122.69         2.72 o                         
   5   5  -6         84.57        107.61         2.94 o                         
   6   5  -6        682.77        655.43         8.05 o                         
   7   5  -6       1242.84       1179.00        11.96 o                         
   8   5  -6       2099.07       2010.48        19.69 o                         
   9   5  -6        200.25        187.97         4.53 o                         
  10   5  -6        113.30        104.89         5.68 o                         
  11   5  -6         44.21         44.55         4.12 o                         
  12   5  -6         10.65         19.72         4.49 o                         
  13   5  -6        203.02        237.14         6.10 o                         
 -12   6  -6         44.69         46.42         3.46 o                         
 -11   6  -6        260.83        260.51         5.60 o                         
 -10   6  -6        226.95        219.82         4.12 o                         
  -9   6  -6        227.01        222.07         4.60 o                         
  -8   6  -6         37.99         33.07         2.40 o                         
  -7   6  -6         40.54         40.29         2.13 o                         
  -6   6  -6        107.00        109.63         4.30 o                         
  -5   6  -6          2.41          6.65         2.69 o                         
  -4   6  -6        657.20        691.12        12.29 o                         
  -3   6  -6        717.35        774.62        13.50 o                         
  -2   6  -6        737.15        784.21        14.04 o                         
  -1   6  -6        124.27        111.65         2.00 o                         
   0   6  -6        996.01       1111.56        10.67 o                         
   1   6  -6        466.41        453.29         4.06 o                         
   2   6  -6       1029.97       1148.43         9.28 o                         
   3   6  -6         40.84         40.46         1.86 o                         
   4   6  -6        219.41        243.71         4.26 o                         
   5   6  -6        198.58        191.93         3.68 o                         
   6   6  -6        603.32        609.90         7.28 o                         
   7   6  -6        703.28        671.55         7.72 o                         
   8   6  -6        856.44        860.87         9.35 o                         
   9   6  -6         19.54         17.45         2.76 o                         
  10   6  -6          0.18          0.93         3.94 o                         
  11   6  -6          2.39          4.96         4.34 o                         
  12   6  -6         44.14         53.09         3.96 o                         
 -11   7  -6        158.54        161.43         6.38 o                         
 -10   7  -6         26.66         21.34         5.81 o                         
  -9   7  -6        326.05        303.17         7.86 o                         
  -8   7  -6        257.61        255.34         6.85 o                         
  -7   7  -6         89.78         84.17         4.23 o                         
  -6   7  -6         59.61         65.90         2.55 o                         
  -5   7  -6         50.25         35.20         3.49 o                         
  -4   7  -6        125.03        124.14         3.29 o                         
  -3   7  -6        301.14        283.69         6.85 o                         
  -2   7  -6         46.11         47.08         3.12 o                         
  -1   7  -6        370.90        318.11         4.02 o                         
   0   7  -6       1418.04       1495.91        13.16 o                         
   1   7  -6         31.33         38.49         1.34 o                         
   2   7  -6        836.47        877.73         7.33 o                         
   3   7  -6        390.47        375.10         3.94 o                         
   4   7  -6         10.68          5.42         1.89 o                         
   5   7  -6          0.46          5.05         1.81 o                         
   6   7  -6        437.65        418.95         4.99 o                         
   7   7  -6        377.94        359.01         5.53 o                         
   8   7  -6        271.23        277.72         5.91 o                         
   9   7  -6        150.80        149.69         3.98 o                         
  10   7  -6         63.80         73.38         4.09 o                         
  11   7  -6        186.95        181.80         6.18 o                         
  12   7  -6        267.02        288.37         6.19 o                         
 -11   8  -6         12.98          6.72         4.16 o                         
 -10   8  -6        274.34        263.27         7.66 o                         
  -9   8  -6         46.30         48.23         4.37 o                         
  -8   8  -6          6.24          7.12         3.56 o                         
  -7   8  -6         66.55         75.37         4.37 o                         
  -6   8  -6        336.57        310.09         7.59 o                         
  -5   8  -6         18.46         21.50         3.56 o                         
  -4   8  -6          0.84         -0.13         3.22 o                         
  -3   8  -6        158.11        149.00         5.64 o                         
  -2   8  -6       2815.51       2936.93        52.70 o                         
  -1   8  -6         87.56         76.02         4.13 o                         
   0   8  -6       1439.17       1385.44        12.96 o                         
   1   8  -6         51.18         58.42         1.22 o                         
   2   8  -6        658.89        630.87         4.81 o                         
   3   8  -6        106.53        120.20         2.30 o                         
   4   8  -6         12.90         15.96         2.32 o                         
   5   8  -6        544.85        502.06         5.84 o                         
   6   8  -6        737.09        749.40         7.63 o                         
   7   8  -6       1129.05       1111.84        10.30 o                         
   8   8  -6        939.88        936.10        14.53 o                         
   9   8  -6        743.30        763.74         8.96 o                         
  10   8  -6         88.10         88.57         4.29 o                         
  11   8  -6        265.80        271.93         7.26 o                         
 -10   9  -6         27.10         25.73         4.30 o                         
  -9   9  -6        144.32        137.04         5.84 o                         
  -8   9  -6         87.31         87.20         4.97 o                         
  -7   9  -6        709.99        712.69        10.07 o                         
  -6   9  -6         31.98         27.01         4.10 o                         
  -5   9  -6       1104.19        997.79        18.74 o                         
  -4   9  -6        506.03        475.88        10.55 o                         
  -3   9  -6         17.92         19.41         2.42 o                         
  -2   9  -6        529.44        505.81         9.02 o                         
  -1   9  -6         59.63         56.70         2.57 o                         
   0   9  -6       1091.33       1078.03        10.10 o                         
   1   9  -6        466.63        440.96         3.73 o                         
   2   9  -6         81.40         81.33         1.71 o                         
   3   9  -6        617.97        574.33         4.83 o                         
   4   9  -6        703.68        645.91         6.16 o                         
   5   9  -6        110.08         98.97         2.64 o                         
   6   9  -6        385.31        355.48         4.85 o                         
   7   9  -6        622.31        670.49         7.10 o                         
   8   9  -6       1756.92       1820.40        16.04 o                         
   9   9  -6        509.41        508.82         7.42 o                         
  10   9  -6         55.88         64.50         3.17 o                         
  -9  10  -6         14.88          7.46         4.23 o                         
  -8  10  -6        351.69        331.86         8.80 o                         
  -7  10  -6         46.20         44.07         4.57 o                         
  -6  10  -6        350.79        314.26         8.53 o                         
  -5  10  -6         77.58         72.08         5.24 o                         
  -4  10  -6          2.85          2.89         4.10 o                         
  -3  10  -6        117.44        103.18         5.78 o                         
  -2  10  -6       1410.93       1484.41        15.76 o                         
  -1  10  -6        265.00        260.19         4.17 o                         
   0  10  -6       1529.00       1507.91        14.98 o                         
   1  10  -6        159.54        157.18         1.88 o                         
   2  10  -6         21.91         19.71         1.72 o                         
   3  10  -6        413.13        366.44         3.57 o                         
   4  10  -6         85.14         79.52         1.86 o                         
   5  10  -6        371.66        358.61         4.11 o                         
   6  10  -6        305.48        314.15         4.29 o                         
   7  10  -6        265.23        255.76         4.41 o                         
   8  10  -6        467.34        457.11         6.15 o                         
   9  10  -6        159.09        178.66         3.56 o                         
  -8  11  -6         83.44         73.02         5.44 o                         
  -7  11  -6        395.93        370.28         9.74 o                         
  -6  11  -6          7.87          4.23         4.30 o                         
  -5  11  -6        512.12        492.34        11.76 o                         
  -4  11  -6         14.76         12.90         4.70 o                         
  -3  11  -6        260.63        263.81         8.53 o                         
  -2  11  -6       1120.88       1115.44        15.81 o                         
  -1  11  -6         38.24         38.77         3.13 o                         
   0  11  -6         55.32         61.69         3.07 o                         
   1  11  -6        315.00        311.99         5.50 o                         
   2  11  -6        331.35        346.26         3.51 o                         
   3  11  -6        420.67        390.72         4.02 o                         
   4  11  -6        509.39        481.33         5.23 o                         
   5  11  -6         11.75         12.26         1.89 o                         
   6  11  -6         47.98         42.65         2.15 o                         
   7  11  -6         12.81         13.85         1.81 o                         
   8  11  -6         91.11         98.32         3.83 o                         
  -6  12  -6        181.76        175.00         7.32 o                         
  -5  12  -6        228.23        238.35         8.40 o                         
  -4  12  -6          7.67          9.47         4.90 o                         
  -3  12  -6          9.70         10.40         3.48 o                         
  -2  12  -6        211.44        211.43         4.77 o                         
  -1  12  -6          7.84          5.04         2.95 o                         
   0  12  -6        154.47        158.31         4.39 o                         
   1  12  -6         11.09         11.87         3.22 o                         
   2  12  -6        170.91        193.27         4.81 o                         
   3  12  -6         28.53         22.39         2.71 o                         
   4  12  -6         27.55         23.62         1.71 o                         
   5  12  -6         18.94         20.23         2.26 o                         
   6  12  -6         40.72         42.09         2.75 o                         
   7  12  -6         31.27         35.68         2.34 o                         
  -4  13  -6         10.39         14.11         3.64 o                         
  -3  13  -6         87.48         99.40         3.72 o                         
  -2  13  -6         79.94         93.40         5.00 o                         
  -1  13  -6          6.51          6.53         4.01 o                         
   0  13  -6        149.09        143.45         4.33 o                         
   1  13  -6        153.77        151.97         4.62 o                         
   2  13  -6         30.10         31.61         3.24 o                         
   3  13  -6        379.13        417.16         6.75 o                         
   4  13  -6        108.97        119.83         4.99 o                         
 -14   1  -5          5.63          4.70         3.70 o                         
 -13   1  -5          2.67          0.77         2.96 o                         
 -12   1  -5         45.30         45.51         3.02 o                         
 -11   1  -5         67.77         64.46         3.89 o                         
 -10   1  -5        479.60        464.68         5.85 o                         
  -9   1  -5        258.63        256.81         3.80 o                         
  -8   1  -5         88.77         91.19         2.27 o                         
  -7   1  -5        139.00        144.68         2.64 o                         
  -6   1  -5        634.62        661.47         6.15 o                         
  -5   1  -5         33.85         32.32         1.11 o                         
  -4   1  -5        149.70        152.79         2.16 o                         
  -3   1  -5       1341.21       1386.61        21.09 o                         
  -2   1  -5        716.58        669.61         7.64 o                         
  -1   1  -5       8094.96       6829.06        73.31 o                         
   0   1  -5       3039.35       2711.93        22.41 o                         
   1   1  -5        382.49        393.03         4.06 o                         
   2   1  -5        589.49        572.94         5.44 o                         
   3   1  -5       1141.06       1157.16        10.29 o                         
   4   1  -5        215.96        227.79         3.55 o                         
   5   1  -5        891.22        922.84         8.17 o                         
   6   1  -5       2582.98       2751.44        25.55 o                         
   7   1  -5       1750.37       1759.83        16.84 o                         
   8   1  -5        124.94        120.58         4.05 o                         
   9   1  -5       1242.96       1265.26        15.91 o                         
  10   1  -5        828.36        746.61         8.59 o                         
  11   1  -5        140.70        132.21         5.79 o                         
  12   1  -5        176.48        164.99         5.85 o                         
  13   1  -5         87.46         87.51         4.74 o                         
  14   1  -5         39.34         34.53         4.21 o                         
 -13   2  -5          4.39          4.18         3.46 o                         
 -12   2  -5         72.10         68.30         2.98 o                         
 -11   2  -5          7.59          9.45         3.04 o                         
 -10   2  -5        282.33        287.76         4.55 o                         
  -9   2  -5        871.48        898.44         9.08 o                         
  -8   2  -5        107.26        109.75         2.35 o                         
  -7   2  -5        240.96        248.30         3.70 o                         
  -6   2  -5          1.37          1.50         1.44 o                         
  -5   2  -5         76.49         65.53         1.49 o                         
  -4   2  -5        242.39        279.09         3.86 o                         
  -3   2  -5        109.88        113.13         2.42 o                         
  -2   2  -5        123.35        129.58         1.97 o                         
  -1   2  -5       8396.69       7405.04        73.57 o                         
   0   2  -5        368.91        387.80         4.08 o                         
   1   2  -5       1279.19       1359.76        30.91 o                         
   2   2  -5        200.05        201.14         2.63 o                         
   3   2  -5       1928.45       2047.20        19.89 o                         
   4   2  -5        705.49        733.09         6.67 o                         
   5   2  -5       1177.69       1253.26        11.09 o                         
   6   2  -5       1390.90       1480.01        13.70 o                         
   7   2  -5        330.66        360.74         5.97 o                         
   8   2  -5        255.90        244.44         4.16 o                         
   9   2  -5       1730.38       1770.46        18.48 o                         
  10   2  -5         22.34         25.72         2.83 o                         
  11   2  -5        124.13        117.93         4.12 o                         
  12   2  -5          1.13         11.17         9.31 o                         
  13   2  -5         16.76         15.85         4.73 o                         
  14   2  -5         16.23         33.66         8.96 o                         
 -13   3  -5         34.08         37.80         3.43 o                         
 -12   3  -5         35.87         33.73         2.89 o                         
 -11   3  -5         24.90         24.81         2.52 o                         
 -10   3  -5        965.13        977.37         9.79 o                         
  -9   3  -5        574.52        590.34         6.30 o                         
  -8   3  -5        272.31        272.42         4.38 o                         
  -7   3  -5        112.17        111.53         2.16 o                         
  -6   3  -5         36.66         32.49         2.36 o                         
  -5   3  -5        306.52        346.84         4.79 o                         
  -4   3  -5         63.72         57.90         1.75 o                         
  -3   3  -5        282.43        276.91         4.84 o                         
  -2   3  -5        251.17        249.73         3.08 o                         
  -1   3  -5         48.63         61.07         1.36 o                         
   0   3  -5        919.61        992.80         7.31 o                         
   1   3  -5       4246.11       3915.92        33.85 o                         
   2   3  -5         39.05         46.82         2.72 o                         
   3   3  -5         84.77         95.74         2.03 o                         
   4   3  -5         96.73        120.99         3.01 o                         
   5   3  -5        217.62        208.65         3.52 o                         
   6   3  -5        735.45        822.13         8.52 o                         
   7   3  -5        879.11        847.64         9.75 o                         
   8   3  -5        956.37        913.81         9.89 o                         
   9   3  -5         11.06         13.20         3.77 o                         
  10   3  -5        256.02        264.10         5.14 o                         
  11   3  -5         28.28         32.41         3.40 o                         
  12   3  -5        234.39        249.30        13.87 o                         
  13   3  -5         37.91         61.22        19.71 o                         
  14   3  -5        239.79        238.24         5.72 o                         
 -13   4  -5         15.97         17.82         4.33 o                         
 -12   4  -5         30.56         26.71         5.36 o                         
 -11   4  -5          2.20          1.44         2.50 o                         
 -10   4  -5       1686.63       1730.17        16.26 o                         
  -9   4  -5       1043.65       1054.88        10.09 o                         
  -8   4  -5        780.44        760.62        10.31 o                         
  -7   4  -5        136.20        132.21         2.77 o                         
  -6   4  -5       2166.01       2232.64        38.02 o                         
  -5   4  -5        739.69        752.46         9.37 o                         
  -4   4  -5       2997.31       3198.47        38.34 o                         
  -3   4  -5        561.13        608.36        10.01 o                         
  -2   4  -5       1102.79       1200.78        11.49 o                         
  -1   4  -5        179.29        174.04         2.58 o                         
   0   4  -5       1338.72       1387.08        13.66 o                         
   1   4  -5       4281.39       4226.84        33.31 o                         
   2   4  -5       4039.58       4101.10        41.30 o                         
   3   4  -5       2182.87       2538.76        69.12 o                         
   4   4  -5       1204.40       1200.92        10.61 o                         
   5   4  -5        530.52        510.83         5.66 o                         
   6   4  -5         92.52         96.49         3.02 o                         
   7   4  -5        209.11        184.41         3.76 o                         
   8   4  -5        764.64        733.51         9.18 o                         
   9   4  -5        211.19        205.04         4.51 o                         
  10   4  -5         12.33         13.66         3.42 o                         
  11   4  -5         20.65         19.19         3.07 o                         
  12   4  -5         42.90         39.79         4.41 o                         
  13   4  -5        132.63        157.72        12.31 o                         
 -13   5  -5        112.62        110.51         4.96 o                         
 -12   5  -5        160.36        154.54         5.12 o                         
 -11   5  -5        132.44        132.04         4.55 o                         
 -10   5  -5       1866.35       1879.26        23.82 o                         
  -9   5  -5        638.67        638.51         9.50 o                         
  -8   5  -5       1314.09       1302.64        23.31 o                         
  -7   5  -5        131.75        130.85         3.34 o                         
  -6   5  -5        186.63        183.97         3.44 o                         
  -5   5  -5        714.49        739.17        15.79 o                         
  -4   5  -5        246.66        275.96         6.05 o                         
  -3   5  -5        180.05        219.33         5.11 o                         
  -2   5  -5       1188.10       1397.33        22.37 o                         
  -1   5  -5        117.32        107.63         3.62 o                         
   0   5  -5        122.06        148.52         4.67 o                         
   1   5  -5         89.03         91.70         3.31 o                         
   2   5  -5       1161.81       1228.26         9.31 o                         
   3   5  -5         78.19         94.33         2.58 o                         
   4   5  -5        664.22        689.75         6.55 o                         
   5   5  -5        636.72        629.20         7.87 o                         
   6   5  -5        596.20        578.32         6.34 o                         
   7   5  -5        271.80        263.67         4.62 o                         
   8   5  -5        900.54        868.68        10.83 o                         
   9   5  -5        181.74        174.11         4.10 o                         
  10   5  -5         12.41         14.38         3.06 o                         
  11   5  -5         84.23         80.83         5.27 o                         
  12   5  -5        299.05        326.72         6.80 o                         
  13   5  -5        153.78        175.10         6.26 o                         
 -12   6  -5        113.79        111.60         3.44 o                         
 -11   6  -5         37.01         36.19         3.35 o                         
 -10   6  -5        605.27        600.02        11.25 o                         
  -9   6  -5        213.39        212.60         4.68 o                         
  -8   6  -5        503.15        483.76         7.05 o                         
  -7   6  -5        111.77        116.23         5.41 o                         
  -6   6  -5       1046.41       1081.96        13.70 o                         
  -5   6  -5        249.46        210.34        33.05 o                         
  -4   6  -5        460.53        502.69         9.81 o                         
  -3   6  -5        128.30        170.63         4.97 o                         
  -2   6  -5       1911.56       2166.05        43.13 o                         
  -1   6  -5        340.68        398.92         4.26 o                         
   0   6  -5       1001.02       1054.92        10.46 o                         
   1   6  -5       3620.12       4074.05        58.60 o                         
   2   6  -5         51.54         47.35         1.69 o                         
   3   6  -5        947.71       1167.11         9.63 o                         
   4   6  -5        720.60        752.65         6.76 o                         
   5   6  -5         78.41         94.93         8.87 o                         
   6   6  -5         43.62         39.53         3.32 o                         
   7   6  -5        808.19        779.94         8.50 o                         
   8   6  -5        434.34        434.53         5.48 o                         
   9   6  -5         11.85         12.05         2.39 o                         
  10   6  -5          8.55          5.98         3.97 o                         
  11   6  -5         79.20         76.20         3.64 o                         
  12   6  -5         10.84         15.71         3.43 o                         
 -12   7  -5         23.47         21.99         3.34 o                         
 -11   7  -5         23.45         24.82         3.01 o                         
 -10   7  -5         71.93         71.58         3.21 o                         
  -9   7  -5         58.71         56.56         2.82 o                         
  -8   7  -5        268.68        254.27         4.48 o                         
  -7   7  -5         27.26         23.84         2.89 o                         
  -6   7  -5         25.15          8.01         9.24 o                         
  -5   7  -5         38.73         35.81         3.83 o                         
  -4   7  -5        356.41        351.20         8.20 o                         
  -3   7  -5        555.24        554.01        11.02 o                         
  -2   7  -5        120.17        141.98         4.27 o                         
  -1   7  -5         66.63         63.63         2.04 o                         
   0   7  -5        174.78        168.46         1.65 o                         
   1   7  -5        800.56        826.66         5.94 o                         
   2   7  -5        250.11        272.08         3.15 o                         
   3   7  -5       1732.48       1694.95        13.80 o                         
   4   7  -5        151.72        147.59         2.59 o                         
   5   7  -5        247.64        248.75         3.47 o                         
   6   7  -5        431.73        431.66         5.00 o                         
   7   7  -5         30.86         25.21         2.86 o                         
   8   7  -5          1.19          9.10         4.37 o                         
   9   7  -5        177.41        176.28         5.15 o                         
  10   7  -5         11.55         11.84         3.99 o                         
  11   7  -5         10.61         16.24         4.33 o                         
  12   7  -5          1.25          3.22         4.98 o                         
 -11   8  -5          5.16          4.57         4.37 o                         
 -10   8  -5         18.23         18.19         2.46 o                         
  -9   8  -5         12.57         13.03         2.04 o                         
  -8   8  -5         27.22         14.44         9.84 o                         
  -7   8  -5         45.25         37.35         4.23 o                         
  -6   8  -5        281.81        244.59         7.05 o                         
  -5   8  -5          6.19          7.66         3.63 o                         
  -4   8  -5          5.78          1.41         3.63 o                         
  -3   8  -5        184.45        162.10         4.23 o                         
  -2   8  -5        326.09        331.41         5.23 o                         
  -1   8  -5       1305.14       1268.39        15.57 o                         
   0   8  -5        482.00        447.84         4.79 o                         
   1   8  -5        484.81        466.45         3.76 o                         
   2   8  -5          5.28          4.12         1.32 o                         
   3   8  -5        447.78        479.24         4.69 o                         
   4   8  -5         14.13          6.68         1.75 o                         
   5   8  -5         49.58         45.83         2.17 o                         
   6   8  -5        741.55        727.41         7.11 o                         
   7   8  -5        226.00        237.23         3.97 o                         
   8   8  -5        119.94        125.91         3.14 o                         
   9   8  -5        246.42        248.92         4.01 o                         
  10   8  -5        210.81        217.07         5.70 o                         
  11   8  -5        138.63        152.48         4.57 o                         
 -10   9  -5         27.98         26.80         4.84 o                         
  -9   9  -5         44.66         46.55         3.09 o                         
  -8   9  -5         41.98         38.02         4.64 o                         
  -7   9  -5        594.18        557.77        12.36 o                         
  -6   9  -5         34.51         29.63         4.43 o                         
  -5   9  -5         92.04         84.64         3.43 o                         
  -4   9  -5         81.98         74.84         5.11 o                         
  -3   9  -5        719.66        701.00        14.38 o                         
  -2   9  -5        753.52        734.60        10.54 o                         
  -1   9  -5       1152.13       1183.07        12.89 o                         
   0   9  -5       1094.50       1115.88        13.07 o                         
   1   9  -5        100.01         94.24         1.51 o                         
   2   9  -5        228.96        220.32         2.44 o                         
   3   9  -5        585.24        530.99         4.89 o                         
   4   9  -5        846.21        712.72         6.41 o                         
   5   9  -5          0.11          0.09         2.37 o                         
   6   9  -5        142.82        137.56         3.66 o                         
   7   9  -5        368.84        350.70         4.71 o                         
   8   9  -5        312.98        320.02         4.88 o                         
   9   9  -5        336.91        357.93         4.73 o                         
  10   9  -5         81.05         80.84         3.66 o                         
  -9  10  -5        272.61        262.39         8.26 o                         
  -8  10  -5        162.54        149.47         6.65 o                         
  -7  10  -5        162.60        137.04         6.31 o                         
  -6  10  -5        145.34        123.81         6.11 o                         
  -5  10  -5        638.39        645.04        13.97 o                         
  -4  10  -5        312.26        308.01         8.80 o                         
  -3  10  -5        253.03        243.85         5.91 o                         
  -2  10  -5       1678.13       1703.42        30.03 o                         
  -1  10  -5        764.98        762.39         9.35 o                         
   0  10  -5        662.57        643.47         7.91 o                         
   1  10  -5        835.73        852.93         6.54 o                         
   2  10  -5        295.37        296.36         3.35 o                         
   3  10  -5        706.48        703.15         6.17 o                         
   4  10  -5        391.21        379.45         4.20 o                         
   5  10  -5        430.96        441.25         4.69 o                         
   6  10  -5        124.36        134.88         2.51 o                         
   7  10  -5        136.05        154.43         3.01 o                         
   8  10  -5        105.10        109.65         3.55 o                         
   9  10  -5        564.14        591.05         7.36 o                         
  -8  11  -5          3.09          3.43         4.50 o                         
  -7  11  -5         92.42         82.83         5.91 o                         
  -6  11  -5        208.15        186.42         5.31 o                         
  -5  11  -5        113.86         96.47         4.03 o                         
  -4  11  -5         41.11         43.06         5.37 o                         
  -3  11  -5         13.86         11.08         5.11 o                         
  -2  11  -5          6.24          3.63         3.58 o                         
  -1  11  -5        412.51        396.22         6.90 o                         
   0  11  -5        290.09        311.49         5.58 o                         
   1  11  -5         88.26         87.73         1.49 o                         
   2  11  -5        100.86        105.55         2.03 o                         
   3  11  -5        204.61        198.06         2.69 o                         
   4  11  -5        621.78        560.14         5.36 o                         
   5  11  -5        105.95         97.95         2.57 o                         
   6  11  -5         82.33         69.12         2.43 o                         
   7  11  -5         19.30         15.75         2.21 o                         
   8  11  -5        114.27        120.91         3.59 o                         
  -6  12  -5          3.76          5.98         5.04 o                         
  -5  12  -5          5.93         10.55         3.02 o                         
  -4  12  -5         28.22         26.40         5.64 o                         
  -3  12  -5         11.65         18.03         2.16 o                         
  -2  12  -5        122.61        131.71         5.24 o                         
  -1  12  -5          3.49          5.05         3.04 o                         
   0  12  -5         76.39         76.49         4.44 o                         
   1  12  -5          1.25          1.90         2.78 o                         
   2  12  -5         73.81         78.20         3.84 o                         
   3  12  -5         20.92         18.39         1.75 o                         
   4  12  -5         98.17         77.80         2.67 o                         
   5  12  -5         13.20         20.50         2.15 o                         
   6  12  -5         74.74         73.31         2.87 o                         
   7  12  -5         83.79         90.99         3.84 o                         
  -4  13  -5        109.55        111.07         4.40 o                         
  -3  13  -5         54.61         52.70         4.53 o                         
  -2  13  -5         45.74         48.24         3.38 o                         
  -1  13  -5         40.79         45.39         4.89 o                         
   0  13  -5        295.80        298.46         5.94 o                         
   1  13  -5         14.69         12.99         2.85 o                         
   2  13  -5         10.67          6.53         4.37 o                         
   3  13  -5         21.63         23.66         4.87 o                         
   4  13  -5         54.31         66.34         4.38 o                         
   5  13  -5        102.09        116.60         4.40 o                         
 -14   0  -4         10.70          7.99         3.59 o                         
 -13   0  -4        321.99        320.46         6.37 o                         
 -12   0  -4        347.55        331.71         7.11 o                         
 -11   0  -4        129.74        129.20         4.29 o                         
 -10   0  -4        238.89        241.84         6.56 o                         
  -9   0  -4        430.87        431.24         7.22 o                         
  -8   0  -4         63.92         61.35         2.77 o                         
  -7   0  -4       1388.71       1421.48        26.00 o                         
  -6   0  -4        230.68        209.09         4.53 o                         
  -5   0  -4        260.55        238.46         3.80 o                         
  -4   0  -4       6196.77       5386.94        67.99 o                         
  -3   0  -4       3874.43       3481.99        42.12 o                         
  -2   0  -4       2113.84       1852.48        29.22 o                         
  -1   0  -4       1027.79        989.19        72.28 o                         
   0   0  -4       8065.20       6831.60        88.02 o                         
   1   0  -4         38.37         44.59         1.43 o                         
   2   0  -4       3888.86       3493.33        44.03 o                         
   3   0  -4        951.57        924.32        11.85 o                         
   4   0  -4       2887.02       2833.88        35.01 o                         
   5   0  -4       4087.93       4532.69        61.80 o                         
   6   0  -4      29946.26      26685.43       462.32 o                         
   7   0  -4       1153.61       1305.13        18.73 o                         
   8   0  -4        334.81        340.02         6.99 o                         
   9   0  -4        803.89        813.70        15.55 o                         
  10   0  -4        150.71        151.42         6.05 o                         
  11   0  -4        565.42        476.49        11.63 o                         
  12   0  -4          3.24          2.31         6.42 o                         
  13   0  -4         38.94         29.78         5.76 o                         
  14   0  -4         52.25         55.08         8.45 o                         
 -14   1  -4          7.32          7.30         3.87 o                         
 -13   1  -4        129.55        139.72         9.59 o                         
 -12   1  -4        983.01        952.82        36.84 o                         
 -11   1  -4        670.23        642.74         8.13 o                         
 -10   1  -4         34.39         34.28         2.71 o                         
  -9   1  -4       1807.67       1824.38        17.01 o                         
  -8   1  -4        427.56        422.58         5.33 o                         
  -7   1  -4         42.65         40.79         2.51 o                         
  -6   1  -4       4528.06       4540.19        41.20 o                         
  -5   1  -4         45.41         48.32         1.45 o                         
  -4   1  -4        123.89        121.72         1.88 o                         
  -3   1  -4        825.38        848.00         8.01 o                         
  -2   1  -4         36.81         33.45         1.28 o                         
  -1   1  -4        260.59        237.63         2.65 o                         
   0   1  -4        154.82        128.90         8.10 o                         
   1   1  -4        477.76        508.57         4.51 o                         
   2   1  -4        155.27        155.47         2.83 o                         
   3   1  -4         40.42         35.69         1.88 o                         
   4   1  -4       3026.51       3238.65        29.08 o                         
   5   1  -4        381.80        434.56         4.63 o                         
   6   1  -4      25570.18      23136.47       275.16 o                         
   7   1  -4        434.63        420.56         7.05 o                         
   8   1  -4        105.14        105.31         3.59 o                         
   9   1  -4        999.92       1014.95        10.57 o                         
  10   1  -4         65.50         57.21         3.83 o                         
  11   1  -4        186.63        172.87         8.62 o                         
  12   1  -4        114.76        106.40         3.71 o                         
  13   1  -4          8.31          9.99         3.73 o                         
  14   1  -4         47.22         57.99         5.26 o                         
 -14   2  -4         23.22         27.64         3.58 o                         
 -13   2  -4        108.84         99.19         3.95 o                         
 -12   2  -4         37.78         40.43         3.54 o                         
 -11   2  -4        486.09        461.64         5.79 o                         
 -10   2  -4         70.60         71.42         3.68 o                         
  -9   2  -4        273.37        271.62         4.21 o                         
  -8   2  -4        259.90        230.02         3.58 o                         
  -7   2  -4        170.24        172.11         2.88 o                         
  -6   2  -4        237.78        233.26         2.88 o                         
  -5   2  -4        184.92        179.33         2.48 o                         
  -4   2  -4        178.55        193.99         3.70 o                         
  -3   2  -4         37.81         34.09         2.02 o                         
  -2   2  -4        491.26        471.68        44.40 o                         
  -1   2  -4       1115.38       1031.72        27.50 o                         
   0   2  -4        373.77        386.14         9.88 o                         
   1   2  -4       1862.84       1816.07        21.25 o                         
   2   2  -4        221.55        220.22         3.33 o                         
   3   2  -4       1013.24       1050.02        10.32 o                         
   4   2  -4       1825.07       1918.51        16.53 o                         
   5   2  -4        861.07        942.01         9.51 o                         
   6   2  -4       2491.86       2668.29        27.06 o                         
   7   2  -4        500.42        541.49         6.25 o                         
   8   2  -4        746.00        776.78         9.54 o                         
   9   2  -4        113.65        114.46         3.96 o                         
  10   2  -4        217.53        229.95         6.02 o                         
  11   2  -4          9.82          8.38         3.34 o                         
  12   2  -4          7.84         11.53         4.09 o                         
  13   2  -4         38.19         36.66         3.96 o                         
  14   2  -4        166.76        173.37         5.42 o                         
 -13   3  -4        139.78        139.92         4.30 o                         
 -12   3  -4         16.01         29.10        10.70 o                         
 -11   3  -4         10.83          9.05         2.70 o                         
 -10   3  -4        366.56        357.38         4.81 o                         
  -9   3  -4         93.26         91.26         3.33 o                         
  -8   3  -4         55.05         57.54         2.38 o                         
  -7   3  -4         82.55         80.60         2.33 o                         
  -6   3  -4        239.13        228.46         3.32 o                         
  -5   3  -4        929.65        977.32         8.44 o                         
  -4   3  -4          9.17         10.24         1.45 o                         
  -3   3  -4        470.87        475.75         6.48 o                         
  -2   3  -4       2038.61       1942.31        69.46 o                         
  -1   3  -4       2043.54       1986.16        58.48 o                         
   0   3  -4       2762.88       2488.70        39.50 o                         
   1   3  -4        130.21        120.70         1.95 o                         
   2   3  -4        550.06        570.97         5.31 o                         
   3   3  -4        704.41        636.54         6.05 o                         
   4   3  -4        524.24        541.41         5.14 o                         
   5   3  -4        919.93        882.04         7.95 o                         
   6   3  -4        539.04        578.67         6.25 o                         
   7   3  -4        574.87        575.28         6.53 o                         
   8   3  -4        460.98        424.53         5.80 o                         
   9   3  -4        103.58         98.73         3.53 o                         
  10   3  -4         16.51         15.83         2.73 o                         
  11   3  -4         87.22         93.91        10.02 o                         
  12   3  -4         36.38         37.40         4.52 o                         
  13   3  -4        253.06        263.13        10.52 o                         
  14   3  -4         17.06         12.85         4.30 o                         
 -13   4  -4        151.98        141.64         4.28 o                         
 -12   4  -4         12.54         21.36         8.20 o                         
 -11   4  -4         30.54         27.59         2.29 o                         
 -10   4  -4        232.21        229.81         3.93 o                         
  -9   4  -4        806.96        802.07         8.13 o                         
  -8   4  -4        604.67        581.04         6.41 o                         
  -7   4  -4        166.05        175.41         2.98 o                         
  -6   4  -4         82.31         88.11         2.32 o                         
  -5   4  -4        583.13        671.03         8.20 o                         
  -4   4  -4       1771.50       1941.16        22.23 o                         
  -3   4  -4       1042.74       1192.13        15.65 o                         
  -2   4  -4       2535.66       2722.71        42.99 o                         
  -1   4  -4       5569.76       5272.08        54.54 o                         
   0   4  -4        923.22        950.42         6.86 o                         
   1   4  -4       1149.64       1259.45         9.20 o                         
   2   4  -4       1992.49       2179.35        18.27 o                         
   3   4  -4       2849.54       3088.72        26.67 o                         
   4   4  -4          4.96          3.63         2.06 o                         
   5   4  -4        156.04        151.71         2.27 o                         
   6   4  -4        158.52        158.21         3.34 o                         
   7   4  -4       1243.55       1239.43        11.27 o                         
   8   4  -4        189.99        178.01         3.96 o                         
   9   4  -4        244.89        240.31         5.84 o                         
  10   4  -4          0.53         -0.15         2.42 o                         
  11   4  -4         62.97         53.94         3.20 o                         
  12   4  -4         47.31         48.30         3.73 o                         
  13   4  -4         28.42         29.67         9.09 o                         
 -13   5  -4         17.94         21.06         2.84 o                         
 -12   5  -4        122.08        117.00        15.68 o                         
 -11   5  -4         40.59         40.01         2.50 o                         
 -10   5  -4        311.94        308.44         5.95 o                         
  -9   5  -4       1072.97       1053.31        11.80 o                         
  -8   5  -4         77.20         75.58         2.16 o                         
  -7   5  -4        465.14        472.65         6.99 o                         
  -6   5  -4         58.28         54.51         2.40 o                         
  -5   5  -4       1700.06       1872.29        21.98 o                         
  -4   5  -4       2831.39       3012.45       147.86 o                         
  -3   5  -4        761.22        825.21        14.17 o                         
  -2   5  -4        859.71        982.08        18.17 o                         
  -1   5  -4       1357.81       1653.53        15.95 o                         
   0   5  -4        417.00        401.33         2.88 o                         
   1   5  -4        821.22        957.17        12.84 o                         
   2   5  -4       2188.94       2491.57        19.07 o                         
   3   5  -4         34.08         45.67         4.51 o                         
   4   5  -4         14.09         12.50         1.60 o                         
   5   5  -4        217.55        213.98         3.17 o                         
   6   5  -4        182.87        185.07         3.61 o                         
   7   5  -4       3550.46       3521.11        33.41 o                         
   8   5  -4        705.75        679.65         7.53 o                         
   9   5  -4        545.07        553.05         7.48 o                         
  10   5  -4         34.49         31.01         4.25 o                         
  11   5  -4        130.52        133.68         7.58 o                         
  12   5  -4        132.35        130.39         6.43 o                         
  13   5  -4        261.11        285.77        26.65 o                         
 -12   6  -4          1.84          3.56         3.33 o                         
 -11   6  -4         47.26         44.40         5.24 o                         
 -10   6  -4        124.21        123.92         4.23 o                         
  -9   6  -4       1400.90       1382.32        18.00 o                         
  -8   6  -4        198.51        196.37         4.29 o                         
  -7   6  -4        148.50        136.23         3.31 o                         
  -6   6  -4        372.79        389.41         5.57 o                         
  -5   6  -4        865.52        896.81        11.72 o                         
  -4   6  -4        836.48        848.89        31.34 o                         
  -3   6  -4       2189.89       2561.74        44.14 o                         
  -2   6  -4        337.77        336.62         5.18 o                         
  -1   6  -4       1894.96       2096.60        20.62 o                         
   0   6  -4         13.26         13.18         2.17 o                         
   1   6  -4         34.86         50.59         1.09 o                         
   2   6  -4       1871.19       2193.67        16.87 o                         
   3   6  -4        824.32        811.30         6.61 o                         
   4   6  -4        165.70        180.78         4.44 o                         
   5   6  -4        105.58        110.67         2.55 o                         
   6   6  -4        144.26        139.22         3.30 o                         
   7   6  -4        602.60        579.09         6.75 o                         
   8   6  -4        525.21        498.69         6.75 o                         
   9   6  -4        231.71        239.14         4.36 o                         
  10   6  -4        212.50        210.99         5.00 o                         
  11   6  -4         73.34         78.05         3.68 o                         
  12   6  -4         41.58         40.23         2.90 o                         
  13   6  -4         74.65         77.35         3.72 o                         
 -12   7  -4         72.96         75.45         4.02 o                         
 -11   7  -4         80.70         82.49         2.94 o                         
 -10   7  -4         29.99         27.80         2.89 o                         
  -9   7  -4        453.63        447.52         7.03 o                         
  -8   7  -4         73.09         67.85         3.33 o                         
  -7   7  -4         79.56         84.84         3.02 o                         
  -6   7  -4        106.87         94.70         2.28 o                         
  -5   7  -4        189.47        173.68         7.86 o                         
  -4   7  -4        391.43        378.81         7.19 o                         
  -3   7  -4        290.52        319.36         7.93 o                         
  -2   7  -4        273.17        268.70         4.81 o                         
  -1   7  -4        565.09        564.76         8.63 o                         
   0   7  -4        231.56        233.40         2.07 o                         
   1   7  -4        266.68        271.35         2.56 o                         
   2   7  -4         13.65         10.26         0.96 o                         
   3   7  -4        409.98        391.50         3.76 o                         
   4   7  -4         95.96         98.01         2.44 o                         
   5   7  -4        863.27        862.39         7.46 o                         
   6   7  -4        192.27        190.24         3.03 o                         
   7   7  -4         71.52         81.59         2.44 o                         
   8   7  -4        354.16        353.62         5.02 o                         
   9   7  -4          4.09          4.78         3.04 o                         
  10   7  -4        192.17        193.36         4.83 o                         
  11   7  -4         54.69         53.39         2.91 o                         
  12   7  -4        119.26        126.26         8.74 o                         
 -11   8  -4         30.95         30.49         4.30 o                         
 -10   8  -4         47.33         45.92         2.92 o                         
  -9   8  -4         11.81         11.82         2.71 o                         
  -8   8  -4        415.87        380.41        14.95 o                         
  -7   8  -4         27.19         25.71         1.63 o                         
  -6   8  -4         49.27         43.49         3.16 o                         
  -5   8  -4        631.69        641.75        13.23 o                         
  -4   8  -4        219.69        210.87         6.99 o                         
  -3   8  -4         51.75         43.40         2.82 o                         
  -2   8  -4        747.68        734.01        10.36 o                         
  -1   8  -4        311.71        298.72         6.52 o                         
   0   8  -4        617.41        601.01         5.07 o                         
   1   8  -4       1009.77        946.97         7.66 o                         
   2   8  -4        312.10        284.61         2.78 o                         
   3   8  -4       1155.63       1094.93         8.47 o                         
   4   8  -4       1046.90       1088.61         9.16 o                         
   5   8  -4        876.01        911.01         7.64 o                         
   6   8  -4       1066.02       1049.04         9.15 o                         
   7   8  -4        187.35        204.42         3.55 o                         
   8   8  -4        538.27        546.67         5.87 o                         
   9   8  -4        314.42        310.47         5.12 o                         
  10   8  -4          9.18         10.62         2.54 o                         
  11   8  -4         68.43         65.43         3.13 o                         
 -10   9  -4        184.52        175.67         7.39 o                         
  -9   9  -4         96.19         95.39         5.91 o                         
  -8   9  -4        152.41        143.69         6.58 o                         
  -7   9  -4        482.30        462.92        11.42 o                         
  -6   9  -4        215.14        197.57         7.19 o                         
  -5   9  -4        117.93        105.87         5.91 o                         
  -4   9  -4         41.80         46.15         4.97 o                         
  -3   9  -4        223.25        213.02         7.52 o                         
  -2   9  -4        204.86        169.19        31.71 o                         
  -1   9  -4         48.09         44.63         4.50 o                         
   0   9  -4        308.04        315.42         2.90 o                         
   1   9  -4        845.99        829.10         7.36 o                         
   2   9  -4        147.95        144.60         2.03 o                         
   3   9  -4        738.05        717.58         5.90 o                         
   4   9  -4       1071.24       1052.26         8.38 o                         
   5   9  -4       2892.73       2839.52        22.03 o                         
   6   9  -4        674.85        676.49         6.71 o                         
   7   9  -4        450.32        439.89         5.55 o                         
   8   9  -4        367.89        361.50         4.64 o                         
   9   9  -4        122.37        111.76         3.43 o                         
  10   9  -4         89.18         87.54         3.50 o                         
  11   9  -4        217.27        213.23         5.07 o                         
  -9  10  -4         77.83         74.90         5.98 o                         
  -8  10  -4         84.63         82.90         5.98 o                         
  -7  10  -4         42.20         31.04         5.17 o                         
  -6  10  -4        142.78        143.22         6.72 o                         
  -5  10  -4        232.51        227.60         5.91 o                         
  -4  10  -4         69.85         66.91         3.56 o                         
  -3  10  -4        661.96        653.57        12.43 o                         
  -2  10  -4       1304.98       1295.25        23.38 o                         
  -1  10  -4         98.86        100.39         4.31 o                         
   0  10  -4        215.80        204.88         4.53 o                         
   1  10  -4        449.50        448.94         4.08 o                         
   2  10  -4        156.98        157.76         2.16 o                         
   3  10  -4        153.91        145.47         2.39 o                         
   4  10  -4        540.89        562.53         5.21 o                         
   5  10  -4       1120.68       1175.55         9.62 o                         
   6  10  -4        115.25        125.26         2.55 o                         
   7  10  -4        875.50        911.38         7.91 o                         
   8  10  -4        706.58        717.60         7.20 o                         
   9  10  -4        208.17        229.26        12.18 o                         
  10  10  -4        255.21        261.27         4.62 o                         
  -8  11  -4         13.65          7.79         3.56 o                         
  -7  11  -4         21.49         19.35         3.09 o                         
  -6  11  -4         68.85         65.97         5.98 o                         
  -5  11  -4         51.17         46.22         5.84 o                         
  -4  11  -4        101.33         94.92         4.23 o                         
  -3  11  -4        117.74        106.95         6.85 o                         
  -2  11  -4        171.81        167.81         5.44 o                         
  -1  11  -4         90.04         93.37         3.75 o                         
   0  11  -4         23.39         27.52         3.76 o                         
   1  11  -4        135.61        131.46         2.15 o                         
   2  11  -4         10.03          9.76         1.71 o                         
   3  11  -4        226.43        223.70         2.81 o                         
   4  11  -4         22.81         28.81         2.89 o                         
   5  11  -4        164.33        154.70         2.85 o                         
   6  11  -4         68.09         64.70         2.02 o                         
   7  11  -4        510.54        494.36         5.99 o                         
   8  11  -4        562.12        569.77        12.13 o                         
  -7  12  -4          3.68          3.36         5.17 o                         
  -6  12  -4         10.85          8.53         5.51 o                         
  -5  12  -4         98.69         97.54         6.99 o                         
  -4  12  -4          5.15          6.65         5.58 o                         
  -3  12  -4         56.98         53.20         3.96 o                         
  -2  12  -4         18.57         28.01         4.24 o                         
  -1  12  -4        474.02        504.15         9.59 o                         
   0  12  -4         15.69         22.71         2.67 o                         
   1  12  -4          9.14          9.11         2.60 o                         
   2  12  -4        145.66        150.65         3.95 o                         
   3  12  -4         19.91         18.55         1.73 o                         
   4  12  -4        171.55        191.77         3.14 o                         
   5  12  -4         52.99         62.09         2.95 o                         
   6  12  -4        347.78        389.27         5.05 o                         
   7  12  -4        337.76        360.71         5.15 o                         
  -5  13  -4        245.71        304.58         7.93 o                         
  -4  13  -4         27.07         30.90         6.45 o                         
  -3  13  -4        139.41        153.87         5.88 o                         
  -2  13  -4        117.93        122.10         4.28 o                         
  -1  13  -4         32.91         39.44         4.96 o                         
   0  13  -4        438.52        485.69         7.77 o                         
   1  13  -4        131.87        136.75         4.53 o                         
   2  13  -4        248.21        259.98         6.88 o                         
   3  13  -4         32.08         31.09         5.00 o                         
   4  13  -4         55.03         64.01         3.76 o                         
   5  13  -4        126.56        125.98         6.47 o                         
 -14   1  -3         37.17         39.37         3.75 o                         
 -13   1  -3        131.77        117.53         3.95 o                         
 -12   1  -3        289.36        275.38         7.76 o                         
 -11   1  -3         54.51         52.71         2.79 o                         
 -10   1  -3         35.75         38.41         2.64 o                         
  -9   1  -3         96.62         98.01         3.73 o                         
  -8   1  -3         28.51         30.80         1.67 o                         
  -7   1  -3        106.82         99.67         2.79 o                         
  -6   1  -3        490.93        483.03         4.98 o                         
  -5   1  -3        164.89        172.11         2.72 o                         
  -4   1  -3         16.75         14.63         0.91 o                         
  -3   1  -3        241.15        264.14         2.62 o                         
  -2   1  -3       1401.59       1321.39        43.16 o                         
  -1   1  -3        346.34        331.64         3.31 o                         
   0   1  -3        167.19        157.17         1.88 o                         
   1   1  -3         15.87         18.08         0.93 o                         
   2   1  -3       1587.31       1563.24        12.88 o                         
   3   1  -3       6088.03       5524.00        50.78 o                         
   4   1  -3       2920.04       3027.75        26.63 o                         
   5   1  -3        119.94        135.24         3.10 o                         
   6   1  -3       5843.25       5939.30        56.94 o                         
   7   1  -3        762.85        760.86         7.82 o                         
   8   1  -3        239.57        233.22         3.72 o                         
   9   1  -3        135.35        144.82         3.99 o                         
  10   1  -3        201.54        192.07         4.71 o                         
  11   1  -3        177.81        155.98         3.89 o                         
  12   1  -3          0.82          2.20         3.76 o                         
  13   1  -3          0.54          1.35         4.01 o                         
  14   1  -3         61.04         64.00         4.04 o                         
 -14   2  -3         16.68         14.54         3.02 o                         
 -13   2  -3         47.23         40.65         2.63 o                         
 -12   2  -3        158.11        149.94         4.04 o                         
 -11   2  -3         88.66         82.52         3.41 o                         
 -10   2  -3         25.23         22.44         2.63 o                         
  -9   2  -3         36.08         35.33         2.58 o                         
  -8   2  -3        122.24        113.80         2.52 o                         
  -7   2  -3        312.83        341.52         3.92 o                         
  -6   2  -3        284.60        308.91         3.91 o                         
  -5   2  -3        489.19        485.33         4.52 o                         
  -4   2  -3        128.39        136.68         2.23 o                         
  -3   2  -3       1187.47       1160.12        10.73 o                         
  -2   2  -3         71.78         67.11         1.81 o                         
  -1   2  -3        303.92        318.51         3.81 o                         
   0   2  -3       6576.77       5544.84        43.88 o                         
   1   2  -3        671.73        663.15         5.65 o                         
   2   2  -3        100.69        110.01         2.63 o                         
   3   2  -3       7404.56       6642.42        61.89 o                         
   4   2  -3       2309.32       2451.26        20.84 o                         
   5   2  -3       3022.19       3366.45        29.35 o                         
   6   2  -3       1605.07       1703.26        15.04 o                         
   7   2  -3        927.24        888.52         9.23 o                         
   8   2  -3         87.73         84.02         2.49 o                         
   9   2  -3        173.69        181.74         6.08 o                         
  10   2  -3        206.06        205.84         6.22 o                         
  11   2  -3          3.91          1.25         2.45 o                         
  12   2  -3         23.13         21.27         4.05 o                         
  13   2  -3         25.63         24.35         3.74 o                         
  14   2  -3          6.89          8.14         3.87 o                         
 -13   3  -3          1.63          2.88         2.61 o                         
 -12   3  -3        144.49        137.44         3.43 o                         
 -11   3  -3          6.75          5.85         1.86 o                         
 -10   3  -3        188.80        187.75         3.77 o                         
  -9   3  -3        106.63        103.96         3.49 o                         
  -8   3  -3        451.26        433.79         4.95 o                         
  -7   3  -3        153.85        152.49         2.57 o                         
  -6   3  -3        169.35        173.58         2.53 o                         
  -5   3  -3        103.08        112.27         1.98 o                         
  -4   3  -3        857.62        946.59         8.99 o                         
  -3   3  -3       1141.58       1218.28        13.53 o                         
  -2   3  -3       5485.14       4459.41       233.11 o                         
  -1   3  -3        136.18        143.90         2.98 o                         
   0   3  -3        230.39        275.36         5.46 o                         
   1   3  -3       7787.58       6539.38        59.99 o                         
   2   3  -3       1872.68       1818.71        15.15 o                         
   3   3  -3       1444.65       1673.38        13.83 o                         
   4   3  -3          1.45          2.17         1.49 o                         
   5   3  -3        289.09        302.84         4.12 o                         
   6   3  -3        244.92        299.67         4.73 o                         
   7   3  -3        612.54        560.75         6.68 o                         
   8   3  -3         14.87         15.33         2.38 o                         
   9   3  -3         30.49         28.96         4.22 o                         
  10   3  -3         23.39         22.43         4.07 o                         
  11   3  -3        234.79        210.67         5.60 o                         
  12   3  -3         76.58         80.41         7.90 o                         
  13   3  -3         70.71        105.79        24.46 o                         
  14   3  -3        136.71        142.69         4.77 o                         
 -13   4  -3         31.20         41.03         2.94 o                         
 -12   4  -3         87.31         88.64         3.00 o                         
 -11   4  -3        200.00        201.09         3.72 o                         
 -10   4  -3         58.98         64.28         7.36 o                         
  -9   4  -3        705.88        694.18         8.12 o                         
  -8   4  -3       1262.68       1267.31        12.13 o                         
  -7   4  -3         48.32         53.47         2.22 o                         
  -6   4  -3         71.65         70.61         2.07 o                         
  -5   4  -3         88.20         86.16         2.31 o                         
  -4   4  -3        323.69        364.90         4.51 o                         
  -3   4  -3        719.00        824.17         9.40 o                         
  -2   4  -3       2592.06       2710.45        56.56 o                         
  -1   4  -3       4685.45       4477.33        45.53 o                         
   0   4  -3       2940.89       2779.70        82.81 o                         
   1   4  -3       1330.85       1376.59        10.08 o                         
   2   4  -3        551.80        567.59         5.20 o                         
   3   4  -3       1395.51       1516.94        12.59 o                         
   4   4  -3        149.91        167.48         2.35 o                         
   5   4  -3        114.65        122.59         2.66 o                         
   6   4  -3         30.04         33.11         1.83 o                         
   7   4  -3        649.55        623.66         6.55 o                         
   8   4  -3        164.01        160.10         3.39 o                         
   9   4  -3        390.75        398.94         5.81 o                         
  10   4  -3        258.38        253.37         5.18 o                         
  11   4  -3        127.90        125.58         3.57 o                         
  12   4  -3         15.82         48.80        15.66 o                         
  13   4  -3         22.99         28.20         4.28 o                         
 -13   5  -3         23.57         18.99         2.93 o                         
 -12   5  -3         76.99         79.30         3.47 o                         
 -11   5  -3         13.37         12.49         2.74 o                         
 -10   5  -3         43.27         43.69         2.91 o                         
  -9   5  -3        862.01        869.43         8.78 o                         
  -8   5  -3        102.96        103.75         3.27 o                         
  -7   5  -3        527.60        514.45         6.66 o                         
  -6   5  -3        321.81        326.35         4.25 o                         
  -5   5  -3        979.65       1083.85        12.96 o                         
  -4   5  -3        507.09        497.71         5.81 o                         
  -3   5  -3        174.33        201.43         4.30 o                         
  -2   5  -3        138.49        168.37         3.59 o                         
  -1   5  -3        249.76        294.94         3.73 o                         
   0   5  -3        101.06        133.84         3.11 o                         
   1   5  -3         45.96         57.70         4.39 o                         
   2   5  -3        417.24        422.84         3.74 o                         
   3   5  -3        962.57        979.26         8.93 o                         
   4   5  -3         16.36         23.98         1.36 o                         
   5   5  -3        169.05        153.74         2.62 o                         
   6   5  -3        144.46        132.38         2.79 o                         
   7   5  -3        411.27        402.60         5.35 o                         
   8   5  -3        541.07        540.99         7.30 o                         
   9   5  -3        209.10        210.64         3.82 o                         
  10   5  -3         56.32         60.54         4.41 o                         
  11   5  -3        177.25        173.80         5.03 o                         
  12   5  -3         30.76         26.38         3.31 o                         
  13   5  -3         39.04         42.52         5.87 o                         
 -12   6  -3        131.90        130.07         3.94 o                         
 -11   6  -3          6.86         16.97         7.94 o                         
 -10   6  -3         26.69         26.43         2.38 o                         
  -9   6  -3         14.22         22.27         7.53 o                         
  -8   6  -3        422.65        393.54         5.38 o                         
  -7   6  -3         44.04         46.82         2.61 o                         
  -6   6  -3         86.98         92.25         2.77 o                         
  -5   6  -3        647.70        692.77         8.57 o                         
  -4   6  -3        424.68        495.71         6.29 o                         
  -3   6  -3       1000.29       1058.25        18.94 o                         
  -2   6  -3        780.57        880.82        15.01 o                         
  -1   6  -3        798.62        807.67        10.75 o                         
   0   6  -3        434.87        510.09         3.98 o                         
   1   6  -3        193.49        233.22         2.07 o                         
   2   6  -3         46.41         37.76         1.54 o                         
   3   6  -3         54.75         59.93         2.02 o                         
   4   6  -3         55.01         55.81         1.69 o                         
   5   6  -3          7.48          4.16         1.45 o                         
   6   6  -3         57.40         49.85         2.54 o                         
   7   6  -3        479.85        446.16         5.96 o                         
   8   6  -3         29.03         30.11         3.00 o                         
   9   6  -3        146.08        157.42         4.28 o                         
  10   6  -3         23.62         22.27         3.07 o                         
  11   6  -3         46.14         44.18         3.54 o                         
  12   6  -3         11.95         15.04         2.81 o                         
  13   6  -3          4.04          3.37         2.72 o                         
 -12   7  -3          9.28         10.41         5.37 o                         
 -11   7  -3         29.17         33.46         3.36 o                         
 -10   7  -3         67.01         64.83         3.49 o                         
  -9   7  -3        393.99        394.14         6.63 o                         
  -8   7  -3        179.06        170.33         4.49 o                         
  -7   7  -3         87.46         74.77         2.60 o                         
  -6   7  -3         37.06         44.31         2.07 o                         
  -5   7  -3        320.48        348.60         5.07 o                         
  -4   7  -3        124.97        128.78         2.52 o                         
  -3   7  -3        463.88        465.94        10.28 o                         
  -2   7  -3        193.19        192.58         3.96 o                         
  -1   7  -3        253.49        250.40         4.54 o                         
   0   7  -3        744.05        673.31         5.17 o                         
   1   7  -3       1602.68       1597.77        11.08 o                         
   2   7  -3         31.92         34.22         1.98 o                         
   3   7  -3       1007.26       1040.49         8.53 o                         
   4   7  -3        128.13        126.56         2.56 o                         
   5   7  -3         76.10         65.96         2.22 o                         
   6   7  -3        233.79        218.40         3.25 o                         
   7   7  -3        259.91        241.45         3.72 o                         
   8   7  -3        202.17        215.05         3.99 o                         
   9   7  -3         62.14         62.17         3.09 o                         
  10   7  -3         45.64         44.62         3.23 o                         
  11   7  -3         89.71         92.72         4.28 o                         
  12   7  -3        427.31        441.03         6.92 o                         
 -11   8  -3         45.13         47.10         3.31 o                         
 -10   8  -3         44.35         46.62         4.20 o                         
  -9   8  -3         91.81         83.65         3.14 o                         
  -8   8  -3         30.93         27.46         3.09 o                         
  -7   8  -3        278.06        237.49         4.07 o                         
  -6   8  -3         72.83         64.19         1.82 o                         
  -5   8  -3          3.74          2.96         2.42 o                         
  -4   8  -3        110.97        112.72         5.84 o                         
  -3   8  -3        640.97        607.49        11.15 o                         
  -2   8  -3       2121.85       2089.02        38.09 o                         
  -1   8  -3        440.15        433.72         6.97 o                         
   0   8  -3       1858.65       1877.39        15.59 o                         
   1   8  -3       1540.62       1447.61        10.20 o                         
   2   8  -3        233.92        238.05         2.76 o                         
   3   8  -3        336.17        304.08         3.18 o                         
   4   8  -3         94.11        108.98         2.48 o                         
   5   8  -3         36.23         44.69         2.35 o                         
   6   8  -3        814.66        724.74         7.54 o                         
   7   8  -3        133.16        121.30         2.87 o                         
   8   8  -3         13.36         12.87         2.95 o                         
   9   8  -3         74.48         79.83         3.10 o                         
  10   8  -3         33.23         42.53         3.01 o                         
  11   8  -3         24.61         24.56         3.45 o                         
 -10   9  -3        282.65        283.89         9.47 o                         
  -9   9  -3         20.66         16.73         3.02 o                         
  -8   9  -3          6.23          7.44         1.59 o                         
  -7   9  -3        810.91        714.38        36.98 o                         
  -6   9  -3        563.54        517.67        12.43 o                         
  -5   9  -3        228.09        189.64         7.39 o                         
  -4   9  -3        113.57        106.01         4.03 o                         
  -3   9  -3        117.98        123.20         6.38 o                         
  -2   9  -3         66.11         66.84         5.91 o                         
  -1   9  -3        366.98        370.23         7.84 o                         
   0   9  -3         59.87         62.55         1.82 o                         
   1   9  -3        485.82        478.67         4.21 o                         
   2   9  -3        150.01        153.11         2.33 o                         
   3   9  -3        238.80        251.33         2.98 o                         
   4   9  -3        694.07        639.10         5.64 o                         
   5   9  -3        841.42        817.11         6.91 o                         
   6   9  -3        373.72        307.69         3.90 o                         
   7   9  -3         73.43         58.98         3.02 o                         
   8   9  -3         88.05         89.43         3.54 o                         
   9   9  -3        732.47        756.08         8.33 o                         
  10   9  -3         21.96         28.79         4.86 o                         
  11   9  -3        465.65        542.48        13.85 o                         
  -9  10  -3         90.83         88.74         6.52 o                         
  -8  10  -3        182.53        176.07         7.73 o                         
  -7  10  -3        164.68        148.06         4.90 o                         
  -6  10  -3          6.03          4.03         4.90 o                         
  -5  10  -3         17.89         14.24         5.31 o                         
  -4  10  -3        206.37        205.43         7.99 o                         
  -3  10  -3        126.10        128.58         4.70 o                         
  -2  10  -3       1983.90       2036.89        39.10 o                         
  -1  10  -3       1940.28       2009.88        27.91 o                         
   0  10  -3       2449.17       2491.05        19.62 o                         
   1  10  -3       2086.64       2126.16        17.42 o                         
   2  10  -3        429.83        435.92         3.91 o                         
   3  10  -3        527.67        501.30         4.88 o                         
   4  10  -3        252.95        277.31         3.35 o                         
   5  10  -3        240.84        263.74         3.52 o                         
   6  10  -3        874.53        760.64         7.11 o                         
   7  10  -3         95.28        107.77         2.67 o                         
   8  10  -3         40.20         45.58         5.00 o                         
   9  10  -3        195.33        191.37         3.42 o                         
  10  10  -3         92.25        122.56        22.92 o                         
  -8  11  -3         74.36         73.63         6.45 o                         
  -7  11  -3         36.62         22.91         5.64 o                         
  -6  11  -3         39.06         27.07         3.43 o                         
  -5  11  -3        598.52        584.38        14.24 o                         
  -4  11  -3        133.09        128.78         4.77 o                         
  -3  11  -3         83.70         95.53         6.92 o                         
  -2  11  -3         34.08         36.81         3.76 o                         
  -1  11  -3        141.52        138.25         5.48 o                         
   0  11  -3        164.18        148.79         4.78 o                         
   1  11  -3        105.97        108.04         2.03 o                         
   2  11  -3         19.57         22.22         1.65 o                         
   3  11  -3        180.41        182.27         3.23 o                         
   4  11  -3        475.72        455.20         4.56 o                         
   5  11  -3        140.59        117.94         2.43 o                         
   6  11  -3         72.06         73.64         2.73 o                         
   7  11  -3         53.83         51.87         2.86 o                         
   8  11  -3          8.97          8.37         2.92 o                         
  -7  12  -3         30.19         37.75         6.25 o                         
  -6  12  -3         22.47         23.65         6.11 o                         
  -5  12  -3          2.89          3.16         5.64 o                         
  -4  12  -3        258.56        283.02        10.21 o                         
  -3  12  -3         16.81         11.89         3.56 o                         
  -2  12  -3        183.12        206.30         9.27 o                         
  -1  12  -3         57.03         61.78         3.73 o                         
   0  12  -3        126.28        127.34         4.15 o                         
   1  12  -3        123.15        128.12         4.19 o                         
   2  12  -3          8.47          6.82         1.51 o                         
   3  12  -3        139.83        139.39         2.60 o                         
   4  12  -3        104.85        101.49         3.01 o                         
   5  12  -3         53.10         49.28         2.20 o                         
   6  12  -3        212.13        215.01         4.45 o                         
   7  12  -3         34.30         45.14         3.25 o                         
  -5  13  -3         29.96         31.51         6.92 o                         
  -4  13  -3         50.95         50.45         7.32 o                         
  -3  13  -3        216.91        238.14        10.41 o                         
  -2  13  -3         58.09         53.10         5.58 o                         
  -1  13  -3        249.76        267.85         6.22 o                         
   0  13  -3         71.30         85.14         5.95 o                         
   1  13  -3         14.64         23.20         2.67 o                         
   2  13  -3         96.82        101.59         4.44 o                         
   3  13  -3        237.30        257.68         6.08 o                         
   4  13  -3         34.04         38.46         4.24 o                         
   5  13  -3        278.78        281.56         3.95 o                         
 -14   0  -2         50.28         54.85         4.49 o                         
 -13   0  -2         54.93         58.43         4.25 o                         
 -12   0  -2        207.46        203.70         5.99 o                         
 -11   0  -2         34.74         29.18         3.76 o                         
 -10   0  -2        260.54        265.94         6.94 o                         
  -9   0  -2        810.97        780.18        11.14 o                         
  -8   0  -2        371.33        398.65         5.84 o                         
  -7   0  -2         13.42         15.48         3.10 o                         
  -6   0  -2       3803.39       4176.37        84.07 o                         
  -5   0  -2         81.63         82.13         2.72 o                         
  -4   0  -2       1539.58       1525.86        17.73 o                         
  -3   0  -2       3595.90       3388.63        41.05 o                         
  -2   0  -2          6.00          8.30         1.68 o                         
   2   0  -2       2948.54       2798.04        33.00 o                         
   3   0  -2     203914.33     154394.62      4116.26 o                         
   4   0  -2       1724.90       1707.22        24.25 o                         
   5   0  -2        415.58        478.30         9.91 o                         
   6   0  -2        343.99        360.78         6.23 o                         
   7   0  -2        116.21        102.04         3.59 o                         
   8   0  -2       1234.35       1171.92        15.96 o                         
   9   0  -2         62.91         70.50         4.55 o                         
  10   0  -2        565.97        524.40        11.21 o                         
  11   0  -2        286.96        229.33         8.55 o                         
  12   0  -2        242.48        237.90         7.32 o                         
  13   0  -2         56.57         52.28         7.49 o                         
  14   0  -2         74.57         98.08         6.88 o                         
 -14   1  -2         43.82         39.29         3.82 o                         
 -13   1  -2         10.28          9.45         2.91 o                         
 -12   1  -2        939.82        866.39        10.07 o                         
 -11   1  -2         29.58         25.48         2.53 o                         
 -10   1  -2          8.71          8.70         2.06 o                         
  -9   1  -2        521.64        544.99        20.88 o                         
  -8   1  -2        121.27        131.72         2.67 o                         
  -7   1  -2       1064.10       1101.28         9.86 o                         
  -6   1  -2         69.16         74.04         2.02 o                         
  -5   1  -2        459.16        504.40         4.71 o                         
  -4   1  -2        393.29        388.54         4.07 o                         
  -3   1  -2        268.85        267.43         2.76 o                         
  -2   1  -2        851.71        870.68         7.24 o                         
  -1   1  -2        633.25        647.50        11.85 o                         
   1   1  -2        524.69        547.32         4.30 o                         
   2   1  -2        240.83        255.14         3.17 o                         
   3   1  -2      64309.29      52904.02       748.52 o                         
   4   1  -2        568.20        572.13         6.10 o                         
   5   1  -2       5207.76       5292.89        49.42 o                         
   6   1  -2       2321.20       2567.92        22.53 o                         
   7   1  -2        593.67        632.37         6.33 o                         
   8   1  -2        248.55        243.03         4.03 o                         
   9   1  -2         60.20         60.71         3.28 o                         
  10   1  -2        782.20        729.50         8.43 o                         
  11   1  -2        271.82        230.04         4.38 o                         
  12   1  -2         91.97         86.26         3.85 o                         
  13   1  -2         10.89         13.11         3.30 o                         
  14   1  -2          1.07         12.01        10.92 o                         
 -14   2  -2        107.08         97.04         3.81 o                         
 -13   2  -2         87.59         87.26         3.06 o                         
 -12   2  -2         38.42         39.60         2.78 o                         
 -11   2  -2        124.73        121.40         3.24 o                         
 -10   2  -2        110.98        113.66         2.68 o                         
  -9   2  -2         71.76         69.38         2.76 o                         
  -8   2  -2        373.55        348.40         4.25 o                         
  -7   2  -2        183.51        187.00         2.82 o                         
  -6   2  -2        837.52        868.38         7.95 o                         
  -5   2  -2        433.04        428.99         4.00 o                         
  -4   2  -2        156.78        147.51         2.39 o                         
  -3   2  -2       1011.56        998.46         8.41 o                         
  -2   2  -2         38.31         33.44         1.07 o                         
  -1   2  -2        191.32        162.80         2.14 o                         
   0   2  -2       4144.29       3395.60        29.64 o                         
   1   2  -2       7290.56       6090.45        55.22 o                         
   2   2  -2         25.41         30.59         3.01 o                         
   3   2  -2       5341.45       5006.56        74.41 o                         
   4   2  -2       2579.79       2765.25        24.07 o                         
   5   2  -2       1644.62       1821.31        63.08 o                         
   6   2  -2         35.59         44.06         2.42 o                         
   7   2  -2        111.14        109.91         3.62 o                         
   8   2  -2        107.11        101.45         3.37 o                         
   9   2  -2        355.64        355.41         8.27 o                         
  10   2  -2         31.22         24.58         2.31 o                         
  11   2  -2         75.73         61.79         4.07 o                         
  12   2  -2         17.77         16.10         2.84 o                         
  13   2  -2          6.70         10.54         2.95 o                         
  14   2  -2          1.82         -0.70         4.34 o                         
 -13   3  -2         44.05         46.09         3.68 o                         
 -12   3  -2          1.82          2.63         2.77 o                         
 -11   3  -2          9.29          5.73         3.48 o                         
 -10   3  -2        130.13        120.74         3.93 o                         
  -9   3  -2        551.37        534.14         6.07 o                         
  -8   3  -2        820.03        836.06         8.48 o                         
  -7   3  -2        220.76        218.30         3.31 o                         
  -6   3  -2        972.17        983.10         8.65 o                         
  -5   3  -2        424.20        479.45         4.97 o                         
  -4   3  -2       1869.22       1987.58        16.63 o                         
  -3   3  -2       2316.38       2340.32        67.19 o                         
  -2   3  -2       2013.92       1946.99        75.71 o                         
  -1   3  -2        555.70        554.53        12.23 o                         
   0   3  -2       1021.84        947.00        20.64 o                         
   1   3  -2         41.44         28.39         1.69 o                         
   2   3  -2        583.37        568.19         4.95 o                         
   3   3  -2       2729.68       2844.95        27.06 o                         
   4   3  -2         84.25         84.68         2.54 o                         
   5   3  -2        231.93        234.82         2.96 o                         
   6   3  -2        109.85        107.28         3.29 o                         
   7   3  -2        278.75        270.44         4.40 o                         
   8   3  -2        482.02        492.59         6.06 o                         
   9   3  -2       1192.61       1126.91        11.27 o                         
  10   3  -2        423.17        437.82         6.61 o                         
  11   3  -2         87.10         69.41         4.21 o                         
  12   3  -2         67.76         77.34        11.01 o                         
  13   3  -2          2.66          1.72         3.85 o                         
  14   3  -2        219.41        258.24        25.07 o                         
 -13   4  -2         60.81         66.72         3.88 o                         
 -12   4  -2         45.73         47.90         3.32 o                         
 -11   4  -2         32.52         32.67         3.00 o                         
 -10   4  -2         35.31         38.60         3.25 o                         
  -9   4  -2        128.75        128.78         3.30 o                         
  -8   4  -2        331.88        295.37         4.15 o                         
  -7   4  -2         44.60         44.35         1.97 o                         
  -6   4  -2         96.24        107.54         2.06 o                         
  -5   4  -2       1241.29       1332.15        11.52 o                         
  -4   4  -2       3269.48       3630.73        57.10 o                         
  -3   4  -2       1198.89       1383.09        15.65 o                         
  -2   4  -2       1333.71       1524.52        25.19 o                         
  -1   4  -2        890.76        856.24        44.91 o                         
   0   4  -2       4124.03       3747.63        28.49 o                         
   1   4  -2        612.03        624.62         4.83 o                         
   2   4  -2        757.65        790.40         6.01 o                         
   3   4  -2       1687.75       1844.25        15.46 o                         
   4   4  -2        172.49        168.71         2.77 o                         
   5   4  -2        133.25        138.77         2.73 o                         
   6   4  -2       1086.78       1120.87        10.45 o                         
   7   4  -2        396.20        373.77         4.84 o                         
   8   4  -2       1272.71       1242.75        13.61 o                         
   9   4  -2         55.83         60.36         3.71 o                         
  10   4  -2        579.69        581.60         7.79 o                         
  11   4  -2        301.57        304.70         5.25 o                         
  12   4  -2        187.59        183.97         4.09 o                         
  13   4  -2          4.16          4.25         4.77 o                         
 -13   5  -2         10.79         12.25         2.61 o                         
 -12   5  -2          6.02          5.41         3.02 o                         
 -11   5  -2         63.51         62.80         2.93 o                         
 -10   5  -2        605.44        594.97         6.48 o                         
  -9   5  -2        347.94        337.84         5.48 o                         
  -8   5  -2       4732.09       4846.14        46.14 o                         
  -7   5  -2        406.46        399.11         4.33 o                         
  -6   5  -2        600.93        652.51         7.55 o                         
  -5   5  -2        347.57        416.88         5.14 o                         
  -4   5  -2       1932.86       2245.37        26.37 o                         
  -3   5  -2       2593.39       2913.89       177.92 o                         
  -2   5  -2        375.58        430.74         8.73 o                         
  -1   5  -2         85.13         71.91         4.98 o                         
   0   5  -2        224.24        218.21         3.52 o                         
   1   5  -2          3.66         15.28         3.48 o                         
   2   5  -2        328.44        358.83         3.65 o
[truncated: 563,763 more chars]
