# Supplementary material for: Crystal structures of four co-crystals of (E)-1,2-di(pyridin-4-yl)ethene with 4-alk­oxy­benzoic acids: 4-meth­oxy­benzoic acid–(E)-1,2-di(pyridin-4-yl)ethene (2/1), 4-eth­oxy­benzoic acid–(E)-1,2-di(pyridin-4-yl)ethene (2/1), 4-n-propoxybenzoic acid–(E)-1,2-di(pyridin-4-yl)ethene (2/1) and 4-n-but­oxy­benzoic acid–(E)-1,2-di(pyridin-4-yl)ethene (2/1)
Source: Acta Crystallogr E Crystallogr Commun. 2016 Oct 28;72(Pt 11):1666–71. doi: 10.1107/S2056989016017138 (PMC5095858; doi:10.1107/S2056989016017138)
Supplement: Supplementary file 5 [file e-72-01666-IVsup5.hkl]

data_IV                                                                         
_shelx_title ' 05112916'                                                        
_shelx_refln_list_code          4                                               
_shelx_F_calc_maximum      177.37                                               
_exptl_crystal_F_000       304.00                                               
_reflns_d_resolution_high  0.7701                                               
                                                                                
loop_                                                                           
 _space_group_symop_operation_xyz                                               
 'x, y, z'                                                                      
 '-x, -y, -z'                                                                   
                                                                                
_cell_length_a     7.1025                                                       
_cell_length_b     9.0598                                                       
_cell_length_c    11.6271                                                       
_cell_angle_alpha  82.290                                                       
_cell_angle_beta   78.542                                                       
_cell_angle_gamma  86.794                                                       
                                                                                
_shelx_F_squared_multiplier     1.000                                           
                                                                                
loop_                                                                           
 _refln_index_h                                                                 
 _refln_index_k                                                                 
 _refln_index_l                                                                 
 _refln_F_squared_calc                                                          
 _refln_F_squared_meas                                                          
 _refln_F_squared_sigma                                                         
 _refln_observed_status                                                         
   2   0   0        459.32        419.66        12.40 o                         
   3   0   0         11.46          7.38         0.44 o                         
   4   0   0         18.44         18.49         0.62 o                         
   5   0   0          8.61         10.88         0.63 o                         
   6   0   0         20.05         21.86         0.45 o                         
   7   0   0         22.37         22.77         0.55 o                         
   8   0   0          4.86          4.02         0.38 o                         
   9   0   0         21.65         23.05         0.94 o                         
  -8   1   0         42.23         43.51         0.96 o                         
  -7   1   0         45.72         48.44         0.83 o                         
  -6   1   0          0.49          0.33         0.51 o                         
  -5   1   0         24.01         24.48         0.64 o                         
  -4   1   0          6.42          4.99         0.32 o                         
  -3   1   0          0.55          0.67         0.34 o                         
  -2   1   0        170.86        160.28         2.39 o                         
  -1   1   0        385.21        316.79         5.24 o                         
   1   1   0        715.77        641.05         7.30 o                         
   2   1   0      31461.73      20173.52      1741.67 o                         
   3   1   0         11.19         11.53         0.33 o                         
   4   1   0        388.60        416.52         5.53 o                         
   5   1   0         66.05         68.34         0.84 o                         
   6   1   0         16.85         17.94         0.65 o                         
   7   1   0         31.40         31.24         0.71 o                         
   8   1   0         34.15         33.69         0.94 o                         
   9   1   0         17.92         18.31         0.85 o                         
  -8   2   0         34.98         37.19         1.11 o                         
  -7   2   0         43.63         43.29         1.42 o                         
  -6   2   0        162.32        167.65         5.15 o                         
  -5   2   0        114.92        117.86         1.91 o                         
  -4   2   0          9.63          8.35         0.40 o                         
  -3   2   0        273.49        287.82         4.25 o                         
  -2   2   0        199.95        206.20         2.76 o                         
  -1   2   0         58.75         57.71         1.02 o                         
   0   2   0        560.21        469.15         5.67 o                         
   1   2   0        724.82        623.70         7.25 o                         
   2   2   0         86.18         96.99         1.26 o                         
   3   2   0         33.66         37.35         0.55 o                         
   4   2   0       3615.25       3368.91        72.15 o                         
   5   2   0         33.75         30.28         0.60 o                         
   6   2   0        122.46        132.55         1.81 o                         
   7   2   0         86.80         90.23         1.27 o                         
   8   2   0         20.69         20.26         0.76 o                         
  -8   3   0        172.71        175.67         6.38 o                         
  -7   3   0        458.51        473.43        11.86 o                         
  -6   3   0         64.90         67.17         1.21 o                         
  -5   3   0         26.88         26.33         0.92 o                         
  -4   3   0        368.43        402.35        10.61 o                         
  -3   3   0        279.76        301.66         6.49 o                         
  -2   3   0          0.90          1.77         0.26 o                         
  -1   3   0        927.33        822.67        19.91 o                         
   0   3   0         86.43         87.94         1.82 o                         
   1   3   0        227.52        229.03         3.69 o                         
   2   3   0        329.89        337.70         9.09 o                         
   3   3   0        135.57        162.67         1.85 o                         
   4   3   0         15.74         16.91         0.40 o                         
   5   3   0         70.16         69.47         1.10 o                         
   6   3   0        382.07        410.34         5.73 o                         
   7   3   0         37.41         32.96         0.70 o                         
   8   3   0         28.11         29.60         0.74 o                         
  -8   4   0         10.42         10.00         1.07 o                         
  -7   4   0          6.28          6.05         0.63 o                         
  -6   4   0        273.59        285.62         9.16 o                         
  -5   4   0        445.67        453.55        10.20 o                         
  -4   4   0         15.40         14.66         0.52 o                         
  -3   4   0          6.00          5.11         0.46 o                         
  -2   4   0        804.94        804.38        20.14 o                         
  -1   4   0         97.06        102.12         1.49 o                         
   0   4   0        412.93        418.90         6.25 o                         
   1   4   0        535.18        493.80         5.42 o                         
   2   4   0          8.93         10.87         0.36 o                         
   3   4   0        143.88        153.51         1.72 o                         
   4   4   0         41.34         45.21         0.59 o                         
   5   4   0         35.60         38.31         0.63 o                         
   6   4   0          0.75          0.67         0.33 o                         
   7   4   0         81.19         81.62         1.37 o                         
   8   4   0         35.98         37.25         0.82 o                         
  -8   5   0          4.34          5.72         0.96 o                         
  -7   5   0          5.32          5.47         0.85 o                         
  -6   5   0          6.24          6.15         0.83 o                         
  -5   5   0          4.10          3.48         0.35 o                         
  -4   5   0        123.08        119.37         4.02 o                         
  -3   5   0        119.55        114.09         2.23 o                         
  -2   5   0          2.25          2.23         0.48 o                         
  -1   5   0          0.07          0.17         0.13 o                         
   0   5   0        659.64        674.60        15.05 o                         
   1   5   0          9.54          9.43         0.18 o                         
   2   5   0        532.96        548.90         7.53 o                         
   3   5   0         99.96        100.89         1.05 o                         
   4   5   0         30.61         31.03         0.45 o                         
   5   5   0         19.06         18.92         0.49 o                         
   6   5   0          0.00          0.04         0.20 o                         
   7   5   0          4.20          3.81         0.28 o                         
   8   5   0          0.33          0.20         0.35 o                         
  -7   6   0          7.24          7.83         0.80 o                         
  -6   6   0          0.01          0.05         0.76 o                         
  -5   6   0         40.46         39.31         1.64 o                         
  -4   6   0          0.02          0.39         0.63 o                         
  -3   6   0         12.78          9.48         0.83 o                         
  -2   6   0          8.13          8.43         0.38 o                         
  -1   6   0          0.09          0.24         0.25 o                         
   0   6   0          1.52          1.70         0.16 o                         
   1   6   0         24.62         28.63         0.50 o                         
   2   6   0        310.56        353.32         3.86 o                         
   3   6   0          5.57          6.28         0.24 o                         
   4   6   0        143.08        150.54         1.87 o                         
   5   6   0         25.65         26.20         0.49 o                         
   6   6   0         12.59         11.47         0.35 o                         
   7   6   0          0.00          0.15         0.20 o                         
  -7   7   0         23.19         28.13         1.96 o                         
  -6   7   0         14.35         12.47         0.76 o                         
  -5   7   0          0.76          0.33         0.52 o                         
  -4   7   0          2.56          1.42         0.67 o                         
  -3   7   0         86.27         74.16         1.57 o                         
  -2   7   0          1.58          2.64         0.23 o                         
  -1   7   0         37.94         34.19         0.68 o                         
   0   7   0        132.33        127.38         1.45 o                         
   1   7   0          3.46          3.48         0.26 o                         
   2   7   0          6.82          6.08         0.83 o                         
   3   7   0         19.14         20.37         0.41 o                         
   4   7   0        112.25        115.39         2.14 o                         
   5   7   0         21.24         20.75         0.47 o                         
   6   7   0         33.73         30.62         0.57 o                         
   7   7   0         30.50         28.93         0.90 o                         
  -6   8   0          2.23          2.30         1.06 o                         
  -5   8   0         47.33         55.09         1.97 o                         
  -4   8   0          8.98          7.61         0.36 o                         
  -3   8   0         14.99         12.75         0.39 o                         
  -2   8   0          0.02          0.00         0.16 o                         
  -1   8   0        115.73         98.55         1.99 o                         
   0   8   0          3.15          3.75         0.20 o                         
   1   8   0          7.56          8.41         0.39 o                         
   2   8   0         56.12         54.19         0.76 o                         
   3   8   0          3.72          3.21         0.21 o                         
   4   8   0         15.01         15.29         0.81 o                         
   5   8   0          5.58          4.40         0.41 o                         
   6   8   0         23.82         20.52         0.88 o                         
  -5   9   0          0.10          0.05         0.39 o                         
  -4   9   0          0.17          0.21         0.22 o                         
  -3   9   0         31.25         35.91         1.07 o                         
  -2   9   0          2.09          2.15         0.30 o                         
  -1   9   0          2.18          1.35         0.20 o                         
   0   9   0         11.26          9.88         0.36 o                         
   1   9   0        140.47        133.11         2.15 o                         
   2   9   0          3.50          3.89         0.34 o                         
   3   9   0         18.22         17.98         0.49 o                         
   4   9   0          0.77          0.58         0.17 o                         
   5   9   0         15.52         12.71         1.61 o                         
  -4  10   0          8.86          7.19         0.68 o                         
  -3  10   0          0.03          0.09         0.20 o                         
  -2  10   0          0.00          0.14         0.23 o                         
  -1  10   0          8.49          9.78         0.36 o                         
   0  10   0          2.46          2.59         0.26 o                         
   1  10   0          4.47          4.88         0.28 o                         
   2  10   0         38.27         34.49         0.82 o                         
   3  10   0        113.43        113.96         1.50 o                         
   4  10   0          0.15          0.10         0.75 o                         
  -2  11   0         15.49         17.99         0.67 o                         
  -1  11   0          1.69          1.95         0.21 o                         
   0  11   0          3.18          3.55         0.27 o                         
   1  11   0          4.91          4.93         0.33 o                         
   2  11   0          5.30          5.19         0.51 o                         
   3  11   0          6.82          1.50         0.51 o                         
  -1 -11   1          1.85          1.65         0.26 o                         
   0 -11   1          7.37          6.95         0.33 o                         
   1 -11   1         10.62         10.43         0.34 o                         
   2 -11   1          0.89          1.09         0.28 o                         
  -4 -10   1          6.63          6.28         0.99 o                         
  -3 -10   1          8.51          8.86         0.39 o                         
  -2 -10   1         31.34         32.33         0.67 o                         
  -1 -10   1        211.16        190.94         4.04 o                         
   0 -10   1          3.76          3.53         0.29 o                         
   1 -10   1         11.55         11.80         0.39 o                         
   2 -10   1         29.51         35.73         0.80 o                         
   3 -10   1         69.42         76.02         2.23 o                         
   4 -10   1          0.21          0.11         0.48 o                         
  -5  -9   1          7.54          7.32         0.40 o                         
  -4  -9   1         16.22         15.92         0.62 o                         
  -3  -9   1         10.90         10.65         0.51 o                         
  -2  -9   1         20.30         22.41         0.55 o                         
  -1  -9   1          4.75          4.78         0.40 o                         
   0  -9   1         39.48         37.69         0.56 o                         
   1  -9   1         95.11         72.55         1.00 o                         
   2  -9   1          3.53          2.87         0.29 o                         
   3  -9   1          6.04          5.06         0.32 o                         
   4  -9   1         98.72        121.99         3.60 o                         
   5  -9   1        127.58        149.58         4.20 o                         
  -6  -8   1          9.30          6.35         0.37 o                         
  -5  -8   1         18.20         17.15         0.59 o                         
  -4  -8   1         23.55         23.59         0.60 o                         
  -3  -8   1         43.71         42.19         2.09 o                         
  -2  -8   1         36.95         39.00         0.70 o                         
  -1  -8   1          6.28          5.56         0.31 o                         
   0  -8   1         15.47         14.02         0.42 o                         
   1  -8   1          0.15          0.24         0.22 o                         
   2  -8   1         20.20         19.93         0.48 o                         
   3  -8   1          0.95          3.83         0.25 o                         
   4  -8   1         23.31         19.16         1.11 o                         
   5  -8   1          1.88          2.04         0.33 o                         
   6  -8   1        152.68        170.07         3.95 o                         
  -7  -7   1          2.51          1.75         0.32 o                         
  -6  -7   1         18.01         16.61         0.44 o                         
  -5  -7   1         90.89         88.93         1.27 o                         
  -4  -7   1          0.00         -0.01         0.21 o                         
  -3  -7   1         48.50         48.72         0.74 o                         
  -2  -7   1          9.13         10.47         0.29 o                         
  -1  -7   1         34.68         35.02         0.62 o                         
   0  -7   1         11.33         13.54         0.36 o                         
   1  -7   1          1.91          1.24         0.20 o                         
   2  -7   1          1.95          1.23         0.25 o                         
   3  -7   1          3.96          4.32         1.10 o                         
   4  -7   1          1.42          1.91         0.42 o                         
   5  -7   1         53.00         55.27         1.39 o                         
   6  -7   1         16.26         15.27         1.34 o                         
   7  -7   1         18.00         20.47         1.71 o                         
  -7  -6   1         46.38         44.33         0.93 o                         
  -6  -6   1          0.55          0.25         0.29 o                         
  -5  -6   1         17.01         16.01         0.43 o                         
  -4  -6   1         25.46         23.37         0.53 o                         
  -3  -6   1        520.22        541.57         7.52 o                         
  -2  -6   1         66.32         64.31         0.79 o                         
  -1  -6   1         37.68         41.24         0.49 o                         
   0  -6   1          0.01         -0.03         0.22 o                         
   1  -6   1          6.32          4.47         0.27 o                         
   2  -6   1          2.11          2.51         0.25 o                         
   3  -6   1         29.23         24.97         1.13 o                         
   4  -6   1          3.50          4.43         0.47 o                         
   5  -6   1          0.93          0.32         0.40 o                         
   6  -6   1          0.14         -0.30         0.81 o                         
   7  -6   1         43.05         45.55         2.19 o                         
  -8  -5   1          1.27          1.29         0.44 o                         
  -7  -5   1          3.89          3.44         0.41 o                         
  -6  -5   1         19.88         19.29         0.52 o                         
  -5  -5   1         49.01         49.41         0.69 o                         
  -4  -5   1         48.48         49.40         0.89 o                         
  -3  -5   1        159.60        168.10         2.07 o                         
  -2  -5   1          1.76          1.27         0.16 o                         
  -1  -5   1       1816.87       1701.97        25.54 o                         
   0  -5   1        213.16        237.70         2.71 o                         
   1  -5   1         21.83         17.04         0.36 o                         
   2  -5   1         31.93         32.09         0.58 o                         
   3  -5   1         81.69         71.27         1.90 o                         
   4  -5   1         32.21         31.80         1.03 o                         
   5  -5   1        117.93        116.69         2.60 o                         
   6  -5   1         20.56         20.86         0.88 o                         
   7  -5   1          7.29          5.97         0.70 o                         
   8  -5   1          2.81          2.62         0.33 o                         
  -8  -4   1        101.17         94.07         3.59 o                         
  -7  -4   1          0.55         -0.13         0.40 o                         
  -6  -4   1          3.42          3.39         0.44 o                         
  -5  -4   1         15.22         14.16         0.38 o                         
  -4  -4   1         33.12         31.00         0.62 o                         
  -3  -4   1         16.23         16.76         0.36 o                         
  -2  -4   1        313.71        308.05         5.66 o                         
  -1  -4   1        262.07        267.04         3.13 o                         
   0  -4   1          2.25          2.30         0.16 o                         
   1  -4   1       2632.01       2411.21        45.19 o                         
   2  -4   1        262.70        280.73         6.03 o                         
   3  -4   1         79.47         69.00         1.77 o                         
   4  -4   1        155.29        159.18         2.48 o                         
   5  -4   1         42.55         40.18         1.30 o                         
   6  -4   1        109.93        114.40         2.29 o                         
   7  -4   1        137.39        142.48         3.06 o                         
   8  -4   1         43.25         41.49         2.04 o                         
  -8  -3   1          9.20          8.74         0.53 o                         
  -7  -3   1         46.84         47.39         0.91 o                         
  -6  -3   1        473.57        493.50         7.21 o                         
  -5  -3   1         16.39         17.87         0.70 o                         
  -4  -3   1         50.00         54.88         0.92 o                         
  -3  -3   1         29.91         29.31         0.57 o                         
  -2  -3   1          7.10          6.17         0.20 o                         
  -1  -3   1          0.13          0.50         0.14 o                         
   0  -3   1        343.10        304.37         3.08 o                         
   1  -3   1        149.41        132.82         2.32 o                         
   2  -3   1        269.97        288.36         6.13 o                         
   3  -3   1        593.82        598.99        17.03 o                         
   4  -3   1        145.99        139.37         2.06 o                         
   5  -3   1         51.54         47.91         1.24 o                         
   6  -3   1        326.97        339.54         9.79 o                         
   7  -3   1          2.57          1.35         0.67 o                         
   8  -3   1        107.62        108.84         2.19 o                         
  -8  -2   1          4.47          4.91         0.38 o                         
  -7  -2   1          5.66          5.36         0.37 o                         
  -6  -2   1         25.87         24.55         0.63 o                         
  -5  -2   1         36.88         40.10         0.87 o                         
  -4  -2   1       1708.80       1579.29        27.13 o                         
  -3  -2   1          7.44          7.81         0.30 o                         
  -2  -2   1         88.75         99.99         1.17 o                         
  -1  -2   1          2.35          2.49         0.29 o                         
   0  -2   1         13.94         14.58         0.30 o                         
   2  -2   1         13.84         12.15         0.55 o                         
   3  -2   1         48.25         43.97         0.90 o                         
   4  -2   1        299.02        296.21         8.48 o                         
   5  -2   1         38.88         40.01         0.94 o                         
   6  -2   1        109.86        105.32         3.81 o                         
   7  -2   1         30.74         31.09         0.64 o                         
   8  -2   1        348.00        354.57         5.60 o                         
  -8  -1   1          0.30          0.06         0.27 o                         
  -7  -1   1          0.05          0.11         0.30 o                         
  -6  -1   1          5.77          4.59         0.38 o                         
  -5  -1   1         12.69         13.94         0.42 o                         
  -4  -1   1         60.28         57.53         0.85 o                         
  -3  -1   1          6.65          7.70         0.48 o                         
  -2  -1   1       3703.98       3297.57        83.52 o                         
  -1  -1   1          8.67         10.10         0.41 o                         
   0  -1   1        198.52        161.04         1.83 o                         
   1  -1   1        157.20        137.95         2.76 o                         
   2  -1   1          0.93          1.07         0.24 o                         
   3  -1   1        261.29        282.78         6.76 o                         
   4  -1   1          8.64         10.78         0.53 o                         
   5  -1   1         38.08         38.63         0.99 o                         
   6  -1   1        172.98        172.99         2.31 o                         
   7  -1   1          2.00          1.94         0.36 o                         
   8  -1   1         56.85         59.07         1.27 o                         
   9  -1   1         12.07         12.04         0.53 o                         
  -8   0   1         10.66          9.44         0.58 o                         
  -7   0   1         21.18         20.11         0.64 o                         
  -6   0   1          0.18          0.39         0.34 o                         
  -5   0   1         23.59         20.53         0.61 o                         
  -4   0   1          2.16          4.16         0.77 o                         
  -3   0   1         24.10         26.21         0.54 o                         
  -2   0   1         87.81         86.28         1.59 o                         
  -1   0   1        177.22        153.98         3.35 o                         
   1   0   1        549.17        481.22         5.09 o                         
   2   0   1        227.03        227.62         3.38 o                         
   3   0   1        186.42        195.78         2.66 o                         
   4   0   1         31.29         31.98         0.52 o                         
   5   0   1        208.80        211.42         3.43 o                         
   6   0   1          9.87         10.12         0.43 o                         
   7   0   1         11.47         13.02         0.62 o                         
   8   0   1         46.82         49.77         1.12 o                         
   9   0   1          0.33          0.12         0.32 o                         
  -8   1   1          2.21          2.68         0.40 o                         
  -7   1   1         27.33         27.95         0.87 o                         
  -6   1   1        152.54        152.97         7.35 o                         
  -5   1   1          1.10          0.50         0.32 o                         
  -4   1   1         20.08         20.10         0.53 o                         
  -3   1   1        355.64        347.12         5.23 o                         
  -2   1   1         50.21         57.75         0.90 o                         
  -1   1   1        111.29        113.58         1.43 o                         
   1   1   1        264.93        228.61         2.69 o                         
   2   1   1          0.40          0.49         0.19 o                         
   3   1   1        239.07        265.73         3.11 o                         
   4   1   1        214.14        237.15         2.95 o                         
   5   1   1        143.52        152.95         2.02 o                         
   6   1   1         12.74         12.91         0.45 o                         
   7   1   1         63.96         61.47         0.91 o                         
   8   1   1          2.56          1.92         0.48 o                         
   9   1   1          0.83          0.94         0.50 o                         
  -8   2   1         42.44         45.54         1.09 o                         
  -7   2   1         41.68         41.11         0.92 o                         
  -6   2   1          0.00         -0.06         0.34 o                         
  -5   2   1         81.06         82.39         1.68 o                         
  -4   2   1       1109.79       1078.22        21.11 o                         
  -3   2   1          2.75          2.38         0.23 o                         
  -2   2   1        219.62        222.25         3.14 o                         
  -1   2   1       1317.37       1102.09        20.62 o                         
   0   2   1          6.10          4.74         0.22 o                         
   1   2   1        227.01        209.95         3.80 o                         
   2   2   1         21.21         23.87         0.33 o                         
   3   2   1         63.12         68.69         0.87 o                         
   4   2   1          0.00          0.01         0.25 o                         
   5   2   1          3.78          7.05         0.34 o                         
   6   2   1         89.13         97.17         1.47 o                         
   7   2   1         64.84         66.21         1.04 o                         
   8   2   1          2.43          2.14         0.29 o                         
   9   2   1          9.52          9.57         0.51 o                         
  -8   3   1         47.71         49.67         1.41 o                         
  -7   3   1         57.07         60.08         1.49 o                         
  -6   3   1         39.58         39.24         1.27 o                         
  -5   3   1          0.01          0.09         0.32 o                         
  -4   3   1         24.42         26.05         0.65 o                         
  -3   3   1        419.52        447.24         7.24 o                         
  -2   3   1       4207.02       3972.43       106.22 o                         
  -1   3   1          7.37         12.60         0.31 o                         
   0   3   1        550.39        521.10         8.17 o                         
   1   3   1        652.01        573.88         6.42 o                         
   2   3   1        269.07        260.19         6.57 o                         
   3   3   1        121.52        127.15         1.20 o                         
   4   3   1          3.22          3.80         0.24 o                         
   5   3   1          0.00          0.02         0.18 o                         
   6   3   1          7.44          7.62         0.31 o                         
   7   3   1          1.18          0.94         0.37 o                         
   8   3   1         16.93         18.24         0.48 o                         
  -8   4   1          0.40          0.45         0.74 o                         
  -7   4   1          3.56          3.55         0.80 o                         
  -6   4   1          2.34          2.76         0.39 o                         
  -5   4   1         12.87         15.13         0.63 o                         
  -4   4   1        100.67        103.74         2.96 o                         
  -3   4   1         60.04         66.43         2.28 o                         
  -2   4   1        152.65        175.25         2.60 o                         
  -1   4   1        572.18        571.94        13.12 o                         
   0   4   1       2995.54       2870.61        56.39 o                         
   1   4   1         56.02         56.23         0.73 o                         
   2   4   1        141.43        145.25         1.56 o                         
   3   4   1          0.28          0.71         0.13 o                         
   4   4   1        254.77        271.50         3.87 o                         
   5   4   1         16.05         17.11         0.42 o                         
   6   4   1          2.58          2.53         0.25 o                         
   7   4   1          8.05          9.32         0.38 o                         
   8   4   1          8.51          7.61         0.53 o                         
  -7   5   1          5.78          4.03         0.58 o                         
  -6   5   1          0.25          0.03         0.54 o                         
  -5   5   1         15.52         13.63         0.81 o                         
  -4   5   1         16.81         16.15         0.55 o                         
  -3   5   1         11.03         12.76         0.75 o                         
  -2   5   1        324.78        350.90         7.69 o                         
  -1   5   1        233.91        253.04         5.32 o                         
   0   5   1        372.67        393.34         8.00 o                         
   1   5   1         85.36         90.39         1.00 o                         
   2   5   1        357.04        361.20         8.51 o                         
   3   5   1         46.29         39.32         0.46 o                         
   4   5   1          6.00          7.10         0.26 o                         
   5   5   1         66.89         70.30         1.13 o                         
   6   5   1         95.55         97.45         1.28 o                         
   7   5   1          0.30          0.38         0.19 o                         
   8   5   1          5.30          5.04         0.32 o                         
  -7   6   1          9.93         10.51         1.04 o                         
  -6   6   1         18.59         14.65         0.70 o                         
  -5   6   1          2.57          1.45         0.58 o                         
  -4   6   1          7.12          7.27         0.77 o                         
  -3   6   1         17.66         12.91         0.53 o                         
  -2   6   1         12.61         10.48         0.41 o                         
  -1   6   1         47.82         51.03         0.84 o                         
   0   6   1        362.42        374.15         6.28 o                         
   1   6   1        200.09        215.53         2.95 o                         
   2   6   1        192.14        195.72         5.49 o                         
   3   6   1          1.99          2.25         0.19 o                         
   4   6   1         19.23         18.89         0.34 o                         
   5   6   1          0.78          0.33         0.18 o                         
   6   6   1         78.74         76.80         1.24 o                         
   7   6   1         71.45         67.97         1.31 o                         
   8   6   1         21.67         18.43         1.39 o                         
  -6   7   1          0.06         -0.01         0.75 o                         
  -5   7   1          0.37          0.73         0.77 o                         
  -4   7   1        197.92        155.61         3.85 o                         
  -3   7   1          0.06          0.06         0.27 o                         
  -2   7   1         67.96         70.67         0.96 o                         
  -1   7   1         36.20         30.23         0.78 o                         
   0   7   1          8.45          9.62         0.30 o                         
   1   7   1         59.20         63.01         0.77 o                         
   2   7   1        101.30        103.81         1.57 o                         
   3   7   1         78.46         83.07         1.40 o                         
   4   7   1         22.77         22.12         0.37 o                         
   5   7   1         10.85         10.10         0.40 o                         
   6   7   1          0.75          0.69         0.20 o                         
   7   7   1          0.32          0.14         0.23 o                         
  -6   8   1         55.59         61.98         2.38 o                         
  -5   8   1         16.58         19.57         1.25 o                         
  -4   8   1          0.69          0.68         0.63 o                         
  -3   8   1         23.97         19.43         0.61 o                         
  -2   8   1        517.11        425.90         8.22 o                         
  -1   8   1          2.62          3.09         0.27 o                         
   0   8   1        156.53        163.13         1.97 o                         
   1   8   1         21.65         22.20         0.43 o                         
   2   8   1         15.28         14.72         0.34 o                         
   3   8   1          1.57          1.76         0.21 o                         
   4   8   1          1.22          1.13         0.17 o                         
   5   8   1         12.44         12.85         0.37 o                         
   6   8   1          0.42          0.36         0.23 o                         
  -5   9   1          5.23          4.82         0.95 o                         
  -4   9   1         10.92         10.72         0.42 o                         
  -3   9   1          6.22          5.73         0.29 o                         
  -2   9   1          2.09          1.74         0.21 o                         
  -1   9   1         62.16         54.91         0.89 o                         
   0   9   1        547.21        489.86         9.66 o                         
   1   9   1          5.36          6.05         0.25 o                         
   2   9   1        140.20        139.36         1.93 o                         
   3   9   1          0.85          1.03         0.20 o                         
   4   9   1          0.06          0.23         0.23 o                         
   5   9   1         17.02         15.18         1.42 o                         
   6   9   1         10.06          9.44         0.82 o                         
  -4  10   1         21.89         24.89         1.00 o                         
  -3  10   1         20.90         21.07         0.76 o                         
  -2  10   1          0.48          0.52         0.19 o                         
  -1  10   1          9.32          6.79         0.21 o                         
   0  10   1         11.74         11.71         0.34 o                         
   1  10   1         26.52         23.69         0.49 o                         
   2  10   1        262.97        239.19         4.96 o                         
   3  10   1          6.43          6.98         1.09 o                         
   4  10   1        131.61        134.91         2.29 o                         
   5  10   1         68.20         67.53         1.89 o                         
  -2  11   1         14.35         12.52         0.70 o                         
  -1  11   1         24.04         24.33         0.39 o                         
   0  11   1          1.33          1.58         0.22 o                         
   1  11   1         15.10         13.00         0.98 o                         
   2  11   1          6.34          8.21         1.00 o                         
   3  11   1          0.18          0.07         0.40 o                         
  -2 -11   2          3.99          3.50         0.30 o                         
  -1 -11   2          0.14          0.11         0.27 o                         
   0 -11   2         45.11         55.00         0.86 o                         
   1 -11   2          4.18          3.54         0.32 o                         
   2 -11   2          0.38          0.65         0.30 o                         
  -4 -10   2          0.07          0.00         0.22 o                         
  -3 -10   2          0.18          0.05         0.31 o                         
  -2 -10   2         37.98         36.67         1.13 o                         
  -1 -10   2          1.33          0.58         1.00 o                         
   0 -10   2          0.06          0.03         0.22 o                         
   1 -10   2          4.02          3.84         0.25 o                         
   2 -10   2        104.90        132.58         1.96 o                         
   3 -10   2          1.44          1.95         0.39 o                         
   4 -10   2          0.01         -0.12         0.36 o                         
  -5  -9   2          5.95          4.82         0.36 o                         
  -4  -9   2          4.12          3.72         0.22 o                         
  -3  -9   2         11.37         11.22         0.40 o                         
  -2  -9   2         12.23         13.46         0.55 o                         
  -1  -9   2          1.45          1.62         0.31 o                         
   0  -9   2         45.85         42.29         0.70 o                         
   1  -9   2         21.70         21.70         0.42 o                         
   2  -9   2          0.02          0.26         0.18 o                         
   3  -9   2         12.22         10.79         0.32 o                         
   4  -9   2        109.60        139.94         4.50 o                         
   5  -9   2          2.19          3.06         0.54 o                         
  -6  -8   2          2.45          1.46         0.30 o                         
  -5  -8   2        111.49        107.57         1.55 o                         
  -4  -8   2          1.88          1.94         0.49 o                         
  -3  -8   2         36.88         36.11         0.73 o                         
  -2  -8   2         29.44         27.89         0.85 o                         
  -1  -8   2          2.54          2.76         0.31 o                         
   0  -8   2         30.07         30.44         0.70 o                         
   1  -8   2          1.98          1.67         0.26 o                         
   2  -8   2         32.57         29.95         0.53 o                         
   3  -8   2          7.10          5.18         0.39 o                         
   4  -8   2          5.17          3.08         0.42 o                         
   5  -8   2          4.08          3.39         0.49 o                         
   6  -8   2         49.25         59.20         2.50 o                         
  -6  -7   2         12.92         13.24         0.54 o                         
  -5  -7   2        128.57        127.74         1.82 o                         
  -4  -7   2         39.27         33.62         0.70 o                         
  -3  -7   2        204.96        219.44         2.84 o                         
  -2  -7   2          1.75          1.55         0.20 o                         
  -1  -7   2         63.38         63.81         0.93 o                         
   0  -7   2        289.89        298.92         4.66 o                         
   1  -7   2        215.76        217.56         2.70 o                         
   2  -7   2         35.93         32.57         0.56 o                         
   3  -7   2          0.48          1.35         0.18 o                         
   4  -7   2          9.92          9.05         0.53 o                         
   5  -7   2          2.62          3.35         0.94 o                         
   6  -7   2         11.85         10.04         1.25 o                         
   7  -7   2          3.81          3.02         0.67 o                         
  -7  -6   2          1.48          1.02         0.35 o                         
  -6  -6   2         18.66         17.41         0.54 o                         
  -5  -6   2         19.17         18.39         0.41 o                         
  -4  -6   2         42.34         43.34         0.79 o                         
  -3  -6   2        211.92        234.11         2.95 o                         
  -2  -6   2         61.26         57.11         0.77 o                         
  -1  -6   2        278.85        310.24         3.33 o                         
   0  -6   2         96.07         94.35         1.08 o                         
   1  -6   2          6.52          6.24         0.32 o                         
   2  -6   2       1196.74       1079.96        16.94 o                         
   3  -6   2        671.81        639.39         8.91 o                         
   4  -6   2         47.66         41.18         1.06 o                         
   5  -6   2          0.09          0.66         0.77 o                         
   6  -6   2          0.23          0.54         0.85 o                         
   7  -6   2         14.82         15.12         1.52 o                         
  -7  -5   2          8.47          7.19         0.61 o                         
  -6  -5   2         31.17         27.38         0.65 o                         
  -5  -5   2         17.45         17.40         0.49 o                         
  -4  -5   2         31.44         32.00         0.68 o                         
  -3  -5   2          4.77          4.14         0.28 o                         
  -2  -5   2         79.62         88.06         1.06 o                         
  -1  -5   2         80.86         95.44         0.98 o                         
   0  -5   2         84.02         81.65         1.26 o                         
   1  -5   2        470.07        491.74        27.99 o                         
   2  -5   2        401.36        382.37         6.25 o                         
   3  -5   2         66.81         58.31         1.68 o                         
   4  -5   2       1746.17       1490.19        43.85 o                         
   5  -5   2        551.39        569.04        14.88 o                         
   6  -5   2         71.90         73.28         2.54 o                         
   7  -5   2          0.05          0.08         0.18 o                         
   8  -5   2          0.97          0.53         0.37 o                         
  -8  -4   2          9.07          5.99         0.64 o                         
  -7  -4   2        517.96        517.76         8.04 o                         
  -6  -4   2         10.34          8.91         0.58 o                         
  -5  -4   2         14.66         13.88         0.49 o                         
  -4  -4   2         14.94         16.35         0.38 o                         
  -3  -4   2         29.32         32.15         0.79 o                         
  -2  -4   2          5.78          7.18         0.32 o                         
  -1  -4   2          0.26          0.27         0.13 o                         
   0  -4   2         15.51         17.01         0.29 o                         
   1  -4   2        111.88        125.31         1.68 o                         
   2  -4   2         75.47         73.85         1.57 o                         
   3  -4   2        401.53        426.15         9.82 o                         
   4  -4   2        572.71        556.51        13.79 o                         
   5  -4   2        146.09        134.21         3.62 o                         
   6  -4   2       1045.26       1041.52        28.94 o                         
   7  -4   2        170.75        172.15         2.82 o                         
   8  -4   2         65.71         62.67         3.96 o                         
  -8  -3   2          0.14          0.02         0.43 o                         
  -7  -3   2         23.97         24.83         0.87 o                         
  -6  -3   2          8.52          9.56         0.50 o                         
  -5  -3   2       2438.29       2248.91        45.22 o                         
  -4  -3   2         36.31         35.55         0.59 o                         
  -3  -3   2          2.19          2.74         0.35 o                         
  -2  -3   2          0.96          0.24         0.24 o                         
  -1  -3   2          0.02          0.21         0.12 o                         
   0  -3   2          5.97          5.53         0.20 o                         
   1  -3   2          6.14          7.72         0.44 o                         
   2  -3   2          0.01          0.08         0.41 o                         
   3  -3   2         96.76         98.68         2.26 o                         
   4  -3   2         41.35         40.51         0.98 o                         
   5  -3   2        162.58        159.44         3.54 o                         
   6  -3   2        412.13        431.12        11.81 o                         
   7  -3   2         41.43         37.70         0.94 o                         
   8  -3   2        326.26        332.92         6.29 o                         
  -8  -2   2          9.90          8.90         0.47 o                         
  -7  -2   2         34.73         35.06         1.11 o                         
  -6  -2   2         18.46         17.05         0.48 o                         
  -5  -2   2          9.68         11.84         0.49 o                         
  -4  -2   2        275.49        298.53         5.51 o                         
  -3  -2   2       9134.24       8345.55       283.57 o                         
  -2  -2   2        123.48        127.90         1.59 o                         
  -1  -2   2        162.86        159.47         2.19 o                         
   0  -2   2        129.70        115.94         1.66 o                         
   1  -2   2         84.30        104.34         5.01 o                         
   2  -2   2          0.87          1.77         0.27 o                         
   3  -2   2        179.85        198.34         4.20 o                         
   4  -2   2          0.03          0.02         0.23 o                         
   5  -2   2          0.09          0.07         0.17 o                         
   6  -2   2          2.16          2.38         0.33 o                         
   7  -2   2         34.02         30.46         0.81 o                         
   8  -2   2        140.84        141.62         2.65 o                         
  -8  -1   2         24.44         23.25         0.75 o                         
  -7  -1   2          1.09          1.30         0.37 o                         
  -6  -1   2          1.80          1.00         0.55 o                         
  -5  -1   2         71.95         71.12         1.61 o                         
  -4  -1   2        106.43        126.28         1.78 o                         
  -3  -1   2         57.20         55.23         0.93 o                         
  -2  -1   2       1530.53       1369.53        27.21 o                         
  -1  -1   2      23715.19      15967.12      1298.11 o                         
   0  -1   2         25.51         28.65         0.73 o                         
   1  -1   2        728.95        593.90        13.84 o                         
   2  -1   2        613.12        513.25         7.92 o                         
   3  -1   2         38.08         41.34         0.61 o                         
   4  -1   2         50.69         56.86         0.74 o                         
   5  -1   2        183.89        194.07         2.40 o                         
   6  -1   2         17.15         16.22         0.48 o                         
   7  -1   2          6.41          7.38         0.52 o                         
   8  -1   2          5.23          5.04         0.37 o                         
   9  -1   2          2.57          1.99         0.52 o                         
  -8   0   2        130.61        129.88         2.35 o                         
  -7   0   2          0.86          0.61         0.43 o                         
  -6   0   2         78.37         76.99         1.71 o                         
  -5   0   2         61.02         64.21         1.25 o                         
  -4   0   2          2.24          2.76         0.32 o                         
  -3   0   2        277.75        287.83         4.12 o                         
  -2   0   2        516.74        506.45         8.26 o                         
  -1   0   2        273.53        270.22         4.01 o                         
   0   0   2        595.50        518.15         7.94 o                         
   1   0   2      12048.14       7928.43       478.74 o                         
   2   0   2        267.41        264.92         2.55 o                         
   3   0   2        355.64        348.51         5.41 o                         
   4   0   2        416.39        464.36         7.59 o                         
   5   0   2          0.01          0.33         0.29 o                         
   6   0   2         48.13         48.58         0.84 o                         
   7   0   2         64.40         63.20         1.25 o                         
   8   0   2         20.82         20.55         0.80 o                         
   9   0   2          4.35          4.10         0.35 o                         
  -8   1   2          0.31          0.25         0.40 o                         
  -7   1   2         51.53         52.50         1.55 o                         
  -6   1   2        273.18        274.59         4.69 o                         
  -5   1   2          2.47          2.00         0.32 o                         
  -4   1   2        322.66        328.28         8.66 o                         
  -3   1   2        150.37        148.45         2.32 o                         
  -2   1   2         79.48         77.87         1.52 o                         
  -1   1   2        607.11        546.72         9.03 o                         
   0   1   2        673.36        563.61         8.83 o                         
   1   1   2         72.19         76.82         1.30 o                         
   2   1   2        167.31        170.39         1.94 o                         
   3   1   2        629.82        649.09         7.65 o                         
   4   1   2         80.42         87.74         1.05 o                         
   5   1   2         88.28         99.91         1.46 o                         
   6   1   2        304.49        343.85         5.48 o                         
   7   1   2          5.51          5.85         0.47 o                         
   8   1   2         10.59         10.51         0.43 o                         
   9   1   2         19.15         18.06         0.75 o                         
  -8   2   2         21.02         19.90         0.90 o                         
  -7   2   2         23.18         25.71         1.21 o                         
  -6   2   2          1.85          2.38         0.66 o                         
  -5   2   2         60.68         66.29         1.53 o                         
  -4   2   2        423.79        440.92         7.59 o                         
  -3   2   2        108.19        109.59         2.16 o                         
  -2   2   2        917.66        854.51        15.30 o                         
  -1   2   2          0.15          1.58         0.90 o                         
   0   2   2        135.40        128.43         6.02 o                         
   1   2   2        250.15        232.67         4.32 o                         
   2   2   2          1.99          4.80         0.15 o                         
   3   2   2          3.00          3.09         0.17 o                         
   4   2   2        301.73        332.25         4.04 o                         
   5   2   2         13.00         17.37         0.39 o                         
   6   2   2         11.08         11.90         0.50 o                         
   7   2   2          5.30          6.92         0.47 o                         
   8   2   2        142.19        146.94         2.10 o                         
   9   2   2          0.25         -0.11         0.40 o                         
  -8   3   2          0.41          0.21         0.49 o                         
  -7   3   2         23.97         25.83         0.90 o                         
  -6   3   2          0.39          0.80         0.41 o                         
  -5   3   2          7.71          9.37         0.76 o                         
  -4   3   2          2.74          4.10         0.56 o                         
  -3   3   2        160.13        181.43         2.83 o                         
  -2   3   2        249.27        279.71         4.29 o                         
  -1   3   2        438.84        410.23         6.12 o                         
   0   3   2        483.21        447.46         6.67 o                         
   1   3   2        288.83        275.74         4.16 o                         
   2   3   2         54.32         54.20         0.93 o                         
   3   3   2          4.05          5.39         0.19 o                         
   4   3   2         60.44         60.00         0.64 o                         
   5   3   2          8.43          8.88         0.26 o                         
   6   3   2         93.41        103.96         1.46 o                         
   7   3   2          0.30          0.16         0.22 o                         
   8   3   2          6.42          5.52         0.32 o                         
  -8   4   2          9.05         10.88         0.79 o                         
  -7   4   2          0.99          1.04         0.71 o                         
  -6   4   2          5.13          5.18         0.76 o                         
  -5   4   2         11.14         10.93         0.78 o                         
  -4   4   2         68.42         73.91         1.14 o                         
  -3   4   2          5.86          5.63         0.27 o                         
  -2   4   2          0.00          0.19         0.28 o                         
  -1   4   2        316.82        343.60        12.15 o                         
   0   4   2         43.85         51.22         0.77 o                         
   1   4   2        381.52        374.36         7.87 o                         
   2   4   2        118.94        122.70         1.07 o                         
   3   4   2         92.29        103.11         1.04 o                         
   4   4   2          1.20          1.71         0.18 o                         
   5   4   2          8.29          7.92         0.34 o                         
   6   4   2         56.45         57.66         0.75 o                         
   7   4   2          0.42          0.31         0.25 o                         
   8   4   2          4.34          5.16         0.43 o                         
  -7   5   2          0.02          0.31         0.37 o                         
  -6   5   2         32.13         34.56         2.51 o                         
  -5   5   2          0.04          0.09         0.32 o                         
  -4   5   2         50.53         48.25         1.16 o                         
  -3   5   2        178.94        177.87         5.16 o                         
  -2   5   2         64.58         66.22         1.12 o                         
  -1   5   2         27.16         22.91         0.69 o                         
   0   5   2          0.58          1.12         0.21 o                         
   1   5   2         85.73         94.11         1.45 o                         
   2   5   2         58.78         68.77         1.50 o                         
   3   5   2         41.42         44.01         0.64 o                         
   4   5   2         77.30         81.40         0.87 o                         
   5   5   2         28.15         29.73         0.47 o                         
   6   5   2         10.09         11.63         0.38 o                         
   7   5   2         12.47         11.69         0.33 o                         
   8   5   2         24.36         22.13         0.84 o                         
  -7   6   2          2.39          2.24         0.80 o                         
  -6   6   2         55.60         55.35         1.49 o                         
  -5   6   2          0.62          0.04         0.35 o                         
  -4   6   2         67.51         60.28         2.13 o                         
  -3   6   2          0.03         -0.07         0.24 o                         
  -2   6   2         97.30         91.02         1.74 o                         
  -1   6   2        188.59        181.82         2.66 o                         
   0   6   2          1.40          1.17         0.15 o                         
   1   6   2         27.98         26.69         0.48 o                         
   2   6   2          4.08          5.41         0.22 o                         
   3   6   2          4.46          5.76         0.18 o                         
   4   6   2         76.66         81.65         0.98 o                         
   5   6   2         18.04         17.58         0.53 o                         
   6   6   2        127.19        129.40         1.84 o                         
   7   6   2         10.03          8.39         0.65 o                         
   8   6   2          3.35          3.46         0.33 o                         
  -6   7   2         11.11         12.75         1.20 o                         
  -5   7   2          0.00         -0.02         0.33 o                         
  -4   7   2         78.66         67.62         2.11 o                         
  -3   7   2          2.25          3.45         0.69 o                         
  -2   7   2        113.15         92.99         2.16 o                         
  -1   7   2         13.80         12.92         0.46 o                         
   0   7   2          2.06          1.84         0.20 o                         
   1   7   2          0.03          0.11         0.11 o                         
   2   7   2         59.84         57.64         0.68 o                         
   3   7   2          2.55          3.21         0.23 o                         
   4   7   2          0.52          0.47         0.14 o                         
   5   7   2          1.66          1.61         0.14 o                         
   6   7   2         68.81         66.66         1.85 o                         
   7   7   2         12.02          9.96         1.05 o                         
  -6   8   2          0.97          1.65         0.53 o                         
  -5   8   2          2.40          1.31         0.46 o                         
  -4   8   2          3.01          2.62         0.73 o                         
  -3   8   2          0.04          0.36         0.51 o                         
  -2   8   2         27.32         16.82         0.59 o                         
  -1   8   2          8.31          5.79         0.31 o                         
   0   8   2        151.82        145.22         1.95 o                         
   1   8   2         71.62         71.82         0.85 o                         
   2   8   2         83.80         85.51         0.98 o                         
   3   8   2         71.90         77.50         0.93 o                         
   4   8   2         61.31         63.25         0.83 o                         
   5   8   2          2.02          1.63         0.16 o                         
   6   8   2          0.10          0.39         0.91 o                         
   7   8   2          1.61          1.96         0.62 o                         
  -5   9   2         14.57         17.52         0.79 o                         
  -4   9   2          0.03          0.26         0.58 o                         
  -3   9   2         10.51          9.03         0.70 o                         
  -2   9   2          1.66          0.96         0.26 o                         
  -1   9   2          7.52          9.06         0.32 o                         
   0   9   2          0.95          0.24         0.18 o                         
   1   9   2         12.14          9.86         0.24 o                         
   2   9   2         84.44         82.26         1.51 o                         
   3   9   2        181.64        173.86         8.06 o                         
   4   9   2        136.39        137.53         2.88 o                         
   5   9   2         70.04         49.64        17.05 o                         
   6   9   2         23.51         23.22         1.74 o                         
  -4  10   2          0.98          0.59         0.36 o                         
  -3  10   2         19.70         27.32         0.93 o                         
  -2  10   2          8.19          8.33         0.37 o                         
  -1  10   2         18.65         18.01         0.58 o                         
   0  10   2          9.89          9.31         0.29 o                         
   1  10   2         13.81         14.51         0.28 o                         
   2  10   2          0.42          0.15         0.37 o                         
   3  10   2          9.62          9.94         0.70 o                         
   4  10   2         27.39         27.64         0.80 o                         
  -2  11   2         27.39         27.27         0.57 o                         
  -1  11   2         13.27         18.22         0.40 o                         
   0  11   2         20.05         20.64         1.07 o                         
   1  11   2          9.64          8.47         0.55 o                         
   2  11   2         16.13         17.14         1.24 o                         
   3  11   2          3.16          4.75         1.06 o                         
  -1 -11   3          2.13          2.14         0.83 o                         
   0 -11   3         17.24         18.61         0.51 o                         
   1 -11   3         86.58        100.29         2.34 o                         
  -3 -10   3          2.12          1.91         0.81 o                         
  -2 -10   3          2.69          3.08         0.43 o                         
  -1 -10   3         41.98         42.29         1.33 o                         
   0 -10   3          5.27          6.60         0.49 o                         
   1 -10   3         11.29          9.89         0.58 o                         
   2 -10   3          0.79          0.78         0.48 o                         
   3 -10   3        180.06        215.52         5.03 o                         
  -4  -9   3         11.99         12.02         0.75 o                         
  -3  -9   3          1.29          0.97         0.31 o                         
  -2  -9   3         29.84         29.55         0.79 o                         
  -1  -9   3          0.11          0.22         0.27 o                         
   0  -9   3          0.29          0.69         0.53 o                         
   1  -9   3          6.45          6.48         0.28 o                         
   2  -9   3         84.30         90.68         1.22 o                         
   3  -9   3          8.26          6.62         0.66 o                         
   4  -9   3         12.12         14.23         0.65 o                         
   5  -9   3        180.73        211.88         6.00 o                         
  -5  -8   3          3.32          3.40         0.33 o                         
  -4  -8   3          0.15          0.17         0.29 o                         
  -3  -8   3         12.90         12.26         0.37 o                         
  -2  -8   3        135.43        142.34         1.89 o                         
  -1  -8   3          8.50          8.30         0.74 o                         
   0  -8   3         50.95         49.19         1.50 o                         
   1  -8   3          1.99          1.72         0.19 o                         
   2  -8   3          1.19          0.63         0.20 o                         
   3  -8   3          0.05          0.07         0.12 o                         
   4  -8   3        102.94        113.50         2.46 o                         
   5  -8   3          0.88          0.43         0.41 o                         
   6  -8   3         22.68         24.78         1.25 o                         
  -6  -7   3         12.64         11.26         0.80 o                         
  -5  -7   3          2.05          1.74         0.32 o                         
  -4  -7   3        149.86        149.96         2.11 o                         
  -3  -7   3          1.53          1.09         0.32 o                         
  -2  -7   3          3.91          3.75         0.35 o                         
  -1  -7   3         29.71         28.27         0.51 o                         
   0  -7   3        510.74        535.86        13.14 o                         
   1  -7   3         11.72         12.24         0.85 o                         
   2  -7   3        115.10        117.08         2.23 o                         
   3  -7   3         24.37         25.66         0.48 o                         
   4  -7   3         11.16          8.80         0.56 o                         
   5  -7   3          1.48          3.07         0.38 o                         
   6  -7   3         29.49         30.53         1.10 o                         
  -7  -6   3          1.30          0.89         0.30 o                         
  -6  -6   3          5.69          5.01         0.33 o                         
  -5  -6   3          5.92          7.07         0.33 o                         
  -4  -6   3         26.20         27.79         0.66 o                         
  -3  -6   3          0.01          0.15         0.23 o                         
  -2  -6   3        217.50        226.95         2.94 o                         
  -1  -6   3         12.35         11.65         0.34 o                         
   0  -6   3         49.15         45.34         1.30 o                         
   1  -6   3         80.82         83.64         1.30 o                         
   2  -6   3        681.24        650.12        13.91 o                         
   3  -6   3          4.11          3.13         0.19 o                         
   4  -6   3        155.14        155.83         2.99 o                         
   5  -6   3         40.72         41.47         1.15 o                         
   6  -6   3          8.95          7.71         0.54 o                         
   7  -6   3         23.72         24.25         1.06 o                         
  -7  -5   3          6.12          4.69         0.44 o                         
  -6  -5   3          1.52          0.62         0.41 o                         
  -5  -5   3         12.47         12.54         0.47 o                         
  -4  -5   3          2.39          2.58         0.31 o                         
  -3  -5   3         11.34         10.22         0.35 o                         
  -2  -5   3         20.45         21.11         0.34 o                         
  -1  -5   3         12.47         10.17         0.26 o                         
   0  -5   3        158.12        166.22         3.26 o                         
   1  -5   3         46.98         43.38         0.69 o                         
   2  -5   3         85.11         83.29         1.72 o                         
   3  -5   3        280.59        280.51         8.19 o                         
   4  -5   3        322.97        299.89         7.54 o                         
   5  -5   3         41.77         37.87         1.25 o                         
   6  -5   3         83.36         81.92         1.25 o                         
   7  -5   3         27.99         25.36         2.65 o                         
   8  -5   3          1.49          1.64         0.64 o                         
  -7  -4   3        564.32        551.17        10.25 o                         
  -6  -4   3        137.90        134.22         2.54 o                         
  -5  -4   3         10.31         10.98         0.60 o                         
  -4  -4   3         18.34         21.41         0.47 o                         
  -3  -4   3         31.58         35.92         0.72 o                         
  -2  -4   3         21.70         22.81         0.38 o                         
  -1  -4   3          0.48          1.53         0.18 o                         
   0  -4   3         57.64         57.87         0.68 o                         
   1  -4   3        402.98        385.06         8.11 o                         
   2  -4   3         40.21         51.22         1.55 o                         
   3  -4   3        144.50        130.31         2.99 o                         
   4  -4   3         65.83         59.53         1.88 o                         
   5  -4   3        498.99        506.70         8.23 o                         
   6  -4   3         98.94         96.62         1.71 o                         
   7  -4   3         26.10         23.81         1.26 o                         
   8  -4   3         15.60         12.00         0.81 o                         
  -8  -3   3          8.50          7.61         0.71 o                         
  -7  -3   3         15.03         14.93         0.78 o                         
  -6  -3   3          5.68          5.94         0.39 o                         
  -5  -3   3        931.85        979.07        16.23 o                         
  -4  -3   3        243.89        252.89         3.53 o                         
  -3  -3   3          3.74          6.01         0.33 o                         
  -2  -3   3        329.29        355.96         4.56 o                         
  -1  -3   3         22.04         26.00         0.50 o                         
   0  -3   3        310.12        312.61         8.36 o                         
   1  -3   3         93.91        122.78         2.60 o                         
   2  -3   3        137.68        136.60         2.55 o                         
   3  -3   3        642.55        590.00         9.53 o                         
   4  -3   3          8.69         11.40         0.39 o                         
   5  -3   3        194.63        192.42         2.98 o                         
   6  -3   3         63.33         61.13         1.03 o                         
   7  -3   3        420.65        417.63         7.03 o                         
   8  -3   3         44.40         42.70         2.03 o                         
  -8  -2   3          6.96          7.11         0.56 o                         
  -7  -2   3          9.62          8.55         0.51 o                         
  -6  -2   3         14.12         14.44         0.55 o                         
  -5  -2   3          4.47          2.71         1.15 o                         
  -4  -2   3         30.77         30.25         0.74 o                         
  -3  -2   3        853.58        869.07        16.11 o                         
  -2  -2   3        369.62        363.51        10.20 o                         
  -1  -2   3          1.58          2.56         0.37 o                         
   0  -2   3       1611.92       1414.42        28.39 o                         
   1  -2   3         67.41         61.37         4.06 o                         
   2  -2   3        895.45        859.02        21.21 o                         
   3  -2   3         93.07        129.59         1.73 o                         
   4  -2   3        110.32        109.78         1.81 o                         
   5  -2   3        250.68        258.95         4.01 o                         
   6  -2   3         11.93         12.49         0.41 o                         
   7  -2   3        124.83        125.64         1.95 o                         
   8  -2   3         19.51         19.45         0.78 o                         
  -8  -1   3          0.91          0.85         0.37 o                         
  -7  -1   3          1.54          1.39         0.30 o                         
  -6  -1   3         39.75         37.85         1.18 o                         
  -5  -1   3         19.11         21.24         0.67 o                         
  -4  -1   3         16.30         19.33         0.92 o                         
  -3  -1   3          0.75          0.43         0.40 o                         
  -2  -1   3          0.00          0.16         0.33 o                         
  -1  -1   3         42.60         50.45         0.74 o                         
   0  -1   3        816.64        683.70        11.27 o                         
   1  -1   3         35.12         39.53         0.81 o                         
   2  -1   3       1931.00       1805.54        53.09 o                         
   3  -1   3        158.50        169.86         2.50 o                         
   4  -1   3        424.16        439.15         6.92 o                         
   5  -1   3         13.72         16.15         0.47 o                         
   6  -1   3         17.78         18.36         0.49 o                         
   7  -1   3         37.65         37.43         0.76 o                         
   8  -1   3         10.50         11.69         0.59 o                         
   9  -1   3         39.82         42.83         0.92 o                         
  -8   0   3         24.39         25.49         0.93 o                         
  -7   0   3        105.22         99.73         1.98 o                         
  -6   0   3         11.66         12.18         0.61 o                         
  -5   0   3         12.50         14.06         0.84 o                         
  -4   0   3        146.32        140.64         2.65 o                         
  -3   0   3          2.24          3.46         0.32 o                         
  -2   0   3         18.68         20.67         0.49 o                         
  -1   0   3          7.73          6.11         0.34 o                         
   0   0   3        103.86        110.30         1.72 o                         
   1   0   3        179.78        156.80         6.26 o                         
   2   0   3        728.19        637.76        14.46 o                         
   3   0   3         39.32         40.44         0.94 o                         
   4   0   3       1250.73       1269.90        20.30 o                         
   5   0   3         25.13         24.14         0.58 o                         
   6   0   3         66.14         66.27         0.96 o                         
   7   0   3          3.15          2.15         0.29 o                         
   8   0   3          2.63          2.87         0.35 o                         
   9   0   3          0.05          0.03         0.39 o                         
  -8   1   3          5.26          4.76         0.65 o                         
  -7   1   3         29.10         26.88         0.92 o                         
  -6   1   3         98.79        101.87         2.10 o                         
  -5   1   3        403.87        414.07         9.77 o                         
  -4   1   3         33.17         35.00         0.99 o                         
  -3   1   3        119.27        124.42         1.96 o                         
  -2   1   3        155.61        155.53         3.67 o                         
  -1   1   3        303.77        285.10         6.19 o                         
   0   1   3          0.17          0.22         0.28 o                         
   1   1   3         12.62          7.97         0.22 o                         
   2   1   3          2.48          2.78         0.22 o                         
   3   1   3          2.85          2.31         0.13 o                         
   4   1   3        383.53        402.53         5.06 o                         
   5   1   3         16.94         18.90         0.49 o                         
   6   1   3        375.41        429.30         5.74 o                         
   7   1   3         13.08         12.99         0.37 o                         
   8   1   3          7.69          8.23         0.43 o                         
   9   1   3          7.28          6.83         0.37 o                         
  -8   2   3          3.46          3.46         0.50 o                         
  -7   2   3         61.49         61.33         1.43 o                         
  -6   2   3         63.62         67.00         1.39 o                         
  -5   2   3        133.77        136.47         2.31 o                         
  -4   2   3        251.40        264.26         5.59 o                         
  -3   2   3        664.75        662.07        11.34 o                         
  -2   2   3          3.41          5.49         0.43 o                         
  -1   2   3        104.28        106.52         1.71 o                         
   0   2   3          0.08          0.23         0.19 o                         
   1   2   3        926.18        816.68        11.37 o                         
   2   2   3         65.43         69.41         1.08 o                         
   3   2   3          0.00          0.17         0.12 o                         
   4   2   3         34.61         34.69         0.48 o                         
   5   2   3          1.67          1.13         0.19 o                         
   6   2   3         65.77         66.30         0.97 o                         
   7   2   3          0.09         -0.02         0.18 o                         
   8   2   3         73.86         78.65         1.34 o                         
   9   2   3         39.31         36.40         0.79 o                         
  -8   3   3         11.01         11.32         0.65 o                         
  -7   3   3         13.88         15.29         0.64 o                         
  -6   3   3          0.26          0.24         0.31 o                         
  -5   3   3        112.09        110.81         1.93 o                         
  -4   3   3        198.14        224.18         4.15 o                         
  -3   3   3        320.36        349.05         5.22 o                         
  -2   3   3        244.79        271.63         4.85 o                         
  -1   3   3        160.06        188.52         3.15 o                         
   0   3   3         56.30         73.04         0.91 o                         
   1   3   3        160.94        181.41         3.76 o                         
   2   3   3        510.11        466.80        24.17 o                         
   3   3   3        301.91        309.62         7.08 o                         
   4   3   3        116.99        120.68         1.37 o                         
   5   3   3          4.39          6.83         0.30 o                         
   6   3   3         23.49         25.41         0.56 o                         
   7   3   3          0.02          0.02         0.25 o                         
   8   3   3          5.39          5.14         0.32 o                         
   9   3   3          1.44          1.25         0.30 o                         
  -7   4   3          2.19          2.26         0.78 o                         
  -6   4   3         14.26         14.90         0.95 o                         
  -5   4   3         26.93         28.43         1.06 o                         
  -4   4   3          2.33          2.42         0.54 o                         
  -3   4   3        204.39        210.91         3.20 o                         
  -2   4   3        320.08        353.69         5.30 o                         
  -1   4   3        206.61        233.40         3.20 o                         
   0   4   3          0.33          0.42         0.16 o                         
   1   4   3         39.71         40.27         1.03 o                         
   2   4   3        168.82        205.54         5.06 o                         
   3   4   3        391.97        401.97        12.86 o                         
   4   4   3        407.62        464.28         5.19 o                         
   5   4   3         27.23         31.82         0.47 o                         
   6   4   3         72.21         73.70         1.20 o                         
   7   4   3          1.06          1.07         0.29 o                         
   8   4   3          1.08          0.70         0.31 o                         
  -7   5   3        111.97        115.45         3.96 o                         
  -6   5   3         36.12         37.16         1.02 o                         
  -5   5   3         38.90         38.67         1.17 o                         
  -4   5   3         15.04         14.51         0.73 o                         
  -3   5   3          1.10          1.42         0.44 o                         
  -2   5   3         11.00         11.77         0.29 o                         
  -1   5   3        111.20        119.08         1.63 o                         
   0   5   3        162.42        176.51         2.93 o                         
   1   5   3         15.29         19.54         0.45 o                         
   2   5   3         57.84         57.67         1.44 o                         
   3   5   3          4.14          3.76         0.16 o                         
   4   5   3        193.50        219.74         3.41 o                         
   5   5   3        237.78        256.70         2.88 o                         
   6   5   3        122.63        130.25         2.24 o                         
   7   5   3          0.86          1.03         0.26 o                         
   8   5   3         61.46         61.72         1.33 o                         
  -7   6   3          0.61          1.05         0.51 o                         
  -6   6   3         12.48         10.48         0.52 o                         
  -5   6   3        344.42        331.54         6.99 o                         
  -4   6   3         66.34         66.21         1.92 o                         
  -3   6   3        170.20        173.65         2.48 o                         
  -2   6   3         37.76         36.92         0.79 o                         
  -1   6   3        130.55        135.12         2.70 o                         
   0   6   3          0.65          0.95         0.21 o                         
   1   6   3          0.45          0.42         0.10 o                         
   2   6   3          8.18          8.48         0.83 o                         
   3   6   3         14.74         13.52         0.51 o                         
   4   6   3         17.92         18.88         0.43 o                         
   5   6   3          0.24          0.32         0.12 o                         
   6   6   3         70.20         70.24         1.03 o                         
   7   6   3         71.58         73.65         1.92 o                         
   8   6   3         33.58         28.74         2.77 o                         
  -6   7   3          6.18          5.41         0.79 o                         
  -5   7   3         10.35         11.59         0.79 o                         
  -4   7   3         68.58         61.35         1.35 o                         
  -3   7   3        507.83        445.00         8.43 o                         
  -2   7   3        107.92        110.92         2.50 o                         
  -1   7   3        320.08        324.26         4.90 o                         
   0   7   3          1.53          2.19         0.20 o                         
   1   7   3        134.52        136.50         1.42 o                         
   2   7   3         16.29         16.58         0.69 o                         
   3   7   3         41.05         41.61         1.31 o                         
   4   7   3         10.24         10.02         0.77 o                         
   5   7   3         16.29         15.67         0.58 o                         
   6   7   3          0.31          0.13         0.14 o                         
   7   7   3          0.62          0.48         0.95 o                         
  -6   8   3         34.49         36.84         1.85 o                         
  -5   8   3          0.52          0.52         0.73 o                         
  -4   8   3         14.51         10.71         0.92 o                         
  -3   8   3         43.22         41.93         1.35 o                         
  -2   8   3         70.16         60.67         1.13 o                         
  -1   8   3        379.06        312.12         5.13 o                         
   0   8   3         76.38         80.75         1.42 o                         
   1   8   3        277.13        279.82         3.36 o                         
   2   8   3        112.84        117.22         2.61 o                         
   3   8   3         27.18         24.92         1.47 o                         
   4   8   3         42.16         45.43         1.40 o                         
   5   8   3         40.76         41.64         1.09 o                         
   6   8   3         22.61         21.10         1.63 o                         
   7   8   3          5.62          5.38         0.75 o                         
  -5   9   3          2.97          1.43         0.80 o                         
  -4   9   3         80.56         81.66         2.27 o                         
  -3   9   3          5.55          5.02         0.46 o                         
  -2   9   3         31.95         26.12         0.67 o                         
  -1   9   3         43.48         42.66         1.20 o                         
   0   9   3          6.88          5.64         0.23 o                         
   1   9   3        115.43        102.78         1.21 o                         
   2   9   3         30.95         31.53         1.52 o                         
   3   9   3        238.01        240.31         5.49 o                         
   4   9   3        349.74        371.49         6.38 o                         
   5   9   3          4.27          4.97         0.90 o                         
   6   9   3         17.19         17.35         1.64 o                         
  -4  10   3         18.34         17.59         0.67 o                         
  -3  10   3          6.13          3.85         2.28 o                         
  -2  10   3         71.87         73.94         1.04 o                         
  -1  10   3          1.46          0.60         0.21 o                         
   0  10   3         19.62         18.45         0.40 o                         
   1  10   3          7.41          8.22         0.96 o                         
   2  10   3          7.33          7.81         1.02 o                         
   3  10   3         12.16         12.22         1.24 o                         
   4  10   3          8.33          7.36         1.31 o                         
   5  10   3        165.53        173.00         3.40 o                         
  -2  11   3          8.43          8.72         0.64 o                         
  -1  11   3          9.87          9.92         0.29 o                         
   0  11   3         21.04         20.74         1.16 o                         
   1  11   3          0.25          0.49         0.70 o                         
   2  11   3          1.58          1.33         0.85 o                         
   3  11   3          0.19         -0.19         0.84 o                         
  -3 -10   4          9.79          8.51         0.33 o                         
  -2 -10   4          0.46          0.46         0.38 o                         
  -1 -10   4          5.55          5.77         0.75 o                         
   0 -10   4         13.77         13.54         0.58 o                         
   1 -10   4          0.70          1.24         0.48 o                         
   2 -10   4          1.53          1.47         0.54 o                         
   3 -10   4        138.48        162.53         3.62 o                         
  -4  -9   4         90.75         85.42         2.28 o                         
  -3  -9   4        117.05        114.26         1.73 o                         
  -2  -9   4        107.52        105.96         1.47 o                         
  -1  -9   4         18.52         18.89         0.63 o                         
   0  -9   4          0.32          0.13         0.54 o                         
   1  -9   4          1.56          1.78         0.33 o                         
   2  -9   4          0.12          0.21         0.46 o                         
   3  -9   4          0.29          0.77         0.54 o                         
   4  -9   4          5.05          4.71         0.54 o                         
   5  -9   4         66.69         76.66         3.13 o                         
  -5  -8   4         99.56         86.18         1.24 o                         
  -4  -8   4         44.19         44.76         0.90 o                         
  -3  -8   4        133.30        130.23         1.89 o                         
  -2  -8   4         55.55         56.09         0.96 o                         
  -1  -8   4        511.35        526.22         9.02 o                         
   0  -8   4        362.30        373.20         9.06 o                         
   1  -8   4         35.59         36.07         1.42 o                         
   2  -8   4         12.05         14.10         0.73 o                         
   3  -8   4          1.24          1.51         0.56 o                         
   4  -8   4         27.24         29.62         2.14 o                         
   5  -8   4          2.28          2.70         0.50 o                         
   6  -8   4         39.34         39.64         1.80 o                         
  -6  -7   4          4.55          5.06         0.35 o                         
  -5  -7   4          5.17          4.34         0.31 o                         
  -4  -7   4         27.63         29.51         0.74 o                         
  -3  -7   4        167.50        163.23         2.26 o                         
  -2  -7   4         47.78         49.76         0.91 o                         
  -1  -7   4        530.32        548.94         7.82 o                         
   0  -7   4          1.84          1.82         0.26 o                         
   1  -7   4       1213.03       1235.10        36.13 o                         
   2  -7   4        482.52        510.40         9.06 o                         
   3  -7   4         56.34         55.69         2.40 o                         
   4  -7   4         26.45         30.17         1.08 o                         
   5  -7   4          2.00          2.54         0.67 o                         
   6  -7   4         40.62         45.28         3.27 o                         
  -6  -6   4          0.42          0.11         0.38 o                         
  -5  -6   4          0.04          0.13         0.34 o                         
  -4  -6   4          4.64          5.54         0.34 o                         
  -3  -6   4          1.02          0.96         0.21 o                         
  -2  -6   4          0.06         -0.05         0.27 o                         
  -1  -6   4        236.68        235.08         3.04 o                         
   0  -6   4         76.40         74.16         1.02 o                         
   1  -6   4       1249.08       1139.23        31.27 o                         
   2  -6   4        133.28        136.67         3.52 o                         
   3  -6   4       1280.50       1201.30        24.84 o                         
   4  -6   4        195.57        202.28         5.60 o                         
   5  -6   4         56.97         57.34         1.40 o                         
   6  -6   4         32.97         28.08        17.40 o                         
   7  -6   4          2.39          2.24         0.62 o                         
  -7  -5   4          4.82          5.58         0.59 o                         
  -6  -5   4         18.54         16.76         0.61 o                         
  -5  -5   4          1.39          1.31         0.26 o                         
  -4  -5   4          7.79          8.20         0.51 o                         
  -3  -5   4          5.13          5.08         0.44 o                         
  -2  -5   4         46.94         46.74         0.72 o                         
  -1  -5   4         66.33         63.74         0.93 o                         
   0  -5   4         34.02         28.59         0.45 o                         
   1  -5   4        331.24        340.92         7.77 o                         
   2  -5   4         73.84         79.07         1.67 o                         
   3  -5   4       1353.04       1186.73        23.68 o                         
   4  -5   4        125.24        119.13         5.87 o                         
   5  -5   4        484.23        421.15        38.65 o                         
   6  -5   4          6.51          5.33         0.95 o                         
   7  -5   4         30.41         30.93         1.14 o                         
  -7  -4   4         60.58         56.19         1.45 o                         
  -6  -4   4        479.82        480.44         7.73 o                         
  -5  -4   4          3.77          4.62         0.55 o                         
  -4  -4   4          7.12          7.55         0.35 o                         
  -3  -4   4          8.21          7.51         0.28 o                         
  -2  -4   4         94.65         96.68         1.24 o                         
  -1  -4   4          5.78          5.34         0.32 o                         
   0  -4   4        281.26        302.37         3.71 o                         
   1  -4   4         88.87         83.87         2.12 o                         
   2  -4   4          8.73          6.48         0.73 o                         
   3  -4   4        184.58        185.35         4.82 o                         
   4  -4   4         23.90         16.99        10.81 o                         
   5  -4   4        682.53        679.58        11.97 o                         
   6  -4   4          9.63          7.54         0.31 o                         
   7  -4   4         61.50         54.96         2.67 o                         
   8  -4   4         14.00         13.74         1.51 o                         
  -7  -3   4         43.41         39.13         0.98 o                         
  -6  -3   4         22.87         21.42         0.59 o                         
  -5  -3   4        254.95        259.10         5.43 o                         
  -4  -3   4        770.07        804.63        18.21 o                         
  -3  -3   4         29.47         31.31         0.93 o                         
  -2  -3   4          2.30          1.16         0.89 o                         
  -1  -3   4         22.88         27.18         0.85 o                         
   0  -3   4        228.08        249.06         2.90 o                         
   1  -3   4          5.85          5.23         0.16 o                         
   2  -3   4        503.65        576.77        13.75 o                         
   3  -3   4          2.42          1.79         0.42 o                         
   4  -3   4          9.42         11.46         0.23 o                         
   5  -3   4         15.42         15.41         0.36 o                         
   6  -3   4         23.12         19.75         0.90 o                         
   7  -3   4        121.71        118.64         3.38 o                         
   8  -3   4         12.37         11.24         0.90 o                         
  -8  -2   4          2.80          3.34         0.38 o                         
  -7  -2   4          0.35          0.25         0.37 o                         
  -6  -2   4         10.06         10.26         0.47 o                         
  -5  -2   4         64.93         67.13         1.59 o                         
  -4  -2   4        101.11        100.09         1.64 o                         
  -3  -2   4        346.49        370.24         7.00 o                         
  -2  -2   4        458.85        523.25        11.57 o                         
  -1  -2   4        274.69        287.70         4.26 o                         
   0  -2   4          5.98          4.39         0.23 o                         
   1  -2   4        333.39        357.01        13.81 o                         
   2  -2   4         45.49         49.37         1.01 o                         
   3  -2   4         44.84         47.03         1.26 o                         
   4  -2   4        251.39        276.75         4.10 o                         
   5  -2   4         15.49         15.98         0.65 o                         
   6  -2   4          3.71          3.79         0.30 o                         
   7  -2   4          9.97          9.79         0.53 o                         
   8  -2   4         18.77         18.16         0.69 o                         
  -8  -1   4          0.97          1.05         0.46 o                         
  -7  -1   4         58.88         58.34         1.69 o                         
  -6  -1   4          9.42          9.63         0.59 o                         
  -5  -1   4          0.06          0.12         0.35 o                         
  -4  -1   4         26.63         25.52         1.74 o                         
  -3  -1   4         30.47         39.74         1.16 o                         
  -2  -1   4         82.53         90.71         2.91 o                         
  -1  -1   4         12.60         12.87         0.40 o                         
   0  -1   4          0.24          0.08         0.29 o                         
   1  -1   4        254.94        267.39        12.14 o                         
   2  -1   4         43.66         47.54         0.81 o                         
   3  -1   4        497.81        536.78         8.37 o                         
   4  -1   4          1.47          1.47         0.19 o                         
   5  -1   4         12.82         14.08         0.48 o                         
   6  -1   4         45.57         43.99         0.82 o                         
   7  -1   4         10.31         10.43         0.55 o                         
   8  -1   4          0.40          0.31         0.39 o                         
   9  -1   4         20.46         20.48         1.25 o                         
  -8   0   4          0.91          0.32         0.38 o                         
  -7   0   4        117.11        111.27         2.23 o                         
  -6   0   4          0.50          0.63         0.60 o                         
  -5   0   4        137.76        135.37         3.42 o                         
  -4   0   4          1.51          2.11         0.55 o                         
  -3   0   4         22.54         21.03         0.76 o                         
  -2   0   4         44.06         43.14         0.95 o                         
  -1   0   4         43.92         37.74         0.66 o                         
   0   0   4         43.93         42.00         0.67 o                         
   1   0   4        422.61        421.71         9.33 o                         
   2   0   4        319.32        302.07         9.71 o                         
   3   0   4         39.20         44.53         0.52 o                         
   4   0   4          8.41          5.40         0.34 o                         
   5   0   4        262.43        321.84         8.00 o                         
   6   0   4          1.24          1.17         0.38 o                         
   7   0   4          0.20          0.35         0.37 o                         
   8   0   4         14.44         14.09         0.78 o                         
   9   0   4          0.15          0.10         0.28 o                         
  -8   1   4          7.43          7.39         0.58 o                         
  -7   1   4          0.13         -0.20         0.64 o                         
  -6   1   4          0.22          0.35         0.33 o                         
  -5   1   4         71.53         72.15         1.25 o                         
  -4   1   4         31.06         28.57         0.74 o                         
  -3   1   4        213.83        215.59         3.24 o                         
  -2   1   4        282.75        303.25         4.56 o                         
  -1   1   4          0.15          0.89         0.60 o                         
   0   1   4          2.18          1.58         0.29 o                         
   1   1   4        473.00        440.83         6.67 o                         
   2   1   4        141.30        151.42         2.03 o                         
   3   1   4        271.37        293.99         6.07 o                         
   4   1   4         38.37         35.52         0.57 o                         
   5   1   4          0.50          0.98         0.22 o                         
   6   1   4          4.19          2.90         0.36 o                         
   7   1   4         66.14         75.52         1.08 o                         
   8   1   4          0.42          0.77         0.27 o                         
   9   1   4          0.28          0.26         0.46 o                         
  -8   2   4          0.11         -0.11         0.40 o                         
  -7   2   4         24.93         25.14         1.27 o                         
  -6   2   4          3.28          3.36         0.56 o                         
  -5   2   4          2.53          1.79         0.42 o                         
  -4   2   4          0.04          0.04         0.30 o                         
  -3   2   4         12.90         14.45         0.74 o                         
  -2   2   4         67.85         67.95         1.19 o                         
  -1   2   4         59.25         64.91         1.38 o                         
   0   2   4       1654.65       1471.90        29.37 o                         
   1   2   4        134.51        145.13         5.78 o                         
   2   2   4         42.56         46.62         1.59 o                         
   3   2   4        353.72        375.47         4.56 o                         
   4   2   4         15.75         17.24         0.40 o                         
   5   2   4         21.37         23.47         0.46 o                         
   6   2   4          0.03          0.06         0.16 o                         
   7   2   4          2.31          2.49         0.23 o                         
   8   2   4         12.32         11.36         0.36 o                         
   9   2   4          1.17          1.71         0.49 o                         
  -7   3   4         41.99         43.79         1.40 o                         
  -6   3   4         19.49         19.05         0.76 o                         
  -5   3   4         31.57         33.60         0.89 o                         
  -4   3   4          0.98          1.58         0.38 o                         
  -3   3   4          2.47          1.71         0.46 o                         
  -2   3   4          0.02          0.03         0.18 o                         
  -1   3   4         14.82         18.10         0.47 o                         
   0   3   4        121.06        142.60         2.28 o                         
   1   3   4         83.50         98.22         1.27 o                         
   2   3   4        970.16        902.90        12.78 o                         
   3   3   4         97.46        102.19         1.06 o                         
   4   3   4         39.58         40.56         0.56 o                         
   5   3   4         76.02         86.73         0.94 o                         
   6   3   4         20.16         22.18         0.50 o                         
   7   3   4         10.07          9.98         0.33 o                         
   8   3   4          5.17          5.95         0.32 o                         
   9   3   4          4.34          4.11         0.37 o                         
  -7   4   4         15.67         17.59         1.20 o                         
  -6   4   4          5.66          4.63         0.55 o                         
  -5   4   4        125.02        128.05         2.47 o                         
  -4   4   4         26.37         25.36         0.93 o                         
  -3   4   4          2.99          1.81         0.31 o                         
  -2   4   4          0.71          1.06         0.32 o                         
  -1   4   4          0.87          0.79         0.23 o                         
   0   4   4         35.83         43.70         0.84 o                         
   1   4   4        199.38        211.09         3.34 o                         
   2   4   4         33.01         39.75         1.23 o                         
   3   4   4        280.78        283.55         9.71 o                         
   4   4   4        233.62        261.94         3.93 o                         
   5   4   4         27.32         30.36         0.46 o                         
   6   4   4         30.04         33.74         0.58 o                         
   7   4   4          0.23          0.35         0.25 o                         
   8   4   4         50.12         53.07         0.75 o                         
  -7   5   4        108.74        112.39         2.19 o                         
  -6   5   4          4.10          3.20         0.52 o                         
  -5   5   4         19.06         20.00         0.98 o                         
  -4   5   4         85.41         83.75         2.33 o                         
  -3   5   4        123.08        120.72         2.34 o                         
  -2   5   4          3.35          3.59         0.27 o                         
  -1   5   4        186.70        167.80         2.34 o                         
   0   5   4         34.74         38.75         0.53 o                         
   1   5   4         12.19         12.16         0.27 o                         
   2   5   4         92.67         90.41         1.80 o                         
   3   5   4        209.19        223.55         3.21 o                         
   4   5   4         28.71         30.62         0.73 o                         
   5   5   4        293.85        303.71         3.25 o                         
   6   5   4        119.24        121.02         1.48 o                         
   7   5   4          2.07          1.98         0.23 o                         
   8   5   4         18.03         19.27         0.51 o                         
  -6   6   4          7.40          7.53         0.86 o                         
  -5   6   4        109.27        102.74         2.61 o                         
  -4   6   4          6.93          4.75         0.34 o                         
  -3   6   4         17.88         17.14         0.70 o                         
  -2   6   4        607.15        620.55        10.53 o                         
  -1   6   4          0.46          0.70         0.25 o                         
   0   6   4        151.30        149.99         2.46 o                         
   1   6   4        181.02        165.24         1.74 o                         
   2   6   4        102.52        103.02         2.11 o                         
   3   6   4          2.79          3.20         0.39 o                         
   4   6   4         64.07         60.55         1.17 o                         
   5   6   4        109.54        107.50         1.41 o                         
   6   6   4         31.28         31.01         0.43 o                         
   7   6   4        169.46        166.82         2.01 o                         
   8   6   4         56.57         54.92         2.41 o                         
  -6   7   4         12.45         10.90         0.92 o                         
  -5   7   4          0.01          0.26         0.51 o                         
  -4   7   4          0.89          0.43         0.46 o                         
  -3   7   4         50.01         40.06         0.79 o                         
  -2   7   4         17.76         17.36         0.49 o                         
  -1   7   4          5.89          6.10         0.35 o                         
   0   7   4       1520.34       1383.38        28.17 o                         
   1   7   4        112.58        121.05         2.90 o                         
   2   7   4        212.81        229.43         5.53 o                         
   3   7   4         49.57         46.76         1.81 o                         
   4   7   4         90.77         92.48         2.93 o                         
   5   7   4          0.14          0.16         0.55 o                         
   6   7   4         13.86         13.76         0.74 o                         
   7   7   4         40.61         38.58         1.31 o                         
  -5   8   4          0.05         -0.63         0.65 o                         
  -4   8   4         21.08         20.42         0.79 o                         
  -3   8   4          1.51          0.95         0.55 o                         
  -2   8   4          4.16          5.18         0.54 o                         
  -1   8   4         14.04          9.94         0.44 o                         
   0   8   4         17.47         18.95         0.33 o                         
   1   8   4          8.00          8.04         0.17 o                         
   2   8   4       1575.86       1626.38        51.02 o                         
   3   8   4         72.73         70.54         1.81 o                         
   4   8   4         68.32         75.74         1.88 o                         
   5   8   4          3.95          4.65         0.57 o                         
   6   8   4         64.19         68.34         1.57 o                         
   7   8   4          1.58          1.35         0.60 o                         
  -4   9   4          2.34          3.32         0.73 o                         
  -3   9   4          7.31          6.65         0.40 o                         
  -2   9   4         12.16         10.69         0.51 o                         
  -1   9   4         13.63         13.61         0.35 o                         
   0   9   4          4.41          4.39         0.35 o                         
   1   9   4          8.13          6.90         0.18 o                         
   2   9   4          4.93          5.26         0.99 o                         
   3   9   4         28.27         30.37         1.69 o                         
   4   9   4        891.00        936.75        26.32 o                         
   5   9   4          0.60          0.28         0.52 o                         
   6   9   4          8.99          7.43         0.79 o                         
  -3  10   4         16.56         16.73         0.88 o                         
  -2  10   4          0.69          0.40         0.27 o                         
  -1  10   4         10.16          9.53         0.30 o                         
   0  10   4          2.69          2.48         0.16 o                         
   1  10   4          9.14          9.73         1.06 o                         
   2  10   4          0.27         -0.01         0.68 o                         
   3  10   4          4.94          5.11         1.09 o                         
   4  10   4          0.86          1.07         1.05 o                         
   5  10   4         11.62         10.79         1.68 o                         
  -2  11   4         79.16         89.18         2.47 o                         
  -1  11   4         26.41         30.03         1.41 o                         
   0  11   4         10.12         15.04         1.16 o                         
   1  11   4          0.30          0.17         0.73 o                         
   2  11   4          1.17          1.25         0.89 o                         
   3  11   4          0.01          0.41         0.90 o                         
  -2 -10   5          0.50          0.36         0.36 o                         
  -1 -10   5          4.17          4.44         0.79 o                         
   0 -10   5          1.97          1.74         0.74 o                         
   1 -10   5         36.96         37.17         0.89 o                         
   2 -10   5          6.33          7.14         0.73 o                         
  -3  -9   5        323.22        324.23         4.79 o                         
  -2  -9   5         40.04         40.11         0.74 o                         
  -1  -9   5         12.27         12.89         0.45 o                         
   0  -9   5          0.23          0.08         0.32 o                         
   1  -9   5         10.55         11.01         1.02 o                         
   2  -9   5          2.19          2.26         0.58 o                         
   3  -9   5         19.49         23.12         1.03 o                         
   4  -9   5          7.39          6.54         0.59 o                         
  -4  -8   5          2.72          2.31         0.34 o                         
  -3  -8   5          0.08          0.03         0.22 o                         
  -2  -8   5          0.91          0.59         0.28 o                         
  -1  -8   5        631.39        655.99         9.97 o                         
   0  -8   5         29.41         31.15         1.52 o                         
   1  -8   5         18.76         20.15         1.22 o                         
   2  -8   5          0.17          0.20         0.33 o                         
   3  -8   5          3.04          3.20         0.64 o                         
   4  -8   5          5.79          5.72         0.45 o                         
   5  -8   5          0.91          2.43         0.42 o                         
  -5  -7   5          1.40          0.77         0.29 o                         
  -4  -7   5          1.24          1.04         0.31 o                         
  -3  -7   5          3.08          2.35         0.40 o                         
  -2  -7   5          0.28          0.02         0.18 o                         
  -1  -7   5          3.30          3.23         0.30 o                         
   0  -7   5          4.67          4.32         0.31 o                         
   1  -7   5        624.35        655.69        16.30 o                         
   2  -7   5          1.81          2.18         0.48 o                         
   3  -7   5         10.89         11.37         0.46 o                         
   4  -7   5          7.32          7.70         0.67 o                         
   5  -7   5          2.52          2.55         0.72 o                         
   6  -7   5         36.07         36.57         0.92 o                         
  -6  -6   5         22.09         20.00         0.64 o                         
  -5  -6   5          6.38          6.70         0.35 o                         
  -4  -6   5         13.87         13.39         0.48 o                         
  -3  -6   5          1.34          1.21         0.28 o                         
  -2  -6   5         36.00         36.94         0.66 o                         
  -1  -6   5          0.25          0.05         0.20 o                         
   0  -6   5          5.81          6.35         0.28 o                         
   1  -6   5         28.91         27.47         1.38 o                         
   2  -6   5         84.25         84.77         2.62 o                         
   3  -6   5        278.28        278.95         8.46 o                         
   4  -6   5          1.09          1.03         0.32 o                         
   5  -6   5          0.05          0.10         0.54 o                         
   6  -6   5         29.18         29.11         1.21 o                         
   7  -6   5         11.80         12.41         0.79 o                         
  -6  -5   5          0.29          0.09         0.24 o                         
  -5  -5   5         80.51         82.00         1.50 o                         
  -4  -5   5         16.08         16.22         0.51 o                         
  -3  -5   5         42.50         44.82         0.70 o                         
  -2  -5   5         58.00         59.94         1.02 o                         
  -1  -5   5         14.97         14.66         0.32 o                         
   0  -5   5        196.12        203.82         2.55 o                         
   1  -5   5          6.72          6.53         0.19 o                         
   2  -5   5         47.67         50.93         1.69 o                         
   3  -5   5         51.91         53.18         2.21 o                         
   4  -5   5        197.42        193.43         6.56 o                         
   5  -5   5        100.20         95.45         3.18 o                         
   6  -5   5          0.02         -0.02         0.38 o                         
   7  -5   5          6.05          5.41         0.68 o                         
  -7  -4   5         38.18         32.87         1.46 o                         
  -6  -4   5        183.98        188.39         2.95 o                         
  -5  -4   5        198.85        206.24         3.00 o                         
  -4  -4   5          4.30          3.97         0.32 o                         
  -3  -4   5        408.81        458.13         6.95 o                         
  -2  -4   5          0.01          0.18         0.20 o                         
  -1  -4   5        183.33        195.86         2.38 o                         
   0  -4   5        103.78        122.04         1.51 o                         
   1  -4   5         56.90         58.32         0.76 o                         
   2  -4   5        230.65        253.14         5.18 o                         
   3  -4   5         35.87         38.29         1.26 o                         
   4  -4   5         48.39         52.91         1.60 o                         
   5  -4   5         73.53         73.12         2.87 o                         
   6  -4   5        119.96        105.81         5.28 o                         
   7  -4   5         57.13         54.16         1.52 o                         
   8  -4   5          2.11          2.01         0.61 o                         
  -7  -3   5          4.55          3.68         0.67 o                         
  -6  -3   5         15.42         13.22         0.61 o                         
  -5  -3   5         18.30         17.33         0.54 o                         
  -4  -3   5         23.75         28.55         0.82 o                         
  -3  -3   5        263.85        292.76         6.73 o                         
  -2  -3   5         16.07         16.84         0.90 o                         
  -1  -3   5       1410.26       1362.61        27.30 o                         
   0  -3   5         95.72         94.86         1.58 o                         
   1  -3   5        346.70        363.04         8.81 o                         
   2  -3   5         49.79         70.09         1.40 o                         
   3  -3   5         19.39         21.62         0.66 o                         
   4  -3   5         39.62         47.38         1.11 o                         
   5  -3   5         72.43         72.96         1.42 o                         
   6  -3   5         26.71         27.46         0.51 o                         
   7  -3   5         27.23         26.45         1.19 o                         
   8  -3   5         15.45         15.01         1.42 o                         
  -7  -2   5          3.91          3.29         0.43 o                         
  -6  -2   5          0.46          0.53         0.41 o                         
  -5  -2   5          0.19          0.26         0.37 o                         
  -4  -2   5          8.20          8.83         0.63 o                         
  -3  -2   5          0.58          0.70         0.26 o                         
  -2  -2   5         31.04         31.13         0.88 o                         
  -1  -2   5        580.66        571.14        19.28 o                         
   0  -2   5         14.15         15.66         0.37 o                         
   1  -2   5       1831.65       1830.96        39.15 o                         
   2  -2   5        138.36        139.82         3.00 o                         
   3  -2   5        132.14        151.83         3.31 o                         
   4  -2   5         10.88         10.90         0.25 o                         
   5  -2   5         12.29          9.57         0.41 o                         
   6  -2   5          0.31          0.03         0.22 o                         
   7  -2   5         55.29         57.68         0.98 o                         
   8  -2   5          3.82          3.65         0.60 o                         
  -7  -1   5         13.28         13.04         1.02 o                         
  -6  -1   5         20.70         19.47         1.03 o                         
  -5  -1   5          0.02          0.00         0.48 o                         
  -4  -1   5         25.28         25.22         0.99 o                         
  -3  -1   5         43.78         45.13         1.14 o                         
  -2  -1   5          8.15          5.76         0.29 o                         
  -1  -1   5         14.74         17.79         0.39 o                         
   0  -1   5         37.24         37.36         0.82 o                         
   1  -1   5        492.96        461.51         9.99 o                         
   2  -1   5         76.21         83.25         1.02 o                         
   3  -1   5        895.94        958.19        17.20 o                         
   4  -1   5          0.46          0.95         0.33 o                         
   5  -1   5          9.61          8.16         0.46 o                         
   6  -1   5         27.58         24.40         0.61 o                         
   7  -1   5         73.73         70.76         1.15 o                         
   8  -1   5         11.95         12.40         0.58 o                         
   9  -1   5         28.28         29.17         1.01 o                         
  -7   0   5         55.08         51.54         1.63 o                         
  -6   0   5         40.31         37.43         1.06 o                         
  -5   0   5         28.12         29.01         0.84 o                         
  -4   0   5         31.31         33.25         1.10 o                         
  -3   0   5        120.77        129.82         3.03 o                         
  -2   0   5        180.12        189.79         3.00 o                         
  -1   0   5        288.04        306.47         6.34 o                         
   0   0   5         66.18         63.69         0.94 o                         
   1   0   5         27.44         28.96         0.50 o                         
   2   0   5         54.84         53.10         0.78 o                         
   3   0   5        142.13        149.08         1.63 o                         
   4   0   5         56.13         58.82         0.92 o                         
   5   0   5        148.08        189.59         2.85 o                         
   6   0   5         67.78         67.86         1.22 o                         
   7   0   5          7.42          7.08         0.49 o                         
   8   0   5         65.35         63.42         1.30 o                         
   9   0   5         61.33         58.92         1.35 o                         
  -7   1   5         55.90         55.22         1.42 o                         
  -6   1   5         44.85         44.95         1.13 o                         
  -5   1   5         43.45         42.28         1.01 o                         
  -4   1   5         10.53         11.56         0.45 o                         
  -3   1   5         85.90        101.45         1.63 o                         
  -2   1   5          3.89          3.87         0.26 o                         
  -1   1   5        615.05        626.28        12.49 o                         
   0   1   5        321.25        326.44        11.67 o                         
   1   1   5        534.82        525.39         8.35 o                         
   2   1   5         60.73         58.20         1.24 o                         
   3   1   5        105.97        111.64         1.09 o                         
   4   1   5         30.21         24.06         0.38 o                         
   5   1   5          4.52          5.61         0.48 o                         
   6   1   5         15.66         13.37         0.66 o                         
   7   1   5          0.32          0.94         0.26 o                         
   8   1   5         64.79         63.27         1.13 o                         
   9   1   5         11.81         12.65         0.70 o                         
  -7   2   5          2.74          2.58         0.46 o                         
  -6   2   5          3.43          3.90         0.78 o                         
  -5   2   5         81.41         85.45         1.43 o                         
  -4   2   5         20.77         24.70         0.72 o                         
  -3   2   5          1.78          2.34         0.34 o                         
  -2   2   5         14.33         13.55         0.35 o                         
  -1   2   5        919.37        932.31        22.05 o                         
   0   2   5        492.36        495.52        16.93 o                         
   1   2   5        619.63        636.27        10.38 o                         
   2   2   5          9.81         12.67         0.28 o                         
   3   2   5        320.94        343.10         7.49 o                         
   4   2   5         21.81         17.60         0.46 o                         
   5   2   5         18.29         18.29         0.38 o                         
   6   2   5          0.50          0.10         0.30 o                         
   7   2   5          4.22          4.85         0.48 o                         
   8   2   5          4.73          4.07         0.50 o                         
   9   2   5          2.86          2.96         0.72 o                         
  -7   3   5          0.00          0.01         0.35 o                         
  -6   3   5          0.09          0.06         0.43 o                         
  -5   3   5          0.06          0.10         0.36 o                         
  -4   3   5          0.00         -0.05         0.32 o                         
  -3   3   5         59.31         60.61         1.07 o                         
  -2   3   5         19.06         16.21         0.36 o                         
  -1   3   5        202.71        227.93         3.20 o                         
   0   3   5         62.73         49.84         0.74 o                         
   1   3   5       2211.47       2176.91        48.26 o                         
   2   3   5        800.39        772.59        26.79 o                         
   3   3   5        199.90        244.81         4.66 o                         
   4   3   5         52.66         45.61         0.60 o                         
   5   3   5         98.55        108.44         1.34 o                         
   6   3   5         47.52         49.12         1.35 o                         
   7   3   5         18.78         19.23         0.66 o                         
   8   3   5          0.06          0.15         0.23 o                         
  -7   4   5         44.30         46.11         1.56 o                         
  -6   4   5          2.74          2.39         0.75 o                         
  -5   4   5          0.18          0.21         0.39 o                         
  -4   4   5         87.51         87.59         2.05 o                         
  -3   4   5          0.43          0.69         0.44 o                         
  -2   4   5         23.57         24.13         0.75 o                         
  -1   4   5          4.59          5.24         0.21 o                         
   0   4   5        156.45        151.60         1.99 o                         
   1   4   5        212.95        231.14         4.39 o                         
   2   4   5          0.03          1.62         0.30 o                         
   3   4   5       1039.14        998.13        19.07 o                         
   4   4   5        244.02        257.35         2.61 o                         
   5   4   5          9.56         13.12         0.34 o                         
   6   4   5        108.29        109.44         1.34 o                         
   7   4   5         68.55         72.71         1.35 o                         
   8   4   5        121.74        127.96         2.10 o                         
  -7   5   5          9.83          8.93         0.74 o                         
  -6   5   5         75.28         72.47         3.32 o                         
  -5   5   5         71.55         77.82         1.79 o                         
  -4   5   5         10.85         10.44         0.54 o                         
  -3   5   5          1.02          1.07         0.35 o                         
  -2   5   5        315.47        324.17         8.79 o                         
  -1   5   5         30.21         29.85         0.82 o                         
   0   5   5        120.86        125.35         1.60 o                         
   1   5   5         15.61         12.41         0.29 o                         
   2   5   5        158.69        156.50         3.55 o                         
   3   5   5         35.92         37.14         1.38 o                         
   4   5   5          8.09         10.22         0.70 o                         
   5   5   5        201.76        212.07         2.62 o                         
   6   5   5         46.90         50.60         0.76 o                         
   7   5   5          0.17          0.41         0.27 o                         
   8   5   5        115.04        117.00         1.89 o                         
  -6   6   5         24.24         25.10         0.87 o                         
  -5   6   5         22.69         20.88         0.98 o                         
  -4   6   5         61.36         52.32         1.14 o                         
  -3   6   5         73.29         77.69         1.28 o                         
  -2   6   5         36.65         36.49         0.75 o                         
  -1   6   5         19.93         15.52         0.42 o                         
   0   6   5        317.21        329.01         3.98 o                         
   1   6   5         73.04         65.69         1.07 o                         
   2   6   5        109.69        112.69         2.87 o                         
   3   6   5         31.56         30.39         1.42 o                         
   4   6   5         51.21         53.80         1.55 o                         
   5   6   5          0.07          0.09         0.32 o                         
   6   6   5          0.12          0.09         0.15 o                         
   7   6   5         10.30          9.47         0.75 o                         
   8   6   5          4.27          6.66         0.72 o                         
  -6   7   5          0.67          0.84         0.45 o                         
  -5   7   5         17.83         17.49         1.19 o                         
  -4   7   5         45.37         45.05         0.93 o                         
  -3   7   5          5.40          4.71         0.48 o                         
  -2   7   5         16.70         12.34         0.48 o                         
  -1   7   5         27.89         30.38         0.59 o                         
   0   7   5         90.78         91.34         4.45 o                         
   1   7   5        350.64        350.80         8.91 o                         
   2   7   5        126.30        120.17         3.25 o                         
   3   7   5         43.47         39.98         1.71 o                         
   4   7   5         44.91         44.06         1.27 o                         
   5   7   5          9.63         10.07         0.61 o                         
   6   7   5          7.03          6.95         0.60 o                         
   7   7   5          1.06          0.93         0.54 o                         
  -5   8   5         65.89         72.48         3.83 o                         
  -4   8   5          0.79          0.50         0.44 o                         
  -3   8   5         13.30         12.84         0.58 o                         
  -2   8   5         22.13         20.66         0.81 o                         
  -1   8   5          6.29          6.23         0.39 o                         
   0   8   5          0.53          0.69         0.13 o                         
   1   8   5          0.79          0.90         0.75 o                         
   2   8   5        114.04        109.68         3.56 o                         
   3   8   5        596.60        635.75        16.13 o                         
   4   8   5         69.93         68.65         2.52 o                         
   5   8   5          4.64          4.86         0.84 o                         
   6   8   5          9.38         11.14         1.18 o                         
   7   8   5          0.67          0.50         0.54 o                         
  -4   9   5         27.46         31.93         1.34 o                         
  -3   9   5         48.47         49.88         1.47 o                         
  -2   9   5          0.33         -0.14         0.31 o                         
  -1   9   5          0.80          0.49         0.27 o                         
   0   9   5          0.70          0.54         0.15 o                         
   1   9   5         16.98         16.57         0.74 o                         
   2   9   5         11.40         10.61         1.16 o                         
   3   9   5          1.65          1.57         0.97 o                         
   4   9   5         78.57         77.94         2.21 o                         
   5   9   5        387.85        398.62        10.08 o                         
   6   9   5         51.77         51.55         1.45 o                         
  -3  10   5         25.76         26.83         1.05 o                         
  -2  10   5         81.12        101.37         2.23 o                         
  -1  10   5         13.34         13.15         0.34 o                         
   0  10   5          0.85          0.19         0.38 o                         
   1  10   5         24.89         22.85         0.87 o                         
   2  10   5          0.02         -0.17         0.77 o                         
   3  10   5          1.66          0.92         0.95 o                         
   4  10   5          6.46          5.85         1.28 o                         
   5  10   5          6.82          7.90         1.53 o                         
  -1  11   5         19.86         20.76         1.37 o                         
   0  11   5        105.75        136.40         3.82 o                         
   1  11   5          7.53          7.38         1.15 o                         
   2  11   5          1.91          1.24         0.96 o                         
   3  11   5         19.53         18.80         0.96 o                         
   0 -10   6          0.85          0.35         0.73 o                         
   1 -10   6         17.02         17.91         0.81 o                         
  -3  -9   6          5.71          5.47         0.52 o                         
  -2  -9   6        225.55        213.65         2.99 o                         
  -1  -9   6         97.15         89.72         3.15 o                         
   0  -9   6          0.11          0.32         0.40 o                         
   1  -9   6         27.33         28.03         1.46 o                         
   2  -9   6          7.39          8.30         0.96 o                         
   3  -9   6         47.98         54.08         1.94 o                         
   4  -9   6         37.29         41.56         1.46 o                         
  -4  -8   6         86.98         87.66         2.32 o                         
  -3  -8   6          2.85          2.17         0.44 o                         
  -2  -8   6        586.59        597.94         9.32 o                         
  -1  -8   6         22.32         21.83         0.62 o                         
   0  -8   6        293.46        292.14        12.52 o                         
   1  -8   6         36.02         35.85         1.60 o                         
   2  -8   6          0.02          0.06         0.38 o                         
   3  -8   6         37.63         39.46         1.34 o                         
   4  -8   6          2.37          2.91         0.51 o                         
   5  -8   6         37.99         43.34         1.69 o                         
  -5  -7   6          3.21          4.25         0.43 o                         
  -4  -7   6         12.72         13.10         0.63 o                         
  -3  -7   6          6.73          6.56         0.37 o                         
  -2  -7   6        106.13        109.02         1.64 o                         
  -1  -7   6          3.13          3.90         0.32 o                         
   0  -7   6       1028.02       1027.56        16.39 o                         
   1  -7   6         90.84         92.20         2.11 o                         
   2  -7   6        128.27        136.26         3.68 o                         
   3  -7   6          6.35          6.13         0.50 o                         
   4  -7   6          1.75          1.97         0.67 o                         
   5  -7   6         44.53         49.55         3.15 o                         
   6  -7   6          4.28          6.60         0.54 o                         
  -5  -6   6         16.99         17.36         0.61 o                         
  -4  -6   6          7.48          7.19         0.42 o                         
  -3  -6   6         32.28         32.77         0.81 o                         
  -2  -6   6         41.54         42.16         0.84 o                         
  -1  -6   6          8.32          7.69         0.35 o                         
   0  -6   6        106.62        105.22         1.42 o                         
   1  -6   6          0.00         -0.15         0.70 o                         
   2  -6   6        801.02        800.36        20.71 o                         
   3  -6   6         31.41         31.11         1.14 o                         
   4  -6   6          0.77          1.02         0.59 o                         
   5  -6   6         77.78         84.90         3.75 o                         
   6  -6   6          6.55          6.29         0.87 o                         
   7  -6   6         51.59         57.92         3.41 o                         
  -6  -5   6         13.68         16.01         0.84 o                         
  -5  -5   6         30.71         31.99         0.83 o                         
  -4  -5   6          0.50         -0.01         0.28 o                         
  -3  -5   6         46.87         46.23         0.84 o                         
  -2  -5   6          0.79          0.79         0.35 o                         
  -1  -5   6        116.22        117.61         1.53 o                         
   0  -5   6         21.17         21.93         0.44 o                         
   1  -5   6          0.08          0.41         0.15 o                         
   2  -5   6         25.11         28.55         1.38 o                         
   3  -5   6          3.40          3.54         0.50 o                         
   4  -5   6        188.14        188.18         3.11 o                         
   5  -5   6          3.55          4.05         0.48 o                         
   6  -5   6         24.90         26.07         1.52 o                         
   7  -5   6         83.98         92.45         5.45 o                         
  -6  -4   6         78.88         75.97         1.33 o                         
  -5  -4   6          1.10          1.20         0.52 o                         
  -4  -4   6         47.93         51.35         1.01 o                         
  -3  -4   6         36.90         40.15         1.15 o                         
  -2  -4   6          0.43          0.29         0.36 o                         
  -1  -4   6         43.00         42.78         0.61 o                         
   0  -4   6          3.21          3.44         0.25 o                         
   1  -4   6        130.23        136.23         3.49 o                         
   2  -4   6          1.23          1.02         0.36 o                         
   3  -4   6         13.34         14.02         1.05 o                         
   4  -4   6          3.57          3.12         0.47 o                         
   5  -4   6         41.46         39.54         2.34 o                         
   6  -4   6          0.45          0.52         0.58 o                         
   7  -4   6         20.52         19.58         0.65 o                         
   8  -4   6         16.04         15.07         7.56 o                         
  -7  -3   6          0.03          0.17         0.34 o                         
  -6  -3   6          3.29          4.12         0.41 o                         
  -5  -3   6          9.58          9.41         0.84 o                         
  -4  -3   6         21.34         22.93         1.00 o                         
  -3  -3   6         36.33         33.29         1.11 o                         
  -2  -3   6        114.71        121.40         4.32 o                         
  -1  -3   6         40.80         42.61         1.06 o                         
   0  -3   6         17.46         25.23         0.79 o                         
   1  -3   6          3.42          2.01         1.76 o                         
   2  -3   6          0.03          0.52         0.31 o                         
   3  -3   6         41.32         43.36         1.03 o                         
   4  -3   6          8.61          7.59         0.44 o                         
   5  -3   6          5.01          3.68         0.34 o                         
   6  -3   6         32.50         31.72         0.97 o                         
   7  -3   6         70.70         68.04         2.06 o                         
   8  -3   6         12.50         13.90         1.38 o                         
  -7  -2   6         11.70         11.80         0.61 o                         
  -6  -2   6          0.93          0.89         0.68 o                         
  -5  -2   6          0.44          0.07         0.35 o                         
  -4  -2   6          2.87          2.36         0.44 o                         
  -3  -2   6          5.27          4.95         0.37 o                         
  -2  -2   6         50.36         46.74         1.50 o                         
  -1  -2   6        126.95        128.27         3.41 o                         
   0  -2   6         53.81         59.95         1.83 o                         
   1  -2   6         80.42         77.72         1.07 o                         
   2  -2   6        153.76        188.42         2.44 o                         
   3  -2   6          2.05          1.47         0.57 o                         
   4  -2   6         18.64         14.91         0.40 o                         
   5  -2   6         10.09          9.93         0.33 o                         
   6  -2   6          0.82          1.76         0.37 o                         
   7  -2   6          1.55          0.88         0.27 o                         
   8  -2   6         33.93         33.43         0.79 o                         
  -7  -1   6          0.05          0.21         0.37 o                         
  -6  -1   6         17.62         17.50         1.35 o                         
  -5  -1   6        125.84        127.21         3.76 o                         
  -4  -1   6          0.13          0.21         0.30 o                         
  -3  -1   6          0.14          0.41         0.49 o                         
  -2  -1   6         43.93         50.74         0.95 o                         
  -1  -1   6        106.27        110.74         1.52 o                         
   0  -1   6        254.50        274.59         6.64 o                         
   1  -1   6        138.06        139.06         1.84 o                         
   2  -1   6          5.81          5.76         0.21 o                         
   3  -1   6         55.57         52.94         1.02 o                         
   4  -1   6         55.06         66.26         1.06 o                         
   5  -1   6          0.05          0.49         0.16 o                         
   6  -1   6         32.32         31.04         0.82 o                         
   7  -1   6         18.83         19.91         0.73 o                         
   8  -1   6          2.18          1.75         0.31 o                         
  -7   0   6          0.32          0.13         0.46 o                         
  -6   0   6          5.58          5.95         0.59 o                         
  -5   0   6          0.01          0.19         0.37 o                         
  -4   0   6          3.03          3.01         0.46 o                         
  -3   0   6        519.70        561.89         9.81 o                         
  -2   0   6          6.40          5.21         0.32 o                         
  -1   0   6          4.09          4.98         0.27 o                         
   0   0   6         71.55         82.57         1.81 o                         
   1   0   6         55.68         61.23         1.03 o                         
   2   0   6         56.66         73.36         1.99 o                         
   3   0   6          8.73          8.86         0.28 o                         
   4   0   6         13.09         12.71         0.30 o                         
   5   0   6         19.76         15.26         0.31 o                         
   6   0   6          0.22          0.20         0.22 o                         
   7   0   6          0.00         -0.04         0.30 o                         
   8   0   6          4.77          5.41         0.44 o                         
  -7   1   6          0.03         -0.07         0.46 o                         
  -6   1   6          0.32          0.65         0.37 o                         
  -5   1   6          0.39          0.73         0.41 o                         
  -4   1   6          3.73          4.59         0.77 o                         
  -3   1   6         10.48         11.14         0.52 o                         
  -2   1   6          2.17          2.43         0.29 o                         
  -1   1   6       1169.98       1135.19        21.94 o                         
   0   1   6        185.21        180.50         3.44 o                         
   1   1   6         39.48         52.21         0.88 o                         
   2   1   6          1.58          0.38         0.14 o                         
   3   1   6         30.94         26.82         0.53 o                         
   4   1   6          4.87          2.83         0.17 o                         
   5   1   6         16.93         20.53         0.58 o                         
   6   1   6         21.91         20.59         0.60 o                         
   7   1   6         26.98         23.31         0.69 o                         
   8   1   6         23.88         22.60         0.58 o                         
   9   1   6          0.97          0.71         0.44 o                         
  -7   2   6          2.04          1.71         0.58 o                         
  -6   2   6         16.98         16.26         0.78 o                         
  -5   2   6          4.76          4.59         0.53 o                         
  -4   2   6          4.71          4.92         0.38 o                         
  -3   2   6          0.05          0.35         0.33 o                         
  -2   2   6         66.69         73.79         1.71 o                         
  -1   2   6          2.77          2.31         0.26 o                         
   0   2   6          2.17          2.75         0.23 o                         
   1   2   6       1261.09       1254.79        24.36 o                         
   2   2   6        157.02        150.22         3.71 o                         
   3   2   6         67.34         74.85         1.17 o                         
   4   2   6        177.15        179.59         1.83 o                         
   5   2   6        169.25        171.43         1.99 o                         
   6   2   6         19.87         19.65         0.81 o                         
   7   2   6         26.22         29.90         0.78 o                         
   8   2   6         25.78         25.55         1.34 o                         
  -7   3   6         73.71         75.96         3.34 o                         
  -6   3   6        130.38        131.66         3.00 o                         
  -5   3   6         28.63         27.80         1.16 o                         
  -4   3   6         94.90         96.58         3.26 o                         
  -3   3   6         38.12         37.80         1.03 o                         
  -2   3   6         38.55         38.27         0.91 o                         
  -1   3   6         32.31         28.91         0.66 o                         
   0   3   6        357.61        414.97         7.60 o                         
   1   3   6         60.45         72.01         0.95 o                         
   2   3   6        185.61        200.63         2.74 o                         
   3   3   6        584.34        590.18        15.14 o                         
   4   3   6         41.91         41.68         0.47 o                         
   5   3   6        104.90        111.39         1.25 o                         
   6   3   6        372.47        413.96         5.58 o                         
   7   3   6        124.47        129.40         2.34 o                         
   8   3   6          3.13          3.30         0.35 o                         
  -7   4   6         21.05         21.47         0.95 o                         
  -6   4   6          1.82          1.99         0.53 o                         
  -5   4   6        455.57        480.44        12.09 o                         
  -4   4   6         60.14         59.69         1.48 o                         
  -3   4   6        149.68        156.45         4.37 o                         
  -2   4   6        179.99        171.81         5.90 o                         
  -1   4   6        132.73        134.59         2.21 o                         
   0   4   6         49.82         53.81         0.81 o                         
   1   4   6        116.90        117.47         1.44 o                         
   2   4   6        343.51        375.63         9.41 o                         
   3   4   6         87.22         90.20         1.67 o                         
   4   4   6        201.07        212.66         2.10 o                         
   5   4   6        305.74        317.82         3.40 o                         
   6   4   6          8.96          9.41         0.30 o                         
   7   4   6         68.44         74.07         1.60 o                         
   8   4   6        293.96        312.22         5.95 o                         
  -6   5   6         31.37         29.16         1.28 o                         
  -5   5   6         39.80         41.23         1.59 o                         
  -4   5   6         40.79         41.22         1.36 o                         
  -3   5   6       1746.51       1668.93        36.89 o                         
  -2   5   6          0.09          0.31         0.24 o                         
  -1   5   6        186.66        189.18         2.79 o                         
   0   5   6         46.40         37.01         0.64 o                         
   1   5   6        165.07        173.43         2.28 o                         
   2   5   6         14.29         14.74         0.94 o                         
   3   5   6         56.83         52.62         1.21 o                         
   4   5   6        108.32        106.89         2.82 o                         
   5   5   6         44.84         42.69         0.65 o                         
   6   5   6         84.73         82.30         1.27 o                         
   7   5   6        109.39        116.42         1.89 o                         
   8   5   6          2.28          1.69         0.99 o                         
  -6   6   6          1.21          1.37         0.39 o                         
  -5   6   6          3.54          3.50         0.67 o                         
  -4   6   6          7.58          6.13         0.63 o                         
  -3   6   6         59.63         59.51         1.24 o                         
  -2   6   6        182.19        184.46         3.77 o                         
  -1   6   6       3637.51       3215.87        83.30 o                         
   0   6   6         19.34         20.28         0.40 o                         
   1   6   6         48.47         50.40         2.19 o                         
   2   6   6          2.00          2.58         0.78 o                         
   3   6   6         74.51         76.82         2.26 o                         
   4   6   6          7.70          7.95         1.01 o                         
   5   6   6          2.51          2.11         0.87 o                         
   6   6   6         38.87         31.71         1.98 o                         
   7   6   6          2.38          1.07         1.05 o                         
   8   6   6         20.35         20.19         0.96 o                         
  -5   7   6          4.78          4.77         0.48 o                         
  -4   7   6          0.40          0.34         0.31 o                         
  -3   7   6          0.32          0.45         0.25 o                         
  -2   7   6          0.47          0.39         0.29 o                         
  -1   7   6         51.07         51.96         0.86 o                         
   0   7   6        290.92        300.44         6.58 o                         
   1   7   6       3069.11       2819.96       101.16 o                         
   2   7   6          0.46          0.50         0.79 o                         
   3   7   6          2.70          1.58         0.48 o                         
   4   7   6         24.45         22.64         0.88 o                         
   6   7   6         19.99         22.39         0.69 o                         
   7   7   6          4.30          5.40         1.23 o                         
  -5   8   6          2.88          3.66         0.46 o                         
  -4   8   6          0.01         -0.35         0.43 o                         
  -3   8   6          0.06         -0.20         0.34 o                         
  -2   8   6          2.74          3.70         0.35 o                         
  -1   8   6          3.32          3.78         0.31 o                         
   0   8   6          0.00          0.00         0.22 o                         
   1   8   6         14.20         13.90         1.17 o                         
   2   8   6        170.93        175.26         4.75 o                         
   3   8   6       1227.25       1288.82        37.73 o                         
   4   8   6         48.65         52.41         2.27 o                         
   5   8   6         17.93         18.13         1.56 o                         
   6   8   6         35.56         37.10         1.46 o                         
  -4   9   6          2.25          2.25         0.71 o                         
  -3   9   6         12.70         18.95         0.95 o                         
  -2   9   6          2.52          2.89         0.34 o                         
  -1   9   6          0.84          0.48         0.27 o                         
   0   9   6          0.49          0.18         0.11 o                         
   1   9   6         14.43         15.26         0.74 o                         
   2   9   6          0.02          0.52         0.82 o                         
   3   9   6          2.80          1.99         1.03 o                         
   4   9   6         24.61         26.17         1.10 o                         
   5   9   6        257.48        253.84         6.19 o                         
   6   9   6         77.76         80.43         3.32 o                         
  -3  10   6         36.50         43.59         1.32 o                         
  -2  10   6          0.58          0.52         0.39 o                         
   0  10   6         15.52         16.86         0.79 o                         
   1  10   6          1.47          2.01         0.52 o                         
   2  10   6         14.26         15.06         1.37 o                         
   3  10   6          9.27          9.38         1.34 o                         
   4  10   6          0.32          0.98         1.06 o                         
  -1  11   6         25.09         30.36         1.07 o                         
   0  11   6          0.00         -0.37         0.86 o                         
   1  11   6        141.00        176.26         4.97 o                         
   2  11   6         22.60         23.99         1.68 o                         
   3  11   6         11.67         14.12         1.54 o                         
  -2  -9   7        223.98        209.03         4.60 o                         
  -1  -9   7          8.41          7.51         0.87 o                         
   0  -9   7          8.04          8.95         1.12 o                         
   1  -9   7         47.82         50.64         2.07 o                         
   2  -9   7         12.19         12.93         0.55 o                         
   3  -9   7          8.84          7.98         0.52 o                         
  -3  -8   7          0.13          0.33         0.27 o                         
  -2  -8   7          4.14          3.56         0.33 o                         
  -1  -8   7         30.16         29.25         1.11 o                         
   0  -8   7        139.79        128.58        10.72 o                         
   1  -8   7          0.40          0.41         0.80 o                         
   2  -8   7         10.74         11.97         1.26 o                         
   3  -8   7        113.64        123.55         4.04 o                         
   4  -8   7         43.04         49.46         1.59 o                         
  -4  -7   7          0.30          0.26         0.25 o                         
  -3  -7   7         14.62         14.71         0.63 o                         
  -2  -7   7          2.96          3.43         0.45 o                         
  -1  -7   7          0.05          0.07         0.26 o                         
   0  -7   7         15.27         13.91         0.39 o                         
   1  -7   7          1.62          1.66         0.50 o                         
   2  -7   7         45.04         43.97         1.89 o                         
   3  -7   7          2.48          2.91         0.48 o                         
   4  -7   7         14.51         15.42         0.72 o                         
   5  -7   7        151.98        169.53         7.72 o                         
  -5  -6   7          0.16          0.13         0.33 o                         
  -4  -6   7         17.22         15.97         0.71 o                         
  -3  -6   7         25.15         23.27         0.53 o                         
  -2  -6   7          2.46          3.06         0.38 o                         
  -1  -6   7         34.67         35.99         0.75 o                         
   0  -6   7         45.78         44.59         0.68 o                         
   1  -6   7          0.11         -0.01         0.14 o                         
   2  -6   7         86.32         86.68         2.66 o                         
   3  -6   7          3.49          3.21         0.53 o                         
   4  -6   7         19.69         17.76         0.60 o                         
   5  -6   7          0.24          0.80         0.69 o                         
   6  -6   7         13.83         13.53         1.26 o                         
  -5  -5   7         20.75         22.29         0.63 o                         
  -4  -5   7        191.09        200.95         2.94 o                         
  -3  -5   7         14.15         13.57         0.51 o                         
  -2  -5   7         31.84         30.22         0.65 o                         
  -1  -5   7         27.05         25.19         0.48 o                         
   0  -5   7          0.29          0.40         0.22 o                         
   1  -5   7         12.22         13.49         0.34 o                         
   2  -5   7        113.09        108.46         2.33 o                         
   3  -5   7          7.63          5.17         0.97 o                         
   4  -5   7         92.07         89.70         2.57 o                         
   5  -5   7          0.19          0.41         0.33 o                         
   6  -5   7         19.09         17.50         0.77 o                         
   7  -5   7          0.04          0.23         0.37 o                         
  -6  -4   7          2.53          1.59         0.48 o                         
  -5  -4   7          8.18          7.65         0.53 o                         
  -4  -4   7         24.58         31.08         0.95 o                         
  -3  -4   7         45.81         51.15         0.77 o                         
  -2  -4   7        385.54        414.98        32.44 o                         
  -1  -4   7         30.02         31.55         0.73 o                         
   0  -4   7         17.85         18.44         0.43 o                         
   1  -4   7         23.51         19.01         0.43 o                         
   2  -4   7         30.92         29.50         1.36 o                         
   3  -4   7          9.85          5.78         0.53 o                         
   4  -4   7        114.69        104.48         2.79 o                         
   5  -4   7         22.50         19.14         1.36 o                         
   6  -4   7         32.07         31.27         1.18 o                         
   7  -4   7         11.52         12.39         0.68 o                         
  -6  -3   7          5.93          7.06         0.53 o                         
  -5  -3   7          0.33          0.39         0.42 o                         
  -4  -3   7          3.95          4.63         0.72 o                         
  -3  -3   7         28.08         29.96         1.72 o                         
  -2  -3   7         41.10         44.01         1.72 o                         
  -1  -3   7         65.88         76.33         1.38 o                         
   0  -3   7        343.14        444.79         7.99 o                         
   1  -3   7          3.25          2.83         0.28 o                         
   2  -3   7          1.11          0.57         0.61 o                         
   3  -3   7         79.84         51.37         1.69 o                         
   4  -3   7        152.95        137.22         3.42 o                         
   5  -3   7         34.83         28.61         0.94 o                         
   6  -3   7         62.77         58.77         1.87 o                         
   7  -3   7         25.73         23.67         0.79 o                         
   8  -3   7          3.55          4.93         0.81 o                         
  -6  -2   7         18.41         20.45         1.17 o                         
  -5  -2   7         25.53         23.54         0.70 o                         
  -4  -2   7         35.24         38.25         1.12 o                         
  -3  -2   7         29.38         28.99         1.08 o                         
  -2  -2   7          1.48          1.70         0.56 o                         
  -1  -2   7          1.47          2.24         0.29 o                         
   0  -2   7         11.07         13.88         0.48 o                         
   1  -2   7         78.93         85.63         1.35 o                         
   2  -2   7         10.63         25.84         0.36 o                         
   3  -2   7         59.26         59.32         4.19 o                         
   4  -2   7          3.60          2.40         0.50 o                         
   5  -2   7        225.68        183.28         4.47 o                         
   6  -2   7        159.03        149.90         2.38 o                         
   7  -2   7         14.56         12.46         0.69 o                         
   8  -2   7         14.56         12.61         0.51 o                         
  -7  -1   7          3.76          2.24         0.59 o                         
  -6  -1   7         49.15         48.50         1.79 o                         
  -5  -1   7         19.57         17.11         0.77 o                         
  -4  -1   7         76.59         81.31         1.88 o                         
  -3  -1   7         27.62         30.30         0.84 o                         
  -2  -1   7         70.35         74.73         1.34 o                         
  -1  -1   7         73.94         69.59         1.82 o                         
   0  -1   7         24.98         22.52         0.72 o                         
   1  -1   7         44.41         39.75         0.88 o                         
   2  -1   7         38.38         34.29         0.51 o                         
   3  -1   7         47.98         52.09         0.70 o                         
   4  -1   7         95.15         81.87         1.45 o                         
   5  -1   7        105.89        111.00         1.75 o                         
   6  -1   7         52.98         48.13         1.02 o                         
   7  -1   7        262.85        245.33         3.18 o                         
   8  -1   7         52.70         47.68         0.86 o                         
  -7   0   7          2.79          2.47         0.88 o                         
  -6   0   7          1.06          0.97         0.71 o                         
  -5   0   7          1.70          1.44         0.46 o                         
  -4   0   7        211.29        217.62         3.69 o                         
  -3   0   7          8.25          6.95         0.52 o                         
  -2   0   7        132.31        151.15         2.65 o                         
  -1   0   7          2.91          5.14         0.56 o                         
   0   0   7         31.27         37.81         0.70 o                         
   1   0   7         67.96         68.86         1.03 o                         
   2   0   7         34.13         35.32         0.55 o                         
   3   0   7         61.61         57.11         1.16 o                         
   4   0   7         67.00         63.10         0.84 o                         
   5   0   7          6.60          5.63         0.43 o                         
   6   0   7        162.16        159.21         2.05 o                         
   7   0   7         55.54         54.46         0.90 o                         
   8   0   7         62.63         58.41         1.40 o                         
  -7   1   7          1.62          1.66         0.85 o                         
  -6   1   7         16.14         16.83         1.09 o                         
  -5   1   7          6.81          7.35         0.83 o                         
  -4   1   7         59.27         57.38         1.36 o                         
  -3   1   7          6.08          5.80         0.71 o                         
  -2   1   7        831.79        844.90        15.78 o                         
  -1   1   7        140.40        141.33         2.39 o                         
   0   1   7          7.19         14.13         1.41 o                         
   1   1   7         54.91         45.36         0.70 o                         
   2   1   7          0.18          0.05         0.13 o                         
   3   1   7        109.17        111.03         3.24 o                         
   4   1   7          5.33          4.47         0.28 o                         
   5   1   7         25.17         24.72         0.58 o                         
   6   1   7         34.56         34.81         0.49 o                         
   7   1   7          4.33          2.62         1.05 o                         
   8   1   7         58.66         58.86         2.20 o                         
  -7   2   7         20.01         20.14         1.39 o                         
  -6   2   7          1.08          1.18         0.53 o                         
  -5   2   7          7.39          7.92         0.85 o                         
  -4   2   7          5.08          4.64         0.47 o                         
  -3   2   7         86.63         82.49         1.79 o                         
  -2   2   7        188.90        200.14         4.78 o                         
  -1   2   7         29.63         36.86         1.29 o                         
   0   2   7       1740.70       1694.52        36.57 o                         
   1   2   7        218.38        253.87         3.73 o                         
   2   2   7         48.03         41.41         0.95 o                         
   3   2   7        174.37        163.70         4.87 o                         
   4   2   7         13.63         14.02         1.06 o                         
   5   2   7        263.47        287.97         3.81 o                         
   6   2   7         71.83         72.37         0.86 o                         
   7   2   7         31.49         30.20         0.63 o                         
   8   2   7          6.90          6.93         0.36 o                         
  -6   3   7          0.20         -0.21         0.76 o                         
  -5   3   7        119.36        121.81         3.64 o                         
  -4   3   7          0.60          0.32         0.54 o                         
  -3   3   7         30.03         32.11         1.25 o                         
  -2   3   7          0.00          0.16         0.37 o                         
  -1   3   7        180.22        176.70         3.00 o                         
   0   3   7        167.74        190.84         2.66 o                         
   1   3   7          8.48         11.80         0.34 o                         
   2   3   7        825.74        824.54        11.79 o                         
   3   3   7         82.36         88.23         1.98 o                         
   4   3   7        126.88        124.08         1.51 o                         
   5   3   7        246.49        252.05         2.99 o                         
   6   3   7          1.36          1.91         0.21 o                         
   7   3   7        334.22        355.85         4.75 o                         
   8   3   7         64.81         64.80         1.29 o                         
  -6   4   7          3.55          4.28         0.60 o                         
  -5   4   7         86.83         86.71         2.31 o                         
  -4   4   7          0.14         -0.34         0.64 o                         
  -3   4   7        190.24        197.37         6.57 o                         
  -2   4   7         47.03         38.41         0.95 o                         
  -1   4   7         62.22         70.28         1.50 o                         
   0   4   7          0.01          0.06         0.20 o                         
   1   4   7        115.12        119.55         1.56 o                         
   2   4   7         43.53         49.26         2.06 o                         
   3   4   7          5.35          6.04         0.30 o                         
   4   4   7        104.04        111.50         1.27 o                         
   5   4   7         41.62         37.88         0.44 o                         
   6   4   7         88.19         90.26         0.97 o                         
   7   4   7        234.82        234.74         5.18 o                         
   8   4   7          0.80          0.46         0.18 o                         
  -6   5   7          0.19         -0.28         0.45 o                         
  -5   5   7         26.11         27.47         1.47 o                         
  -4   5   7          1.24          0.86         0.37 o                         
  -3   5   7         92.29         88.45         1.98 o                         
  -2   5   7         20.84         19.76         1.19 o                         
  -1   5   7        123.67        123.00         3.92 o                         
   0   5   7         83.17         69.27         1.91 o                         
   1   5   7         44.14         48.11         0.63 o                         
   2   5   7          8.80          8.20         0.20 o                         
   3   5   7         23.88         25.94         0.80 o                         
   4   5   7         10.89         11.65         1.00 o                         
   5   5   7         40.50         40.89         0.62 o                         
   6   5   7          1.76          1.74         0.13 o                         
   7   5   7         24.29         22.89         0.57 o                         
   8   5   7         30.65         29.25         1.05 o                         
  -5   6   7          8.30          7.86         0.78 o                         
  -4   6   7          4.45          4.98         0.62 o                         
  -3   6   7         54.18         57.33         2.11 o                         
  -2   6   7         16.26         16.77         0.83 o                         
  -1   6   7         14.93         12.42         0.76 o                         
   0   6   7        193.95        201.47         2.97 o                         
   1   6   7         50.82         47.10         0.69 o                         
   2   6   7         45.49         32.24         1.44 o                         
   3   6   7         15.18         13.55         1.10 o                         
   4   6   7         38.07         39.69         1.65 o                         
   5   6   7          2.41          2.26         0.87 o                         
   6   6   7          6.31          7.35         0.56 o                         
   7   6   7         22.69         23.19         0.83 o                         
  -5   7   7          0.01          0.31         0.37 o                         
  -4   7   7          6.77          6.07         0.43 o                         
  -3   7   7          1.08          1.11         0.29 o                         
  -2   7   7         12.94         13.22         0.50 o                         
  -1   7   7         49.08         49.07         1.10 o                         
   0   7   7         28.54         31.51         0.65 o                         
   1   7   7          2.31          1.44         0.99 o                         
   2   7   7        248.68        256.58         6.53 o                         
   3   7   7         42.63         37.14         1.68 o                         
   4   7   7         17.45         15.42         0.78 o                         
   5   7   7          2.32          1.98         0.97 o                         
   6   7   7         44.02         47.75         1.45 o                         
   7   7   7          1.48          1.33         0.76 o                         
  -4   8   7          2.87          2.35         0.53 o                         
  -3   8   7          1.76          1.26         0.39 o                         
  -2   8   7         63.74         62.67         0.96 o                         
  -1   8   7          0.28          0.32         0.20 o                         
   0   8   7          0.79          0.67         0.19 o                         
   1   8   7         18.89         17.65         0.79 o                         
   2   8   7         21.10         22.52         1.44 o                         
   3   8   7          3.27          2.39         0.58 o                         
   4   8   7         86.16         89.59         3.02 o                         
   5   8   7         29.45         27.15         1.11 o                         
   6   8   7          5.01          5.36         0.74 o                         
  -3   9   7        148.96        194.21         4.54 o                         
  -2   9   7          0.17          0.23         0.38 o                         
  -1   9   7          7.67          7.68         0.35 o                         
   0   9   7         88.13         86.15         2.03 o                         
   1   9   7         10.29          9.99         0.69 o                         
   2   9   7         11.81         13.55         1.30 o                         
   3   9   7          0.62          0.42         0.90 o                         
   4   9   7         15.14         14.90         0.88 o                         
   5   9   7          2.65          2.95         1.28 o                         
  -2  10   7         40.53         44.87         1.17 o                         
   0  10   7          1.79          1.41         0.99 o                         
   1  10   7          2.63          2.98         1.02 o                         
   2  10   7         15.52         16.76         1.46 o                         
   3  10   7         37.62         38.66         2.08 o                         
   4  10   7         26.86         27.51         1.92 o                         
   1  11   7         52.33         64.07         2.58 o                         
   0  -9   8         15.84         16.26         1.44 o                         
   1  -9   8         29.88         32.86         1.81 o                         
  -2  -8   8         24.69         23.23         0.76 o                         
  -1  -8   8        233.20        220.21         9.62 o                         
   0  -8   8         15.17         15.76         0.84 o                         
   1  -8   8         14.69         13.67         1.34 o                         
   2  -8   8         74.39         82.46         2.86 o                         
   3  -8   8         38.82         43.42         1.52 o                         
   4  -8   8         11.99         14.75         0.84 o                         
  -3  -7   8          4.15          3.86         0.54 o                         
  -2  -7   8          0.01          0.21         0.34 o                         
  -1  -7   8          0.23          0.13         0.27 o                         
   0  -7   8          2.52          2.38         0.24 o                         
   1  -7   8         83.93         85.60         2.80 o                         
   2  -7   8          0.74          0.62         0.48 o                         
   3  -7   8         69.04         69.76         1.82 o                         
   4  -7   8         94.45        110.33         3.61 o                         
   5  -7   8         30.36         30.90         0.88 o                         
  -4  -6   8          5.91          4.43         0.53 o                         
  -3  -6   8          6.16          5.08         0.37 o                         
  -2  -6   8         15.63         17.02         0.53 o                         
  -1  -6   8          1.57          1.89         0.32 o                         
   0  -6   8          3.61          3.76         0.27 o                         
   1  -6   8          6.92          4.82         0.81 o                         
   2  -6   8         15.92         17.66         1.38 o                         
   3  -6   8          1.94          2.08         0.99 o                         
   4  -6   8         23.31         23.28         0.82 o                         
   5  -6   8         49.77         52.04         1.63 o                         
   6  -6   8         50.45         65.88         2.94 o                         
  -5  -5   8          6.90          7.53         0.57 o                         
  -4  -5   8         20.53         21.71         0.71 o                         
  -3  -5   8          0.09          0.35         0.28 o                         
  -2  -5   8          0.63          0.53         0.30 o                         
  -1  -5   8         17.28         15.94         0.54 o                         
   0  -5   8          5.01          4.90         0.40 o                         
   1  -5   8         23.98         21.96         0.42 o                         
   2  -5   8         10.81          8.66         1.10 o                         
   3  -5   8         32.57         30.18         1.03 o                         
   4  -5   8         60.66         61.57         1.42 o                         
   5  -5   8         35.96         37.19         1.78 o                         
   6  -5   8         15.10         14.37         1.02 o                         
   7  -5   8          4.61          5.22         0.62 o                         
  -5  -4   8          0.54          0.36         0.53 o                         
  -4  -4   8         14.92         14.36         0.61 o                         
  -3  -4   8          9.54         11.61         0.63 o                         
  -2  -4   8          8.01          8.70         0.62 o                         
  -1  -4   8          5.27          5.80         0.50 o                         
   0  -4   8          0.41          0.21         0.22 o                         
   1  -4   8         88.06         69.02         1.19 o                         
   2  -4   8          0.23          0.08         0.36 o                         
   3  -4   8         22.68         19.22         1.26 o                         
   4  -4   8         11.58          7.97         0.56 o                         
   5  -4   8         38.89         36.98         1.03 o                         
   6  -4   8         40.84         39.16         1.03 o                         
   7  -4   8          6.66          6.01         0.48 o                         
  -6  -3   8          9.37          8.48         0.56 o                         
  -5  -3   8          0.57          0.33         0.44 o                         
  -4  -3   8         13.96         16.26         1.01 o                         
  -3  -3   8         33.17         31.99         1.28 o                         
  -2  -3   8          2.43          1.92         0.34 o                         
  -1  -3   8          6.95          8.61         0.51 o                         
   0  -3   8          0.00          0.30         0.32 o                         
   1  -3   8         28.52         27.29         0.72 o                         
   2  -3   8          0.10          0.11         0.10 o                         
   3  -3   8        164.42        138.44         3.50 o                         
   4  -3   8          5.85          5.26         0.46 o                         
   5  -3   8          3.83          2.62         0.42 o                         
   6  -3   8          6.74          5.31         0.71 o                         
   7  -3   8         33.28         33.79         1.58 o                         
  -6  -2   8        125.02        122.86         2.54 o                         
  -5  -2   8          1.89          1.92         0.52 o                         
  -4  -2   8         16.45         16.86         0.89 o                         
  -3  -2   8          2.01          1.97         0.64 o                         
  -2  -2   8         14.33         15.34         0.56 o                         
  -1  -2   8         51.39         52.28         1.88 o                         
   0  -2   8         10.98         13.45         0.73 o                         
   1  -2   8          4.57          4.39         0.39 o                         
   2  -2   8          0.01          0.33         0.41 o                         
   3  -2   8          1.71          1.19         0.15 o                         
   4  -2   8          3.65          4.28         0.81 o                         
   5  -2   8        111.79         98.09         3.60 o                         
   6  -2   8         30.90         30.82         1.45 o                         
   7  -2   8          0.15          0.17         0.34 o                         
   8  -2   8          3.34          2.75         0.66 o                         
  -6  -1   8         13.47         14.60         1.20 o                         
  -5  -1   8         39.53         35.44         1.07 o                         
  -4  -1   8        270.19        283.76         6.29 o                         
  -3  -1   8         26.96         26.04         0.82 o                         
  -2  -1   8          4.99          5.87         0.50 o                         
  -1  -1   8         99.20        102.40         2.04 o                         
   0  -1   8         16.18         15.31         0.51 o                         
   1  -1   8          7.51         10.43         0.60 o                         
   2  -1   8         23.71         24.94         0.58 o                         
   3  -1   8         23.32         21.94         1.06 o                         
   4  -1   8          4.74          4.99         0.25 o                         
   5  -1   8         12.68         13.65         0.67 o                         
   6  -1   8          1.29          0.93         0.47 o                         
   7  -1   8         25.03         22.71         0.93 o                         
   8  -1   8         32.42         29.94         0.89 o                         
  -6   0   8          4.97          5.24         0.52 o                         
  -5   0   8         11.78          9.85         0.67 o                         
  -4   0   8         35.16         34.75         1.95 o                         
  -3   0   8         74.32         75.27         1.75 o                         
  -2   0   8        334.85        369.66         7.51 o                         
  -1   0   8        145.83        136.57         4.00 o                         
   0   0   8         11.44         13.52         0.48 o                         
   1   0   8        767.48        731.59        41.69 o                         
   2   0   8        248.28        247.90         7.23 o                         
   3   0   8          0.63          0.20         0.22 o                         
   4   0   8         22.45         23.59         0.44 o                         
   5   0   8         35.15         33.28         0.52 o                         
   6   0   8         30.15         27.92         0.82 o                         
   7   0   8         21.67         21.46         0.79 o                         
   8   0   8         15.70         14.67         0.38 o                         
  -6   1   8          5.46          5.93         0.53 o                         
  -5   1   8         18.16         17.17         0.76 o                         
  -4   1   8          3.11          2.83         0.69 o                         
  -3   1   8         56.49         57.27         1.60 o                         
  -2   1   8         23.15         24.69         0.95 o                         
  -1   1   8         49.59         51.37         1.21 o                         
   0   1   8        357.44        384.30         6.08 o                         
   1   1   8        186.62        178.08         2.56 o                         
   2   1   8        113.49        123.02         1.74 o                         
   3   1   8       1764.56       1557.37        33.13 o                         
   4   1   8        325.67        335.54         4.33 o                         
   5   1   8          3.06          3.26         0.23 o                         
   6   1   8          6.59          7.26         0.74 o                         
   7   1   8         36.80         35.82         1.10 o                         
   8   1   8         18.36         16.30         0.44 o                         
  -6   2   8         56.80         53.30         2.43 o                         
  -5   2   8         58.80         59.23         2.85 o                         
  -4   2   8         15.30         14.82         0.66 o                         
  -3   2   8         37.90         38.02         0.89 o                         
  -2   2   8          0.73          0.55         0.31 o                         
  -1   2   8         91.47         99.62         2.05 o                         
   0   2   8         16.98         14.00         0.55 o                         
   1   2   8          4.62          4.29         0.36 o                         
   2   2   8        264.19        289.75         3.81 o                         
   3   2   8        144.75        140.19         3.50 o                         
   4   2   8        226.33        235.45         3.55 o                         
   5   2   8       1541.61       1506.03        30.09 o                         
   6   2   8         95.63         97.70         1.33 o                         
   7   2   8         28.05         29.47         0.52 o                         
   8   2   8          0.55          0.27         0.27 o                         
  -6   3   8        542.71        555.17        16.72 o                         
  -5   3   8         16.28         16.83         0.82 o                         
  -4   3   8         78.25         78.78         1.83 o                         
  -3   3   8         33.55         34.67         0.99 o                         
  -2   3   8         17.04         16.22         0.53 o                         
  -1   3   8         26.57         26.02         0.58 o                         
   0   3   8          5.28          5.22         0.39 o                         
   1   3   8         45.98         51.47         0.84 o                         
   2   3   8         53.95         53.78         0.97 o                         
   3   3   8          0.77          0.68         0.24 o                         
   4   3   8        165.44        171.21         2.05 o                         
   5   3   8        108.59        109.57         1.33 o                         
   6   3   8        132.12        136.67         1.64 o                         
   7   3   8        707.05        751.04        11.44 o                         
   8   3   8          0.44          0.45         0.28 o                         
  -6   4   8         20.65         19.94         1.28 o                         
  -5   4   8        148.88        153.02         3.37 o                         
  -4   4   8       1404.92       1465.21        33.14 o                         
  -3   4   8          0.15          0.10         0.25 o                         
  -2   4   8         17.34         17.82         0.70 o                         
  -1   4   8          2.09          2.10         0.37 o                         
   0   4   8          2.88          3.02         0.31 o                         
   1   4   8          9.59          6.94         0.29 o                         
   2   4   8          2.14          1.37         0.15 o                         
   3   4   8          8.95          9.02         0.26 o                         
   4   4   8         10.07          9.10         0.23 o                         
   5   4   8          0.82          1.13         0.14 o                         
   6   4   8         51.56         53.25         0.65 o                         
   7   4   8         40.91         39.89         0.68 o                         
   8   4   8         11.73         12.34         0.35 o                         
  -5   5   8         13.13         14.23         0.96 o                         
  -4   5   8         11.70         12.50         0.82 o                         
  -3   5   8        325.43        334.67         7.61 o                         
  -2   5   8       2075.05       2042.58        47.96 o                         
  -1   5   8          2.01          1.62         0.36 o                         
   0   5   8         10.99         10.72         0.37 o                         
   1   5   8         68.15         64.61         1.58 o                         
   2   5   8          0.01          0.06         0.06 o                         
   3   5   8         27.53         23.67         1.21 o                         
   4   5   8         28.36         26.56         1.27 o                         
   5   5   8         11.03          9.76         0.18 o                         
   6   5   8          2.61          3.15         0.14 o                         
   7   5   8          0.00          0.51         0.37 o                         
   8   5   8          2.83          5.00         1.04 o                         
  -5   6   8          0.00          0.28         0.38 o                         
  -4   6   8          3.71          4.35         0.42 o                         
  -3   6   8         14.72         15.06         0.52 o                         
  -2   6   8          2.12          2.23         0.39 o                         
  -1   6   8        293.99        308.54         8.52 o                         
   0   6   8       1311.47       1241.24        27.44 o                         
   1   6   8         40.30         37.48         0.52 o                         
   2   6   8         55.80         47.01         1.22 o                         
   3   6   8         91.46         80.97         1.83 o                         
   4   6   8          0.70          0.27         0.71 o                         
   5   6   8         57.28         58.33         2.10 o                         
   6   6   8         29.19         30.62         1.63 o                         
   7   6   8         14.25         14.06         0.81 o                         
  -4   7   8          6.28          5.37         0.44 o                         
  -3   7   8          0.04         -0.01         0.24 o                         
  -2   7   8         20.63         20.61         0.61 o                         
  -1   7   8          2.44          2.72         0.28 o                         
   0   7   8          0.12          0.07         0.16 o                         
   1   7   8         66.00         64.19         1.03 o                         
   2   7   8        290.24        277.03         6.94 o                         
   3   7   8         74.72         76.51         2.51 o                         
   4   7   8         48.60         43.43         1.27 o                         
   5   7   8         93.88         88.09         2.15 o                         
   6   7   8          5.97          4.26         1.13 o                         
   7   7   8         46.71         46.98         2.28 o                         
  -4   8   8         32.82         40.34         2.86 o                         
  -3   8   8         27.52         29.77         1.18 o                         
  -2   8   8          0.12          0.12         0.27 o                         
  -1   8   8          3.64          3.40         0.27 o                         
   0   8   8         32.92         32.86         0.47 o                         
   1   8   8          1.31          1.92         0.90 o                         
   2   8   8          0.39          0.64         0.84 o                         
   3   8   8          1.25          0.70         0.49 o                         
   4   8   8         15.03         15.42         1.43 o                         
   5   8   8         40.79         40.79         1.35 o                         
   6   8   8         11.12          7.93         1.38 o                         
  -3   9   8         11.63         11.94         0.74 o                         
  -2   9   8        112.12        132.96         6.39 o                         
  -1   9   8         38.87         38.42         0.97 o                         
   0   9   8         23.26         25.70         1.58 o                         
   1   9   8          8.91          9.29         1.22 o                         
   2   9   8         12.22         13.93         1.39 o                         
   3   9   8          7.34          7.65         0.72 o                         
   4   9   8          0.42          0.79         1.02 o                         
   5   9   8         13.65         13.75         1.58 o                         
   1  10   8         35.70         37.82         1.96 o                         
   2  10   8         53.34         60.44         2.45 o                         
   3  10   8          1.03          1.45         1.12 o                         
   4  10   8          0.00          0.10         0.55 o                         
  -1  -8   9         19.18         19.19         1.17 o                         
   0  -8   9         11.89         10.10         6.11 o                         
   1  -8   9          0.40          0.23         0.93 o                         
   2  -8   9         15.95         19.46         1.67 o                         
   3  -8   9          0.94          0.74         0.51 o                         
  -2  -7   9          0.05          0.04         0.34 o                         
  -1  -7   9         62.24         62.43         1.36 o                         
   0  -7   9         19.73         18.06         1.05 o                         
   1  -7   9         80.09         78.49         2.81 o                         
   2  -7   9          2.90          3.11         0.61 o                         
   3  -7   9          0.18          0.38         0.52 o                         
   4  -7   9          7.46         10.15         1.44 o                         
  -3  -6   9          0.03          0.16         0.41 o                         
  -2  -6   9         21.04         21.21         0.54 o                         
  -1  -6   9          2.94          3.14         0.33 o                         
   0  -6   9          5.59          5.92         0.30 o                         
   1  -6   9         85.32         79.61         2.50 o                         
   2  -6   9         36.38         32.06         1.76 o                         
   3  -6   9         62.07         62.59         2.47 o                         
   4  -6   9          5.98          6.87         0.62 o                         
   5  -6   9          3.90          2.68         0.55 o                         
  -4  -5   9         37.73         41.34         1.03 o                         
  -3  -5   9         22.85         24.06         0.73 o                         
  -2  -5   9          4.99          3.89         0.34 o                         
  -1  -5   9          0.99          1.04         0.34 o                         
   0  -5   9         70.85         65.24         1.05 o                         
   1  -5   9         47.03         46.13         0.61 o                         
   2  -5   9         23.41         22.90         1.46 o                         
   3  -5   9         41.81         35.92         1.76 o                         
   4  -5   9         32.93         28.74         0.89 o                         
   5  -5   9         13.82         12.45         1.14 o                         
   6  -5   9          3.62          3.75         0.51 o                         
  -5  -4   9          4.11          2.78         0.68 o                         
  -4  -4   9          1.88          2.00         0.33 o                         
  -3  -4   9         10.87          9.72         0.91 o                         
  -2  -4   9         34.46         38.80         1.07 o                         
  -1  -4   9          3.19          1.47         0.42 o                         
   0  -4   9          4.16          3.37         0.57 o                         
   1  -4   9          1.87          1.84         0.20 o                         
   3  -4   9        104.61        102.01         2.30 o                         
   4  -4   9         15.82         14.45         1.26 o                         
   5  -4   9          3.43          1.67         0.65 o                         
   6  -4   9         19.65         17.80         0.75 o                         
   7  -4   9          1.52          1.73         0.75 o                         
  -5  -3   9          0.91          0.81         0.52 o                         
  -4  -3   9         28.17         29.04         1.68 o                         
  -3  -3   9          0.11          0.06         0.32 o                         
  -2  -3   9          4.75          5.37         0.77 o                         
  -1  -3   9         29.02         27.71         1.07 o                         
   0  -3   9         11.05         12.10         0.57 o                         
   1  -3   9        181.28        165.71         2.72 o                         
   2  -3   9         42.01         45.00         0.98 o                         
   3  -3   9         50.00         45.51         1.19 o                         
   4  -3   9        445.41        381.78         8.73 o                         
   5  -3   9         51.74         47.84         1.07 o                         
   6  -3   9          0.14         -0.01         0.27 o                         
   7  -3   9          7.42         11.74         0.67 o                         
  -5  -2   9          2.36          2.41         0.83 o                         
  -4  -2   9          0.52          0.71         0.45 o                         
  -3  -2   9         40.81         44.30         1.13 o                         
  -2  -2   9         30.30         32.74         0.77 o                         
  -1  -2   9          2.74          3.10         0.36 o                         
   0  -2   9         24.31         25.12         0.74 o                         
   1  -2   9         79.39         76.12         1.53 o                         
   2  -2   9          0.03         -0.10         0.23 o                         
   3  -2   9        349.89        356.79         5.58 o                         
   4  -2   9         35.71         38.04         1.03 o                         
   5  -2   9        130.10        123.72         3.06 o                         
   6  -2   9        308.31        269.79         8.11 o                         
   7  -2   9          0.70          0.16         0.50 o                         
  -6  -1   9          4.38          3.14         0.93 o                         
  -5  -1   9        105.16        101.59         2.21 o                         
  -4  -1   9          0.49          0.76         0.70 o                         
  -3  -1   9          5.89          5.64         0.44 o                         
  -2  -1   9          0.66          0.50         0.56 o                         
  -1  -1   9        260.28        274.46         5.70 o                         
   0  -1   9         41.84         44.86         0.99 o                         
   1  -1   9          1.40          1.30         0.35 o                         
   2  -1   9         35.72         36.06         0.97 o                         
   3  -1   9         61.70         58.79         1.90 o                         
   4  -1   9          0.32          0.27         0.16 o                         
   5  -1   9        211.30        217.84         3.64 o                         
   6  -1   9         16.75         16.90         0.77 o                         
   7  -1   9         91.92         89.38         4.04 o                         
   8  -1   9        105.92         90.76         2.62 o                         
  -6   0   9          5.01          6.80         1.01 o                         
  -5   0   9         27.64         27.12         1.74 o                         
  -4   0   9         11.17         10.31         0.92 o                         
  -3   0   9        254.56        260.36         6.16 o                         
  -2   0   9          4.73          4.27         0.47 o                         
  -1   0   9        128.68        122.66         3.18 o                         
   0   0   9         18.61         18.34         0.79 o                         
   1   0   9        538.42        541.69         9.56 o                         
   2   0   9        131.21        136.39         2.31 o                         
   3   0   9         57.16         51.53         2.22 o                         
   4   0   9         35.51         37.07         0.92 o                         
   5   0   9         17.45         17.45         0.42 o                         
   6   0   9          9.36          9.28         0.56 o                         
   7   0   9         48.41         48.01         1.13 o                         
   8   0   9         17.22         16.91         0.57 o                         
  -6   1   9          0.27          0.09         0.48 o                         
  -5   1   9          5.60          5.50         0.54 o                         
  -4   1   9         20.65         21.10         1.75 o                         
  -3   1   9         37.42         37.27         1.37 o                         
  -2   1   9         10.85         10.52         0.75 o                         
  -1   1   9        305.40        317.93        10.70 o                         
   0   1   9          9.27         10.09         0.44 o                         
   1   1   9        283.28        294.85         9.65 o                         
   2   1   9         89.41         90.29         1.55 o                         
   3   1   9        382.65        384.21        10.63 o                         
   4   1   9        317.83        329.30         8.88 o                         
   5   1   9         85.30         83.53         1.06 o                         
   6   1   9         41.94         43.06         0.59 o                         
   7   1   9          1.67          1.68         0.40 o                         
   8   1   9         28.29         28.82         0.56 o                         
  -6   2   9         41.31         39.26         1.59 o                         
  -5   2   9          4.14          4.59         0.85 o                         
  -4   2   9          0.01         -0.09         0.37 o                         
  -3   2   9          8.55          8.84         0.52 o                         
  -2   2   9         24.88         23.86         1.04 o                         
  -1   2   9         29.81         29.40         0.88 o                         
   0   2   9          7.30          7.83         0.38 o                         
   1   2   9         92.37         96.87         1.81 o                         
   2   2   9         12.58         15.47         0.31 o                         
   3   2   9        239.14        244.85         6.83 o                         
   4   2   9        173.30        175.48         2.52 o                         
   5   2   9        138.26        142.70         1.83 o                         
   6   2   9        285.18        297.97         4.05 o                         
   7   2   9         26.57         26.30         0.55 o                         
   8   2   9         32.02         30.68         0.85 o                         
  -5   3   9         26.17         26.94         1.29 o                         
  -4   3   9         22.27         22.86         1.35 o                         
  -3   3   9         62.60         55.23         1.81 o                         
  -2   3   9          1.25          1.71         0.47 o                         
  -1   3   9         34.25         32.43         0.86 o                         
   0   3   9         11.36         13.63         0.54 o                         
   1   3   9         26.18         26.26         0.62 o                         
   2   3   9         95.62        109.39         1.39 o                         
   3   3   9          2.29          2.10         0.30 o                         
   4   3   9         43.99         43.24         0.60 o                         
   5   3   9        142.43        145.35         1.75 o                         
   6   3   9        183.41        188.77         2.27 o                         
   7   3   9         43.57         46.54         0.78 o                         
   8   3   9        103.80         99.64         1.47 o                         
  -5   4   9         38.41         36.75         1.43 o                         
  -4   4   9        151.93        149.77         3.97 o                         
  -3   4   9          7.76          6.72         0.50 o                         
  -2   4   9          0.46          0.45         0.28 o                         
  -1   4   9        120.60        101.39         1.72 o                         
   0   4   9          9.36         10.65         0.27 o                         
   1   4   9        140.81        127.51         1.83 o                         
   2   4   9          1.44          3.58         0.38 o                         
   3   4   9         33.38         31.95         1.08 o                         
   4   4   9        116.56        124.42         1.41 o                         
   5   4   9          0.77          0.71         0.14 o                         
   6   4   9         74.14         72.32         0.90 o                         
   7   4   9         35.90         34.64         0.55 o                         
  -5   5   9          4.08          3.89         0.53 o                         
  -4   5   9         20.98         20.46         0.70 o                         
  -3   5   9         42.74         43.39         1.06 o                         
  -2   5   9         42.89         42.63         1.10 o                         
  -1   5   9          0.62          1.07         0.34 o                         
   0   5   9          2.73          3.10         0.29 o                         
   1   5   9         88.45         65.70         0.92 o                         
   2   5   9         10.21          8.32         0.23 o                         
   3   5   9        201.83        190.03         2.17 o                         
   4   5   9          0.86          1.11         0.07 o                         
   5   5   9         24.98         23.28         0.55 o                         
   6   5   9         31.81         30.41         0.94 o                         
   7   5   9          9.40         10.26         1.08 o                         
  -4   6   9          0.08         -0.18         0.33 o                         
  -3   6   9          2.79          3.15         0.86 o                         
  -2   6   9          4.93          4.10         0.44 o                         
  -1   6   9         21.54         22.37         1.09 o                         
   0   6   9          3.24          3.47         0.26 o                         
   1   6   9          0.24          0.46         0.15 o                         
   2   6   9          4.12          4.23         0.33 o                         
   3   6   9         80.60         64.66         1.56 o                         
   4   6   9          0.61          0.37         0.41 o                         
   5   6   9        122.51        119.18         2.71 o                         
   6   6   9          1.48          1.18         0.86 o                         
   7   6   9          4.65          4.53         1.06 o                         
  -4   7   9          6.78          7.45         0.66 o                         
  -3   7   9         43.11         42.52         1.40 o                         
  -2   7   9          3.86          4.11         0.40 o                         
  -1   7   9          1.65          2.41         0.29 o                         
   0   7   9          0.58          0.85         0.25 o                         
   1   7   9          8.04          7.40         0.49 o                         
   2   7   9          4.62          5.82         1.03 o                         
   3   7   9         13.07         11.41         0.72 o                         
   4   7   9          5.05          5.85         1.08 o                         
   5   7   9         49.81         47.70         1.42 o                         
   6   7   9         12.41         13.42         1.38 o                         
  -3   8   9          7.74          8.89         0.56 o                         
  -2   8   9          6.86          8.28         0.32 o                         
  -1   8   9         16.12         17.03         0.44 o                         
   0   8   9         28.63         29.73         1.11 o                         
   1   8   9         12.76         13.86         0.77 o                         
   2   8   9          9.23          9.64         0.71 o                         
   3   8   9          4.99          4.69         1.08 o                         
   4   8   9         15.58         18.79         0.91 o                         
   5   8   9         22.81         24.85         1.71 o                         
   6   8   9         14.37         15.59         1.57 o                         
  -2   9   9         50.04         56.67         2.97 o                         
  -1   9   9          7.40          6.85         1.31 o                         
   0   9   9          2.77          2.16         0.57 o                         
   1   9   9          7.86          8.48         0.75 o                         
   2   9   9         31.90         34.34         1.21 o                         
   3   9   9          7.52          9.01         1.33 o                         
   4   9   9         13.70         14.52         1.58 o                         
   1  10   9          5.28          5.41         1.31 o                         
   2  10   9         47.77         50.76         2.44 o                         
   3  10   9         54.73         61.86         2.75 o                         
  -1  -7  10         11.78         11.61         0.74 o                         
   0  -7  10          3.39          2.44         0.77 o                         
   1  -7  10          6.86          7.78         1.36 o                         
   2  -7  10         14.65         14.65         1.56 o                         
   3  -7  10         31.18         34.29         2.02 o                         
  -2  -6  10         86.90         83.71         1.85 o                         
  -1  -6  10          0.09          0.11         0.24 o                         
   0  -6  10         48.51         45.44         1.49 o                         
   1  -6  10          8.26          6.37         0.49 o                         
   2  -6  10          6.30          5.11         0.67 o                         
   3  -6  10          3.87          3.38         0.64 o                         
   4  -6  10          0.89          0.49         0.47 o                         
   5  -6  10         15.04         16.73         0.86 o                         
  -3  -5  10          4.11          4.23         0.48 o                         
  -2  -5  10         15.88         14.17         0.65 o                         
  -1  -5  10          1.73          2.41         0.31 o                         
   0  -5  10        236.85        213.55         3.04 o                         
   1  -5  10          0.25          0.41         0.14 o                         
   2  -5  10         35.65         31.98         1.13 o                         
   3  -5  10          0.62          0.48         0.88 o                         
   4  -5  10         12.43         11.47         0.78 o                         
   5  -5  10         11.61         15.48         0.76 o                         
  -4  -4  10          9.56          9.41         0.63 o                         
  -3  -4  10         13.35         13.18         0.95 o                         
  -2  -4  10          0.06          0.33         0.44 o                         
  -1  -4  10         16.30         17.34         1.02 o                         
   0  -4  10         35.28         30.34         0.90 o                         
   1  -4  10          6.65          6.44         0.35 o                         
   3  -4  10          2.15          2.26         0.97 o                         
   4  -4  10         11.38          9.08         1.17 o                         
   5  -4  10          4.69          7.54         0.58 o                         
   6  -4  10         24.30         25.32         0.90 o                         
  -4  -3  10         93.78        100.11         2.63 o                         
  -3  -3  10          8.51          9.88         1.01 o                         
  -2  -3  10          5.49          5.07         0.83 o                         
  -1  -3  10         28.26         29.82         0.75 o                         
   0  -3  10          0.59          0.95         0.59 o                         
   1  -3  10          4.00          5.77         0.80 o                         
   2  -3  10         17.55         13.70         0.61 o                         
   3  -3  10          1.87          1.69         0.86 o                         
   4  -3  10        173.18        155.78         4.19 o                         
   5  -3  10          8.94          8.57         0.56 o                         
   6  -3  10          3.35          2.66         0.68 o                         
   7  -3  10         21.46         25.64         1.15 o                         
  -5  -2  10         32.38         31.99         1.53 o                         
  -4  -2  10         50.03         48.37         2.43 o                         
  -3  -2  10         21.44         23.61         0.92 o                         
  -2  -2  10        423.99        458.24        11.94 o                         
  -1  -2  10        104.66        110.27         1.83 o                         
   0  -2  10          1.38          1.38         0.42 o                         
   1  -2  10          9.67         11.37         0.45 o                         
   2  -2  10          2.06          2.23         0.38 o                         
   3  -2  10          5.66          5.34         0.43 o                         
   4  -2  10          3.11          2.06         0.78 o                         
   5  -2  10          8.25          8.65         0.50 o                         
   6  -2  10         54.76         49.56         1.89 o                         
   7  -2  10          2.36          1.64         0.42 o                         
  -5  -1  10         22.66         21.47         0.97 o                         
  -4  -1  10        106.18        102.05         4.44 o                         
  -3  -1  10         18.66         20.88         0.68 o                         
  -2  -1  10        202.84        208.89         5.21 o                         
  -1  -1  10          4.61          5.62         0.54 o                         
   0  -1  10       1229.61       1244.21        42.07 o                         
   1  -1  10        242.47        252.75         3.93 o                         
   2  -1  10          9.10          9.09         0.47 o                         
   3  -1  10          1.23          0.86         0.29 o                         
   4  -1  10          2.02          2.13         0.19 o                         
   5  -1  10         29.12         30.24         0.72 o                         
   6  -1  10          4.37          4.41         0.56 o                         
   7  -1  10         35.04         35.65         1.09 o                         
  -5   0  10          2.08          2.91         0.58 o                         
  -4   0  10          7.08          6.40         0.88 o                         
  -3   0  10          4.11          4.08         1.27 o                         
  -2   0  10        110.44        111.48         2.01 o                         
  -1   0  10         16.53         15.59         0.63 o                         
   0   0  10        399.95        413.54         7.17 o                         
   1   0  10        136.11        144.84         2.37 o                         
   2   0  10       1939.65       1784.25        40.98 o                         
   3   0  10        136.52        140.40         3.49 o                         
   4   0  10         50.38         49.90         2.04 o                         
   5   0  10         21.07         22.64         0.42 o                         
   6   0  10          4.18          4.98         0.51 o                         
   7   0  10         22.01         20.09         0.76 o                         
  -5   1  10          0.65          0.77         0.49 o                         
  -4   1  10          9.07          9.38         0.64 o                         
  -3   1  10          3.00          2.44         0.68 o                         
  -2   1  10          0.00         -0.07         0.31 o                         
  -1   1  10          6.50          5.21         0.41 o                         
   0   1  10        108.94        110.77         3.09 o                         
   1   1  10         16.19         16.72         0.53 o                         
   2   1  10        413.95        434.63         7.44 o                         
   3   1  10        211.03        215.03         3.54 o                         
   4   1  10       1244.74       1193.71        24.55 o                         
   5   1  10          2.00          2.09         0.41 o                         
   6   1  10         75.90         76.81         1.08 o                         
   7   1  10         38.68         43.84         0.97 o                         
  -5   2  10         15.55         14.16         0.65 o                         
  -4   2  10          0.00          0.13         0.57 o                         
  -3   2  10          9.56         10.61         0.81 o                         
  -2   2  10          9.60          9.70         0.41 o                         
  -1   2  10         23.45         21.73         0.77 o                         
   0   2  10          9.79         11.36         0.41 o                         
   1   2  10          4.59          5.37         0.33 o                         
   2   2  10         94.57         93.96         1.59 o                         
   3   2  10          5.15          6.23         0.34 o                         
   4   2  10        279.24        281.41         5.82 o                         
   5   2  10         67.58         69.22         0.97 o                         
   6   2  10        330.35        323.85         4.72 o                         
   7   2  10         28.99         30.80         0.72 o                         
  -5   3  10        333.08        329.36        11.94 o                         
  -4   3  10          0.28          0.14         0.37 o                         
  -3   3  10          0.06          0.24         0.35 o                         
  -2   3  10         10.07         10.15         0.88 o                         
  -1   3  10         36.79         35.42         1.09 o                         
   0   3  10         16.43         14.45         0.43 o                         
   1   3  10         91.91         83.63         1.24 o                         
   2   3  10          5.53          7.29         0.33 o                         
   3   3  10          8.78          7.97         0.40 o                         
   4   3  10         45.15         45.15         0.59 o                         
   5   3  10          2.51          3.16         0.24 o                         
   6   3  10         79.55         79.38         1.04 o                         
   7   3  10          0.22          0.16         0.15 o                         
  -5   4  10          3.38          3.12         0.66 o                         
  -4   4  10        116.40        114.19         2.50 o                         
  -3   4  10        278.18        268.39         7.60 o                         
  -2   4  10          7.62          6.96         0.47 o                         
  -1   4  10         17.92         16.65         0.63 o                         
   0   4  10         57.81         49.87         1.24 o                         
   1   4  10         26.03         24.46         0.56 o                         
   2   4  10         47.42         40.15         0.62 o                         
   3   4  10        111.76        104.23         2.46 o                         
   4   4  10          1.89          1.31         0.15 o                         
   5   4  10         25.47         25.51         0.40 o                         
   6   4  10          2.46          2.62         0.22 o                         
   7   4  10          0.27          0.71         0.63 o                         
  -4   5  10          3.36          2.89         0.77 o                         
  -3   5  10          9.05          7.82         0.57 o                         
  -2   5  10         34.52         33.82         0.72 o                         
  -1   5  10         44.28         38.43         0.84 o                         
   0   5  10         19.80         17.61         0.50 o                         
   1   5  10         10.14          6.29         0.29 o                         
   2   5  10         99.11         77.73         1.71 o                         
   3   5  10          0.37          0.26         0.19 o                         
   4   5  10         57.08         54.68         0.63 o                         
   5   5  10         49.94         45.60         1.19 o                         
   6   5  10          8.47          7.68         0.95 o                         
   7   5  10         13.18         12.84         0.67 o                         
  -4   6  10          1.16          0.56         0.53 o                         
  -3   6  10         22.16         21.28         0.80 o                         
  -2   6  10          6.55          7.03         0.48 o                         
  -1   6  10          6.40          6.31         0.40 o                         
   0   6  10          6.45          6.43         0.31 o                         
   1   6  10         20.85         22.59         0.52 o                         
   2   6  10         13.11         10.65         0.50 o                         
   3   6  10          0.48          0.33         0.74 o                         
   4   6  10         94.40         78.27         2.53 o                         
   5   6  10          5.90          5.29         1.00 o                         
   6   6  10         27.16         27.74         0.97 o                         
  -3   7  10         20.82         21.23         1.17 o                         
  -2   7  10          0.79          0.90         0.35 o                         
  -1   7  10         29.22         30.16         1.15 o                         
   0   7  10         41.29         42.60         1.26 o                         
   1   7  10          2.20          1.98         0.17 o                         
   2   7  10         44.41         44.28         1.28 o                         
   3   7  10         48.51         46.95         1.99 o                         
   4   7  10          0.76          0.28         0.45 o                         
   5   7  10          3.83          5.89         1.13 o                         
   6   7  10         40.61         35.74         1.23 o                         
  -2   8  10         11.84         12.48         0.94 o                         
  -1   8  10        113.03        117.94         6.08 o                         
   0   8  10          5.29          6.02         1.21 o                         
   1   8  10          7.24          8.89         1.22 o                         
   2   8  10         54.41         58.63         2.31 o                         
   3   8  10          3.46          4.12         0.63 o                         
   4   8  10         15.25         13.74         1.43 o                         
   5   8  10         11.60         10.64         0.80 o                         
  -1   9  10        102.32        107.31         3.67 o                         
   0   9  10          8.82          9.37         0.81 o                         
   1   9  10        158.13        177.69         5.23 o                         
   2   9  10         18.74         19.25         1.68 o                         
   3   9  10          0.30          0.18         0.52 o                         
   4   9  10         28.92         30.48         1.24 o                         
  -1  -6  11         66.96         60.88         1.74 o                         
   0  -6  11         10.89         11.11         1.04 o                         
   1  -6  11         11.54         11.08         0.79 o                         
   2  -6  11          2.33          4.11         0.67 o                         
   3  -6  11          2.39          3.49         1.22 o                         
  -2  -5  11         25.10         22.94         1.30 o                         
  -1  -5  11          0.28          0.42         0.31 o                         
   0  -5  11         10.53         10.50         0.58 o                         
   1  -5  11        138.34        120.70         3.10 o                         
   2  -5  11          8.82          7.99         0.74 o                         
   3  -5  11          3.30          2.87         0.61 o                         
   4  -5  11         29.66         37.94         2.10 o                         
   5  -5  11          8.50          9.70         0.74 o                         
  -3  -4  11         10.63         10.70         0.64 o                         
  -2  -4  11          8.26          8.38         0.96 o                         
  -1  -4  11          0.45          0.52         0.36 o                         
   0  -4  11        113.35        110.84         2.79 o                         
   1  -4  11          0.17          0.27         0.19 o                         
   3  -4  11        140.50        112.88         2.63 o                         
   4  -4  11          0.84          1.19         0.52 o                         
   5  -4  11          0.34          0.68         0.65 o                         
  -4  -3  11        205.50        216.37         4.40 o                         
  -3  -3  11          2.10          1.86         0.90 o                         
  -2  -3  11          1.25          1.32         0.42 o                         
  -1  -3  11          9.98         10.95         0.94 o                         
   0  -3  11          9.75          9.45         0.95 o                         
   1  -3  11          2.19          2.09         0.46 o                         
   2  -3  11        134.34        135.73         2.70 o                         
   3  -3  11          0.03          0.08         0.40 o                         
   4  -3  11         91.41         90.66         2.13 o                         
   5  -3  11         46.97         34.98         2.29 o                         
   6  -3  11         22.93         24.55         0.84 o                         
  -4  -2  11         21.16         22.90         1.01 o                         
  -3  -2  11          2.55          2.84         0.91 o                         
  -2  -2  11        515.87        548.44        13.66 o                         
  -1  -2  11          8.95          8.73         1.02 o                         
   0  -2  11          4.06          3.93         0.60 o                         
   1  -2  11          1.40          1.37         0.41 o                         
   2  -2  11          5.11          5.03         0.45 o                         
   3  -2  11          1.37          1.29         0.25 o                         
   4  -2  11         47.13         47.15         1.82 o                         
   5  -2  11          2.48          2.93         0.42 o                         
   6  -2  11         33.18         33.20         1.42 o                         
  -4  -1  11         14.59         13.91         1.04 o                         
  -3  -1  11          0.47          0.62         0.46 o                         
  -2  -1  11         86.42         90.42         2.89 o                         
  -1  -1  11          3.46          4.66         0.98 o                         
   0  -1  11        704.04        748.26        14.88 o                         
   1  -1  11         51.95         54.53         1.18 o                         
   2  -1  11         33.69         33.30         1.07 o                         
   3  -1  11          1.00          1.04         0.25 o                         
   4  -1  11          1.06          1.10         0.26 o                         
   5  -1  11         29.52         29.83         1.80 o                         
   6  -1  11          6.66          5.44         0.43 o                         
   7  -1  11         19.41         20.21         0.67 o                         
  -4   0  11          2.38          1.80         0.52 o                         
  -3   0  11          3.48          3.03         0.55 o                         
  -2   0  11          7.27          6.93         0.99 o                         
  -1   0  11          0.01          0.06         0.51 o                         
   0   0  11        156.05        161.19         2.70 o                         
   1   0  11          3.59          4.28         0.64 o                         
   2   0  11        434.65        453.88         8.14 o                         
   3   0  11        103.68        101.34         3.06 o                         
   4   0  11         27.69         27.15         0.76 o                         
   5   0  11          5.89          5.99         0.29 o                         
   6   0  11          0.39          0.67         0.41 o                         
   7   0  11         53.62         57.69         1.29 o                         
  -4   1  11         28.66         30.66         1.34 o                         
  -3   1  11          0.87          1.50         0.66 o                         
  -2   1  11          4.07          2.77         0.66 o                         
  -1   1  11         53.06         53.97         1.12 o                         
   0   1  11          0.04          0.17         0.44 o                         
   1   1  11          7.71          7.20         0.58 o                         
   2   1  11        106.01        109.76         1.74 o                         
   3   1  11         39.00         38.19         0.71 o                         
   4   1  11        144.95        142.59         4.97 o                         
   5   1  11         54.69         53.18         1.13 o                         
   6   1  11          0.98          0.75         0.25 o                         
   7   1  11         10.69         11.86         0.57 o                         
  -4   2  11         63.23         62.14         3.34 o                         
  -3   2  11          0.02          0.13         0.54 o                         
  -2   2  11         79.30         80.26         2.60 o                         
  -1   2  11          3.50          3.48         0.40 o                         
   0   2  11         15.26         13.69         0.48 o                         
   1   2  11        115.82        118.91         2.02 o                         
   2   2  11          0.00          0.05         0.20 o                         
   3   2  11         31.08         29.78         0.76 o                         
   4   2  11         44.41         42.71         0.73 o                         
   5   2  11         41.78         41.80         0.63 o                         
   6   2  11         45.12         47.70         0.74 o                         
   7   2  11          4.30          2.95         0.39 o                         
  -4   3  11         33.67         33.95         1.06 o                         
  -3   3  11         23.08         23.27         0.63 o                         
  -2   3  11        135.30        124.79         2.64 o                         
  -1   3  11          6.08          6.39         0.81 o                         
   0   3  11        170.55        157.06         3.58 o                         
   1   3  11          2.02          1.06         0.34 o                         
   2   3  11         23.73         20.46         0.49 o                         
   3   3  11         51.03         49.75         1.44 o                         
   4   3  11         18.64         19.05         0.55 o                         
   5   3  11         42.20         40.71         0.62 o                         
   6   3  11          4.24          3.84         0.26 o                         
   7   3  11          5.76          6.52         0.26 o                         
  -4   4  11         11.00         11.85         0.90 o                         
  -3   4  11          1.28          1.06         0.38 o                         
  -2   4  11         28.69         25.44         0.87 o                         
  -1   4  11         34.44         33.16         0.87 o                         
   0   4  11        139.22        114.41         1.88 o                         
   1   4  11         12.98         12.09         0.47 o                         
   2   4  11        174.15        161.05         3.32 o                         
   3   4  11          0.12          0.08         0.23 o                         
   4   4  11          6.30          4.48         0.22 o                         
   5   4  11          0.00          1.73         0.92 o                         
   6   4  11         51.30         53.41         0.66 o                         
   7   4  11         14.15         12.38         0.96 o                         
  -3   5  11          5.79          5.70         0.44 o                         
  -2   5  11          0.91          0.81         0.28 o                         
  -1   5  11          0.80          0.50         0.19 o                         
   0   5  11         32.11         26.27         0.97 o                         
   1   5  11         41.28         37.22         1.11 o                         
   2   5  11         98.31         69.41         1.81 o                         
   3   5  11          0.00          0.09         0.18 o                         
   4   5  11         81.22         73.26         0.86 o                         
   5   5  11          1.08          1.65         0.73 o                         
   6   5  11          2.06          2.91         0.79 o                         
  -3   6  11          6.67          6.32         0.44 o                         
  -2   6  11          0.21          0.08         0.33 o                         
  -1   6  11          8.04          7.56         0.43 o                         
   0   6  11          0.80          0.62         0.24 o                         
   1   6  11          3.01          2.79         0.22 o                         
   2   6  11         32.80         25.24         1.34 o                         
   3   6  11         46.56         43.33         1.84 o                         
   4   6  11         35.39         26.07         0.95 o                         
   5   6  11         26.64         26.12         0.94 o                         
   6   6  11         25.83         25.11         1.45 o                         
  -2   7  11         16.05         16.21         1.14 o                         
  -1   7  11         13.44         13.60         1.04 o                         
   0   7  11          0.42          0.25         0.20 o                         
   1   7  11          6.50          5.95         1.16 o                         
   2   7  11          4.36          3.34         1.02 o                         
   3   7  11         13.55         14.18         0.80 o                         
   4   7  11         10.08          7.54         1.17 o                         
   5   7  11         42.90         43.65         1.37 o                         
  -1   8  11         20.33         19.14         0.73 o                         
   0   8  11         52.89         61.18         2.72 o                         
   1   8  11          0.60          0.06         0.85 o                         
   3   8  11          1.16          0.60         0.96 o                         
   4   8  11          1.68          0.69         0.54 o                         
   1   9  11         82.91         91.19         3.45 o                         
   2   9  11         47.33         61.05         2.75 o                         
  -1  -5  12         31.16         28.07         2.40 o                         
   0  -5  12         14.27         14.06         1.17 o                         
   1  -5  12        186.79        169.20         3.21 o                         
   2  -5  12          0.45          0.30         0.53 o                         
   3  -5  12          1.39          0.60         1.05 o                         
  -2  -4  12          0.27         -0.13         0.25 o                         
  -1  -4  12          1.67          1.24         0.54 o                         
   0  -4  12          0.02         -0.01         0.17 o                         
   1  -4  12         43.99         42.57         1.50 o                         
   2  -4  12          0.03          0.08         0.42 o                         
   3  -4  12        104.83         96.60         3.24 o                         
   4  -4  12          1.00          1.00         0.99 o                         
   5  -4  12          0.15          0.65         0.39 o                         
  -3  -3  12        307.47        313.63         6.26 o                         
  -2  -3  12         69.78         72.88         3.15 o                         
  -1  -3  12          0.29         -0.10         0.64 o                         
   0  -3  12          8.87          9.88         0.67 o                         
   1  -3  12          7.07          6.56         0.82 o                         
   2  -3  12         16.21         16.78         1.01 o                         
   3  -3  12         50.63         53.39         2.16 o                         
   4  -3  12         21.33         22.30         1.49 o                         
   5  -3  12         48.22         47.78         1.17 o                         
  -3  -2  12        186.57        195.04         6.69 o                         
  -2  -2  12         11.86         13.30         1.76 o                         
  -1  -2  12        528.54        549.00        18.70 o                         
   0  -2  12         64.06         66.78         1.82 o                         
   1  -2  12          1.60          1.35         0.64 o                         
   2  -2  12         47.02         50.52         1.26 o                         
   3  -2  12          8.95          5.34         1.24 o                         
   4  -2  12         24.07         27.52         1.46 o                         
   5  -2  12         54.44         58.02         1.27 o                         
   6  -2  12         41.63         41.33         1.26 o                         
  -3  -1  12         45.60         46.61         1.67 o                         
  -2  -1  12         22.89         22.69         1.25 o                         
  -1  -1  12        366.23        384.58         9.58 o                         
   0  -1  12         82.53         88.89         2.17 o                         
   1  -1  12        459.22        474.57         8.58 o                         
   2  -1  12          2.36          1.51         0.58 o                         
   3  -1  12         11.12          9.57         1.31 o                         
   4  -1  12         78.36         81.89         4.27 o                         
   5  -1  12          1.79          0.86         0.49 o                         
   6  -1  12         11.01         12.00         0.54 o                         
  -3   0  12         10.35         10.08         0.68 o                         
  -2   0  12          1.53          1.26         0.67 o                         
  -1   0  12         51.42         50.03         1.43 o                         
   0   0  12          7.05          7.21         0.77 o                         
   1   0  12        353.93        372.93         6.46 o                         
   2   0  12         71.27         73.93         1.37 o                         
   3   0  12        114.51        106.21         4.30 o                         
   4   0  12         34.62         34.76         2.14 o                         
   5   0  12          9.56          9.52         0.83 o                         
   6   0  12         84.80         97.64         1.66 o                         
  -4   1  12         24.04         23.89         0.98 o                         
  -3   1  12          1.11          0.81         0.38 o                         
  -2   1  12         46.32         47.72         1.42 o                         
  -1   1  12         14.38         14.74         1.07 o                         
   0   1  12          0.83          0.93         0.36 o                         
   1   1  12         36.79         35.91         1.03 o                         
   2   1  12          0.04          0.10         0.27 o                         
   3   1  12        145.15        143.39         4.57 o                         
   4   1  12          2.30          2.21         0.25 o                         
   5   1  12          0.30          0.74         0.20 o                         
   6   1  12         59.76         63.59         1.75 o                         
  -3   2  12          8.71          7.63         0.59 o                         
  -2   2  12         29.57         28.75         1.45 o                         
  -1   2  12          6.58          6.77         0.48 o                         
   0   2  12         91.92         93.98         1.83 o                         
   1   2  12          0.39          0.41         0.39 o                         
   2   2  12         26.40         25.69         0.74 o                         
   3   2  12          7.45          7.40         0.45 o                         
   4   2  12          7.06          7.50         0.44 o                         
   5   2  12         13.20         13.07         0.32 o                         
   6   2  12         18.76         17.01         0.54 o                         
  -3   3  12          1.05          0.91         0.41 o                         
  -2   3  12          0.06          0.42         0.35 o                         
  -1   3  12         28.16         24.28         0.68 o                         
   0   3  12          7.61          6.59         0.39 o                         
   1   3  12         13.97         12.82         0.56 o                         
   2   3  12         73.25         72.27         1.07 o                         
   3   3  12          9.78         11.84         0.50 o                         
   4   3  12         32.23         32.72         0.73 o                         
   5   3  12          2.31          2.36         0.26 o                         
   6   3  12         15.86         16.10         0.40 o                         
  -3   4  12          4.73          5.38         0.69 o                         
  -2   4  12         37.59         37.51         2.02 o                         
  -1   4  12          0.53          0.38         0.26 o                         
   0   4  12          5.26          6.01         0.47 o                         
   1   4  12         58.57         48.40         2.03 o                         
   2   4  12          2.88          4.28         0.27 o                         
   3   4  12          7.46          5.66         0.31 o                         
   4   4  12         27.88         27.94         0.46 o                         
   5   4  12         11.44         11.74         0.30 o                         
   6   4  12          8.88          9.90         0.85 o                         
  -3   5  12         28.54         26.95         1.97 o                         
  -2   5  12          0.02         -0.02         0.37 o                         
  -1   5  12         42.53         39.84         1.91 o                         
   0   5  12         74.10         70.19         3.03 o                         
   1   5  12          1.17          1.43         0.27 o                         
   2   5  12         23.67         26.76         2.81 o                         
   3   5  12         47.83         40.09         0.76 o                         
   4   5  12         15.34         17.30         1.13 o                         
   5   5  12          0.15          0.46         0.65 o                         
   6   5  12         11.57         12.32         1.04 o                         
  -2   6  12         13.68         14.54         1.25 o                         
  -1   6  12         42.64         42.16         1.36 o                         
   0   6  12          0.13          0.14         0.23 o                         
   1   6  12         28.09         20.82         1.76 o                         
   2   6  12         25.58         21.24         1.40 o                         
   3   6  12          2.88          3.36         0.53 o                         
   4   6  12         38.29         44.20         1.83 o                         
   5   6  12          9.82          8.48         1.07 o                         
  -1   7  12         35.30         32.80         1.90 o                         
   0   7  12          0.24          0.38         0.31 o                         
   1   7  12         14.25         15.40         1.48 o                         
   2   7  12          3.80          5.16         1.11 o                         
   3   7  12          0.37          1.96         0.99 o                         
   4   7  12          0.19          1.39         0.94 o                         
   0   8  12        181.46        220.21         6.63 o                         
   1   8  12         51.83         54.56         2.47 o                         
   2   8  12          7.57          6.83         1.36 o                         
   3   8  12          2.03          2.58         1.13 o                         
   0  -4  13          0.10          0.04         0.66 o                         
   1  -4  13          8.21          7.39         0.96 o                         
   2  -4  13          6.70          3.03         3.09 o                         
   3  -4  13         13.56         12.84         1.52 o                         
  -1  -3  13          0.01         -0.15         0.39 o                         
   0  -3  13         30.67         32.98         1.07 o                         
   1  -3  13          0.33          0.11         0.62 o                         
   2  -3  13          8.95          8.50         0.64 o                         
   3  -3  13          2.65          1.31         1.00 o                         
   4  -3  13          0.20          0.34         0.48 o                         
  -2  -2  13         36.62         41.31         1.36 o                         
  -1  -2  13        196.65        204.37         7.82 o                         
   0  -2  13          3.50          3.53         0.83 o                         
   1  -2  13          3.93          4.54         0.54 o                         
   2  -2  13         79.87         86.65         1.71 o                         
   3  -2  13          2.68          3.69         0.57 o                         
   4  -2  13         33.98         38.29         1.78 o                         
   5  -2  13          1.22          0.35         0.55 o                         
  -2  -1  13          0.04          0.05         0.66 o                         
  -1  -1  13         11.03          9.80         0.71 o                         
   0  -1  13         12.05         12.85         0.80 o                         
   1  -1  13         64.44         69.59         2.01 o                         
   2  -1  13          6.82          7.58         0.52 o                         
   3  -1  13          1.25          1.13         0.24 o                         
   4  -1  13        111.55        125.73         3.46 o                         
   5  -1  13          4.02          5.52         0.46 o                         
  -2   0  13         27.49         26.26         0.95 o                         
  -1   0  13          0.59          0.53         0.42 o                         
   0   0  13          0.42          0.26         0.36 o                         
   1   0  13          9.89          9.90         0.56 o                         
   2   0  13          0.01         -0.04         0.30 o                         
   3   0  13          7.57          6.87         1.06 o                         
   4   0  13          0.07          0.11         0.30 o                         
   5   0  13          1.55          0.83         0.45 o                         
   6   0  13         98.00        110.33         1.89 o                         
  -3   1  13         40.89         38.99         2.10 o                         
  -2   1  13          7.78          9.35         0.93 o                         
  -1   1  13          5.06          5.08         0.51 o                         
   0   1  13         19.39         16.74         0.85 o                         
   1   1  13         16.49         16.80         0.59 o                         
   2   1  13          1.00          0.58         0.30 o                         
   3   1  13          1.94          1.16         0.33 o                         
   4   1  13          0.02          0.15         0.27 o                         
   5   1  13          1.25          1.12         0.26 o                         
   6   1  13          4.39          4.92         0.34 o                         
  -2   2  13         14.95         15.42         1.19 o                         
  -1   2  13         65.02         57.77         1.84 o                         
   0   2  13          6.28          6.67         0.77 o                         
   1   2  13          1.66          1.32         0.31 o                         
   2   2  13          1.15          2.61         0.27 o                         
   3   2  13         54.70         56.51         2.21 o                         
   4   2  13          0.20          0.44         0.31 o                         
   5   2  13          1.06          1.12         0.20 o                         
   6   2  13          6.63          5.96         0.36 o                         
  -2   3  13         26.05         23.66         0.64 o                         
  -1   3  13         47.94         38.56         2.44 o                         
   0   3  13         12.32         11.43         0.65 o                         
   1   3  13         57.35         52.65         1.24 o                         
   2   3  13         13.37         15.27         0.49 o                         
   3   3  13          5.47          6.53         0.46 o                         
   4   3  13         45.62         58.07         2.75 o                         
   5   3  13         53.57         55.17         0.81 o                         
   6   3  13         11.21         12.75         0.33 o                         
  -2   4  13          3.44          2.56         0.80 o                         
  -1   4  13          1.88          0.61         0.43 o                         
   0   4  13         20.58         16.74         0.65 o                         
   1   4  13          7.44          2.99         0.27 o                         
   2   4  13          0.54          0.74         0.22 o                         
   3   4  13         33.17         33.60         0.67 o                         
   4   4  13         41.85         50.06         0.85 o                         
   5   4  13         24.80         29.76         1.26 o                         
  -1   5  13          2.71          2.82         0.68 o                         
   0   5  13          1.46          2.08         0.57 o                         
   1   5  13          0.67          0.87         0.28 o                         
   2   5  13         16.10         12.87         1.15 o                         
   3   5  13          6.17         11.68         1.06 o                         
   4   5  13         25.68         26.48         1.34 o                         
   5   5  13         30.83         33.84         1.03 o                         
  -1   6  13          0.66          0.27         0.33 o                         
   0   6  13          4.48          5.73         0.38 o                         
   1   6  13         13.26         11.84         1.32 o                         
   2   6  13          8.37         11.19         1.21 o                         
   3   6  13         14.52         16.23         0.82 o                         
   4   6  13          9.44          9.45         1.09 o                         
   1   7  13          1.33          1.21         1.03 o                         
   2   7  13         19.38         26.20         1.71 o                         
   3   7  13          6.92          6.95         1.23 o                         
   0  -2  14          2.01          0.89         0.74 o                         
   1  -2  14         15.02         15.98         1.08 o                         
   2  -2  14          4.17          4.81         0.81 o                         
   3  -2  14         38.59         48.32         2.13 o                         
  -1  -1  14          1.43          1.50         0.78 o                         
   0  -1  14         59.48         63.34         2.75 o                         
   1  -1  14          3.21          2.86         0.50 o                         
   2  -1  14         28.38         29.85         2.45 o                         
   3  -1  14         42.98         48.48         1.37 o                         
   4  -1  14          6.32          6.98         0.61 o                         
  -1   0  14          6.10          7.05         0.61 o                         
   0   0  14          0.00          0.17         0.39 o                         
   1   0  14          9.83         10.25         0.57 o                         
   2   0  14          1.43          1.56         0.39 o                         
   3   0  14         10.96          9.62         1.12 o                         
   4   0  14         65.94         69.64         1.66 o                         
  -1   1  14         33.51         34.70         1.11 o                         
   0   1  14         15.58         18.03         0.99 o                         
   1   1  14         20.70         22.21         1.28 o                         
   2   1  14          5.05          4.74         0.24 o                         
   3   1  14         35.77         33.54         2.56 o                         
   4   1  14         11.51         10.05         1.26 o                         
   5   1  14         25.45         25.88         0.79 o                         
  -1   2  14          0.11          0.65         0.39 o                         
   0   2  14          6.14          6.26         0.48 o                         
   1   2  14         15.62         15.80         0.83 o                         
   2   2  14         39.69         46.96         0.88 o                         
   3   2  14         13.81         15.36         0.63 o                         
   4   2  14         20.16         19.41         0.85 o                         
   5   2  14         28.63         24.13         0.68 o                         
  -1   3  14          7.96          7.08         0.48 o                         
   0   3  14         29.58         26.40         0.71 o                         
   1   3  14          8.52          9.34         0.58 o                         
   2   3  14         18.51         21.25         0.82 o                         
   3   3  14          5.26          5.68         0.48 o                         
   4   3  14         25.08         28.86         0.64 o                         
   0   4  14          2.62          2.91         0.46 o                         
   1   4  14         17.01         16.71         2.53 o                         
   2   4  14         18.80         18.72         0.98 o                         
   3   4  14         12.26         13.03         0.48 o                         
   4   4  14         22.22         24.45         0.82 o                         
   0   5  14          0.04          0.12         0.32 o                         
   1   5  14          6.47          8.37         1.55 o                         
   2   5  14          0.16          0.67         0.36 o                         
   3   5  14         23.31         24.59         1.38 o                         
   1   1  15         37.69         44.73         0.94 o                         
   2   1  15         25.53         23.45         1.31 o                         
   1   2  15         41.37         49.82         1.32 o                         
   2   2  15         11.55         10.94         0.70 o                         
                                                                                
